# Supplementary material for: Endogenous fluctuations in cortical state selectively enhance different modes of sensory processing in human temporal lobe
Source: Nat Commun. 2023 Sep 11;14:5591. doi: 10.1038/s41467-023-41406-3 (PMC10495466; doi:10.1038/s41467-023-41406-3)
Supplement: Supplementary file 3 — Source Data [file 41467_2023_41406_MOESM3_ESM.xlsx]

## Sheet: Fig1b
0.380917	-12.3859	-15.108	4.85628	20.3277	14.4838	-17.3365	-1.14769	8.15057	22.16	43.5078	-0.0681475	24.0119	23.2715	0.181961	41.6697	15.1005	4.38835	-9.09382	-25.7587
-0.285115	-13.2366	-13.9234	4.31593	19.2912	14.9254	-18.1935	-3.5025	7.84556	22.5108	42.7514	-0.0298488	25.5741	23.0174	2.98224	41.8769	16.2437	2.60612	-8.81459	-25.9394
-0.921072	-14.1421	-12.1697	3.48143	18.4178	15.3984	-18.3476	-5.98349	7.3427	23.136	41.7414	0.246886	27.1352	22.5972	6.01078	41.965	17.4219	0.852075	-8.51782	-25.9497
-1.50527	-15.0291	-10.0053	2.42899	17.7616	15.8703	-17.9151	-8.48642	6.68791	23.9952	40.4882	0.798726	28.5928	22.0014	9.15797	41.9271	18.5402	-0.787349	-8.2071	-25.7566
-2.00371	-15.8086	-7.56675	1.27644	17.3386	16.33	-17.0676	-10.8978	5.93959	24.9973	39.0406	1.65829	29.8379	21.2327	12.2855	41.7651	19.5189	-2.2249	-7.86677	-25.327
-2.37366	-16.3885	-4.95099	0.158429	17.127	16.784	-15.9996	-13.1117	5.15772	26.0177	37.4795	2.84734	30.7709	20.3019	15.2481	41.4868	20.3003	-3.3881	-7.46702	-24.6319
-2.5713	-16.6893	-2.21207	-0.802057	17.0732	17.2499	-14.8953	-15.0445	4.3938	26.9221	35.9069	4.3694	31.3182	19.2244	17.9183	41.1022	20.852	-4.23301	-6.97332	-23.6523
-2.56193	-16.658	0.627668	-1.52006	17.1046	17.7481	-13.9034	-16.6433	3.68297	27.593	34.4316	6.20332	31.4453	18.0163	20.2101	40.621	21.1698	-4.75366	-6.35808	-22.3849
-2.33034	-16.2795	3.55674	-1.9673	17.144	18.2955	-13.1208	-17.8882	3.03973	27.9513	33.1551	8.29931	31.1633	16.6914	22.0953	40.0504	21.2768	-4.98484	-5.61194	-20.8468
-1.88873	-15.5813	6.55058	-2.17926	17.1246	18.8999	-12.589	-18.7889	2.45751	27.9719	32.1589	10.5789	30.5276	15.2603	23.6096	39.3945	21.2203	-4.9976	-4.75183	-19.0789
-1.27968	-14.6309	9.55208	-2.24916	17.0008	19.5579	-12.301	-19.3749	1.91209	27.6863	31.4963	12.94	29.6285	13.7302	24.8466	38.6541	21.0657	-4.88774	-3.82368	-17.1449
-0.572763	-13.5256	12.4628	-2.30994	16.7549	20.2555	-12.2161	-19.685	1.36805	27.1762	31.1879	15.2662	28.5756	12.1069	25.9404	37.8278	20.8878	-4.7592	-2.89879	-15.1272
0.145105	-12.3766	15.1485	-2.50804	16.3978	20.971	-12.278	-19.7555	0.787032	26.5571	31.2216	17.441	27.4786	10.3968	27.0396	36.9137	20.7608	-4.70514	-2.06399	-13.1196
0.784301	-11.2898	17.4575	-2.97429	15.9645	21.68	-12.4321	-19.6121	0.136433	25.9563	31.5566	19.3628	26.4296	8.60984	28.2789	35.9114	20.7484	-4.79024	-1.40726	-11.2162
1.26916	-10.3472	19.2505	-3.79783	15.5057	22.3616	-12.6376	-19.2653	-0.602802	25.4903	32.1298	20.9596	25.4888	6.76205	29.7522	34.8248	20.8952	-5.03747	-1.00156	-9.50085
1.55331	-9.59298	20.4312	-5.00838	15.0782	23.0044	-12.8731	-18.7111	-1.43051	25.2472	32.8633	22.2006	24.6785	4.87793	31.4942	33.6643	21.2219	-5.42205	-0.89003	-8.03622
1.63022	-9.02543	20.9738	-6.5704	14.735	23.6112	-13.1341	-17.9352	-2.32448	25.2747	33.6723	23.1009	23.9853	2.99171	33.474	32.4495	21.724	-5.874	-1.07559	-6.85641
1.53636	-8.5985	20.9376	-8.39	14.5178	24.202	-13.4257	-16.9202	-3.2409	25.5788	34.4731	23.7197	23.3697	1.14779	35.6006	31.2113	22.3756	-6.28904	-1.51725	-5.96355
1.346	-8.23073	20.4648	-10.3331	14.4524	24.8147	-13.7523	-15.6538	-4.11789	26.1304	35.1897	24.151	22.7824	-0.600096	37.7412	29.9926	23.1374	-6.54606	-2.13414	-5.32925
1.15811	-7.82071	19.7622	-12.2509	14.5466	25.5017	-14.1076	-14.1353	-4.8818	26.8777	35.7598	24.5078	22.1806	-2.19086	39.7474	28.8472	23.9658	-6.52814	-2.81667	-4.90072
1.07802	-7.26559	19.0665	-14.007	14.7908	26.3247	-14.4694	-12.381	-5.45537	27.7621	36.139	24.9038	21.5435	-3.5593	41.4832	27.8377	24.8238	-6.14325	-3.44295	-4.61028
1.19726	-6.479	18.6044	-15.501	15.1603	27.3455	-14.7984	-10.4248	-5.76696	28.7314	36.3038	25.4344	20.8803	-4.64039	42.8513	27.0291	25.6882	-5.3408	-3.89745	-4.38636
1.57577	-5.4048	18.5513	-16.6839	15.6179	28.6162	-15.0445	-8.31656	-5.75964	29.7481	36.2528	26.1619	20.2312	-5.3744	43.8095	26.4821	26.5547	-4.12105	-4.08849	-4.16414
2.23023	-4.02431	19.0006	-17.5621	16.1167	30.1673	-15.1567	-6.11774	-5.39922	30.7914	36.0055	27.1064	19.6588	-5.71243	44.3761	26.2443	27.4363	-2.53554	-3.96134	-3.89357
3.13076	-2.35589	19.948	-18.1903	16.6028	31.9985	-15.0951	-3.89526	-4.68012	31.8509	35.5976	28.2453	19.2339	-5.62162	44.6222	26.341	28.3587	-0.678578	-3.50472	-3.54363
4.20692	-0.447625	21.296	-18.6552	17.0183	34.0711	-14.8424	-1.71525	-3.6285	32.9163	35.0756	29.5205	19.017	-5.08952	44.6535	26.7682	29.351	1.32847	-2.74969	-3.10235
5.36144	1.63472	22.8754	-19.0531	17.3051	36.3056	-14.4105	0.362625	-2.30196	33.9652	34.4872	30.8518	19.042	-4.12669	44.5849	27.4887	30.4351	3.35703	-1.76144	-2.57301
6.48899	3.82138	24.4806	-19.4686	17.4097	38.5847	-13.8422	2.28939	-0.785721	34.9525	33.873	32.1543	19.3049	-2.76689	44.5141	28.433	31.6169	5.29144	-0.625978	-1.96786
7.49577	6.05065	25.9111	-19.956	17.2901	40.7628	-13.2051	4.0295	0.814382	35.8073	33.2573	33.3547	19.7608	-1.06474	44.5002	29.5054	32.8803	7.04543	0.565511	-1.30125
8.31595	8.2765	27.0096	-20.5301	16.9231	42.6809	-12.5809	5.5621	2.38162	36.4369	32.6424	34.4053	20.3313	0.909531	44.5505	30.5961	34.1866	8.57187	1.73159	-0.583985
8.92142	10.4703	27.6888	-21.1658	16.3115	44.1858	-12.0506	6.88129	3.79964	36.7394	32.0071	35.2899	20.9203	3.07734	44.6208	31.596	35.4792	9.86434	2.81186	0.179593
9.32319	12.6167	27.943	-21.8068	15.49	45.1505	-11.6802	7.99575	4.96403	36.6238	31.3095	36.0234	21.4359	5.36044	44.6269	32.4143	36.6931	10.9503	3.77283	0.991051
9.56417	14.7048	27.8414	-22.3811	14.5268	45.4936	-11.5086	8.92804	5.79279	36.0313	30.4957	36.6435	21.8125	7.68952	44.466	32.9945	37.7674	11.8783	4.60771	1.85408
9.7055	16.7182	27.5058	-22.8186	13.5203	45.1938	-11.5409	9.71356	6.2343	34.9559	29.512	37.1974	22.0298	10.0115	44.0432	33.326	38.657	12.7014	5.33092	2.76858
9.80962	18.6252	27.0792	-23.0672	12.5903	44.2973	-11.7493	10.399	6.27186	33.4559	28.3187	37.7259	22.1221	12.2944	43.297	33.4491	39.3426	13.462	5.96902	3.72429
9.92412	20.374	26.6922	-23.1036	11.8633	42.9158	-12.0782	11.0401	5.92408	31.6562	26.903	38.2503	22.1771	14.5281	42.2189	33.4515	39.8347	14.1806	6.55062	4.69604
10.07	21.893	26.4347	-22.9366	11.4545	41.2155	-12.4561	11.6977	5.24127	29.7367	25.2869	38.7626	22.3223	16.7225	40.8614	33.4574	40.1719	14.851	7.09768	5.64208
10.2369	23.0971	26.3402	-22.6021	11.4492	39.3981	-12.8083	12.4337	4.29839	27.9088	23.5296	39.2238	22.702	18.9008	39.334	33.6083	40.4139	15.4441	7.62017	6.50657
10.387	23.8994	26.3845	-22.1524	11.8869	37.6755	-13.0685	13.3046	3.18572	26.3847	21.7209	39.5696	23.449	21.0923	37.786	34.0413	40.6292	15.9181	8.11514	7.22616
10.4645	24.2241	26.4994	-21.6417	12.7511	36.2443	-13.1882	14.3558	1.99866	25.3426	19.9671	39.7217	24.6564	23.3227	36.3808	34.866	40.8823	16.2338	8.56991	7.73947
10.4116	24.0202	26.5963	-21.1129	13.9682	35.2606	-13.1397	15.6159	0.828265	24.8964	18.3727	39.6043	26.3561	25.6064	35.2654	36.1459	41.2215	16.3705	8.96817	7.99775
10.1835	23.2706	26.5951	-20.5876	15.4165	34.8219	-12.9153	17.0929	-0.246342	25.0749	17.0189	39.1598	28.5078	27.9412	34.5421	37.8864	41.6713	16.3385	9.29689	7.97421
9.76121	21.9957	26.4486	-20.0633	16.9431	34.9579	-12.5211	18.7727	-1.16266	25.8147	15.9454	38.3621	31.0012	30.3064	34.2474	40.0324	42.2302	16.1852	9.55196	7.67002
9.15886	20.2507	26.1593	-19.5177	18.3889	35.63	-11.9702	20.6205	-1.87653	26.9698	15.1388	37.2238	33.6725	32.6648	34.3426	42.4759	42.8751	15.9932	9.74045	7.11526
8.42227	18.1169	25.782	-18.9184	19.6149	36.7422	-11.275	22.586	-2.36119	28.3359	14.5315	35.7952	36.3305	34.969	34.7185	45.0718	43.5705	15.8677	9.87869	6.36439
7.6208	15.6889	25.4127	-18.2373	20.5262	38.1585	-10.4432	24.61	-2.60454	29.6842	14.011	34.1567	38.7887	37.1692	35.2121	47.6598	44.2802	15.9186	9.98622	5.48686
6.83339	13.0618	25.1667	-17.4642	21.0894	39.725	-9.47708	26.6333	-2.60574	30.8017	13.4405	32.4047	40.8967	39.2229	35.6345	50.0888	44.9795	16.2374	10.077	4.55461
6.13222	10.32	25.1498	-16.6167	21.3386	41.294	-8.37822	28.6048	-2.37234	31.5267	12.6861	30.6351	42.565	41.1024	35.8023	52.238	45.6632	16.8758	10.1498	3.62911
5.56777	7.53034	25.4314	-15.7443	21.3699	42.7436	-7.15401	30.4882	-1.91858	31.7763	11.6465	28.9278	43.778	42.8009	35.5691	54.0335	46.3491	17.8292	10.1814	2.7505
5.1588	4.74187	26.0245	-14.9237	21.3231	43.9931	-5.82613	32.2659	-1.26529	31.5584	10.279	27.335	44.5939	44.3337	34.8503	55.4556	47.0749	19.0298	10.1233	1.93134
4.88942	1.99016	26.8778	-14.2478	21.3561	45.0099	-4.43696	33.9388	-0.441055	30.9683	8.61568	25.8761	45.1302	45.7358	33.6376	56.5373	47.8892	20.3516	9.90527	1.15632
4.71403	-0.69427	27.8823	-13.8091	21.6139	45.8091	-3.05213	35.5232	0.516168	30.1687	6.76773	24.5401	45.5388	47.056	32.0001	57.3545	48.8395	21.6258	9.44512	0.388253
4.5689	-3.2769	28.8908	-13.6823	22.2004	46.4458	-1.7574	37.0445	1.55805	29.3581	4.91375	23.2944	45.9762	48.3481	30.0739	58.0095	49.9588	22.6662	8.66365	-0.421015
4.38768	-5.71231	29.7456	-13.9085	23.1566	47.0027	-0.649607	38.5288	2.62657	28.7346	3.27547	22.0986	46.5727	49.6618	28.0404	58.6124	51.2551	23.2986	7.50227	-1.31682
4.11728	-7.94196	30.3103	-14.4858	24.4507	47.5747	0.176902	39.995	3.65702	28.4598	2.0838	20.9183	47.4087	51.0343	26.0997	59.2618	52.7057	23.3908	5.93999	-2.32809
3.73039	-9.89802	30.4953	-15.3682	25.9809	48.2538	0.646023	41.4486	4.58354	28.6315	1.54151	19.7378	48.5002	52.4845	24.441	60.0303	54.258	22.8752	4.00601	-3.4569
3.23172	-11.5129	30.2751	-16.4733	27.5922	49.1159	0.714438	42.8767	5.34649	29.2689	1.78944	18.5677	49.7979	54.011	23.2177	60.9549	55.837	21.7621	1.78482	-4.67349
2.65662	-12.7323	29.6917	-17.6965	29.1021	50.2108	0.381656	44.2482	5.90043	30.3128	2.8825	17.4451	51.1971	55.5933	22.5282	62.0345	57.3566	20.1396	-0.587978	-5.918
2.06224	-13.5293	28.8436	-18.9298	30.3323	51.5562	-0.307041	45.5159	6.22091	31.6404	4.78019	16.4277	52.5573	57.1962	22.4071	63.2332	58.7348	18.1603	-2.93948	-7.10885
1.51353	-13.9147	27.8637	-20.0815	31.1395	53.136	-1.26597	46.6216	6.30852	33.0905	7.35314	15.5822	53.7275	58.7761	22.8246	64.4886	59.9058	16.0171	-5.08107	-8.15612
1.0671	-13.9414	26.8907	-21.091	31.44	54.9012	-2.38221	47.5034	6.18868	34.4947	10.4046	14.9701	54.5705	60.2875	23.6959	65.7223	60.8298	13.9126	-6.83468	-8.97732
0.756952	-13.7006	26.0397	-21.9375	31.2235	56.7746	-3.53439	48.1028	5.90671	35.7071	13.7026	14.6338	54.9834	61.6883	24.8955	66.8509	61.4955	12.0269	-8.05918	-9.51245
0.585332	-13.309	25.3783	-22.6396	30.5538	58.6563	-4.61356	48.3714	5.51855	36.6285	17.0164	14.5869	54.9099	62.943	26.2755	67.7959	61.9176	10.4905	-8.67241	-9.73515
0.520972	-12.8897	24.9143	-23.2464	29.5566	60.4319	-5.54209	48.276	5.07871	37.2189	20.1503	14.8094	54.3434	64.0227	27.684	68.4904	62.1269	9.36568	-8.66469	-9.6577
0.505258	-12.5503	24.5945	-23.8222	28.3965	61.9816	-6.28679	47.8019	4.62749	37.4985	22.9684	15.2505	53.3217	64.9035	28.9806	68.8839	62.1594	8.64141	-8.10128	-9.32873
0.465063	-12.3618	24.3176	-24.4279	27.2482	63.1899	-6.86344	46.9536	4.18045	37.5364	25.4065	15.8381	51.9142	65.562	30.0487	68.9431	62.0433	8.23984	-7.11288	-8.82406
0.329457	-12.344	23.9561	-25.1028	26.2664	63.9565	-7.33179	45.7546	3.72219	37.4308	27.4687	16.4913	50.207	65.9725	30.8029	68.6525	61.7902	8.03474	-5.87574	-8.23221
0.0466101	-12.4612	23.3828	-25.8524	25.561	64.2066	-7.7817	44.2449	3.20658	37.2851	29.2107	17.1362	48.2873	66.1032	31.1916	68.0136	61.3906	7.87708	-4.58448	-7.63759
-0.402882	-12.6276	22.4982	-26.6419	25.1797	63.8997	-8.31333	42.4783	2.56357	37.1852	30.7147	17.7193	46.2313	65.9164	31.1962	67.0429	60.8154	7.62304	-3.4223	-7.10429
-0.999247	-12.7251	21.2508	-27.3996	25.103	63.0363	-9.01492	40.5185	1.71208	37.1824	32.0609	18.2162	44.0979	65.3706	30.8276	65.7713	60.0235	7.15918	-2.53346	-6.66383
-1.68493	-12.6277	19.6492	-28.0281	25.2501	61.6596	-9.94291	38.4351	0.576499	37.2848	33.3024	18.6356	41.9265	64.4257	30.1208	64.2421	58.9718	6.42044	-2.00291	-6.30886
-2.37393	-12.2287	17.7627	-28.4216	25.4943	59.8525	-11.1079	36.2988	-0.89613	37.4592	34.4495	19.0152	39.7404	63.0498	29.1285	62.5086	57.6264	5.39783	-1.846	-5.99401
-2.96724	-11.4661	15.7112	-28.4853	25.6849	57.7288	-12.4696	34.1761	-2.72179	37.6417	35.4656	19.4131	37.553	61.2266	27.9153	60.6297	55.9726	4.13539	-2.01012	-5.64369
-3.37108	-10.3392	13.647	-28.1537	25.6718	55.4193	-13.9413	32.124	-4.87113	37.754	36.2759	19.8949	35.3735	58.9619	26.5501	58.6651	54.0188	2.71743	-2.38729	-5.1652
-3.51428	-8.91441	11.7316	-27.4038	25.3267	53.0551	-15.4031	30.1841	-7.26902	37.7219	36.7874	20.5197	33.2118	56.2866	25.101	56.6678	51.7968	1.24943	-2.83526	-4.46465
-3.36136	-7.31762	10.1118	-26.261	24.5607	50.7499	-16.722	28.3781	-9.80262	37.4927	36.9129	21.3284	31.0807	53.2575	23.6285	54.6771	49.356	-0.163389	-3.20304	-3.463
-2.91857	-5.71525	8.89923	-24.7962	23.3325	48.5848	-17.7733	26.7049	-12.3368	37.0457	36.5965	22.3349	28.9949	49.9526	22.1815	52.7124	46.7552	-1.43532	-3.35624	-2.1093
-2.23221	-4.28689	8.15508	-23.1157	21.6499	46.5985	-18.4611	25.1398	-14.734	36.3961	35.8318	23.5237	26.9675	46.4642	20.793	50.7693	44.0533	-2.51362	-3.19777	-0.389243
-1.37958	-3.19528	7.88347	-21.3443	19.5638	44.7856	-18.7337	23.6381	-16.8749	35.5907	34.6709	24.8518	25.0063	42.8891	19.4795	48.8195	41.3023	-3.38383	-2.68052	1.67223
-0.454942	-2.55915	8.03208	-19.6069	17.1573	43.1027	-18.5902	22.1411	-18.6764	34.6971	33.2202	26.2553	23.1108	39.3184	18.2418	46.8161	38.5447	-4.06651	-1.81035	4.01416
0.446541	-2.43426	8.50044	-18.0099	14.5323	41.4828	-18.0794	20.5865	-20.102	33.7889	31.6247	27.6595	21.2718	35.8282	17.069	44.702	35.8152	-4.60669	-0.639556	6.54771
1.24365	-2.80605	9.15379	-16.6273	11.7972	39.8538	-17.2897	18.9194	-21.1643	32.9308	30.0443	28.9887	19.4735	32.4731	15.9446	42.4223	33.1474	-5.05874	0.747244	9.16749
1.8798	-3.5948	9.84071	-15.4924	9.0558	38.1591	-16.334	17.105	-21.9179	32.1663	28.6261	30.176	17.6993	29.2833	14.8538	39.9369	30.5815	-5.47032	2.25156	11.764
2.328	-4.672	10.4123	-14.5976	6.40046	36.3742	-15.331	15.1374	-22.4441	31.5105	27.4799	31.1695	15.9384	26.2648	13.7914	37.2315	28.1714	-5.86894	3.77987	14.2353
2.58961	-5.88402	10.7405	-13.9002	3.90832	34.5172	-14.3877	13.0453	-22.8321	30.9499	26.6607	31.9367	14.1926	23.4041	12.7675	34.3246	25.9878	-6.25404	5.25923	16.4965
2.68815	-7.07817	10.7346	-13.3349	1.64057	32.6479	-13.5852	10.892	-23.1581	30.4478	26.1626	32.4646	12.4809	20.6743	11.8105	31.2681	24.1134	-6.59612	6.64671	18.4863
2.66005	-8.12581	10.3523	-12.828	-0.356556	30.8583	-12.9696	8.76766	-23.4691	29.9541	25.9248	32.758	10.8405	18.0425	10.9651	28.1413	22.6327	-6.84294	7.93137	20.1692
2.545	-8.93826	9.60592	-12.3126	-2.05037	29.2529	-12.5505	6.77754	-23.7731	29.4184	25.8483	32.8366	9.32357	15.4769	10.2872	25.0389	21.614	-6.93119	9.12894	21.5362
2.37836	-9.4729	8.5616	-11.7419	-3.4207	27.9245	-12.3045	5.02475	-24.0384	28.8	25.8185	32.7312	7.98952	12.9523	9.8338	22.0558	21.0904	-6.80103	10.271	22.6019
2.18705	-9.72935	7.33081	-11.0969	-4.45983	26.9301	-12.1839	3.59267	-24.2024	28.0767	25.7301	32.4805	6.89529	10.454	9.65124	19.2714	21.0414	-6.41002	11.3916	23.4007
1.98972	-9.73761	6.05554	-10.3893	-5.17313	26.2721	-12.1279	2.52925	-24.1871	27.2478	25.5076	32.1282	6.0846	7.97907	9.76342	16.7362	21.3831	-5.74363	12.5138	23.9819
1.80028	-9.54185	4.88785	-9.65827	-5.5799	25.8902	-12.0741	1.83675	-23.9183	26.3313	25.1183	31.7207	5.57931	5.53626	10.1626	14.4655	21.9675	-4.81968	13.6407	24.4046
1.63336	-9.18425	3.96659	-8.96259	-5.71341	25.6661	-11.9687	1.4691	-23.3455	25.3579	24.5737	31.3043	5.37467	3.1451	10.805	12.4404	22.5967	-3.68604	14.7517	24.7324
1.50942	-8.69303	3.39452	-8.36857	-5.61941	25.441	-11.7733	1.33804	-22.4558	24.3615	23.9221	30.922	5.43984	0.834576	11.6128	10.6165	23.0481	-2.41174	15.8047	25.0279
1.45761	-8.0773	3.21993	-7.93727	-5.35262	25.044	-11.4683	1.32728	-21.2807	23.3698	23.2314	30.6097	5.72364	-1.35788	12.4825	8.93924	23.1093	-1.07353	16.745	25.3473
1.51493	-7.32989	3.4261	-7.71215	-4.97134	24.3253	-11.0529	1.31264	-19.8941	22.3972	22.5696	30.3913	6.16454	-3.38685	13.299	7.36189	22.6159	0.25947	17.5176	25.7346
1.72132	-6.43682	3.93157	-7.70955	-4.53061	23.1878	-10.5422	1.18441	-18.3997	21.4411	21.985	30.2739	6.70264	-5.19931	13.9531	5.86259	21.4842	1.53973	18.0803	26.2165
2.11168	-5.39059	4.60218	-7.91346	-4.07526	21.6109	-9.96187	0.868147	-16.9135	20.4828	21.4924	30.2449	7.29104	-6.73538	14.3588	4.45613	19.7332	2.75102	18.4148	26.7982
2.7064	-4.2033	5.27381	-8.27544	-3.63398	19.6607	-9.34306	0.339627	-15.5417	19.4935	21.0682	30.2698	7.90402	-7.93022	14.4681	3.19755	17.4899	3.91176	18.5335	27.4608
3.5031	-2.91577	5.7825	-8.71977	-3.21572	17.4828	-8.71621	-0.368735	-14.3611	18.4427	20.654	30.2951	8.54009	-8.7177	14.279	2.17589	14.9746	5.07128	18.4791	28.1613
4.47179	-1.59952	5.99691	-9.15316	-2.80933	15.281	-8.10634	-1.17167	-13.404	17.3077	20.1699	30.2538	9.21923	-9.03608	13.8366	1.49912	12.4697	6.2995	18.3183	28.8354
5.55524	-0.350439	5.84687	-9.47758	-2.3866	13.2817	-7.52919	-1.94446	-12.652	16.0824	19.5326	30.0745	9.97478	-8.83538	13.2243	1.27262	10.2742	7.67199	18.1295	29.4043
6.6753	0.725331	5.34216	-9.60455	-1.90847	11.6939	-6.98881	-2.5438	-12.0396	14.7824	18.6741	29.6935	10.8418	-8.08556	12.5496	1.57584	8.65419	9.25322	17.9869	29.7838
7.74434	1.53044	4.57699	-9.46852	-1.33331	10.6704	-6.47654	-2.83243	-11.4669	13.4467	17.5578	29.0667	11.8448	-6.78423	11.9236	2.44175	7.79746	11.0811	17.9455	29.8953
8.67999	1.99646	3.71819	-9.03751	-0.625932	10.2793	-5.97141	-2.70304	-10.8185	12.1341	16.187	28.1802	12.9869	-4.96221	11.4412	3.84383	7.78028	13.1556	18.0279	29.6774
9.42015	2.10068	2.97831	-8.31908	0.234325	10.4897	-5.44207	-2.09748	-9.98565	10.9156	14.6047	27.0569	14.2443	-2.68565	11.1628	5.69366	8.55402	15.4341	18.2175	29.0964
9.93534	1.87558	2.57798	-7.36066	1.24774	11.1774	-4.85008	-1.01768	-8.88773	9.86448	12.8845	25.7573	15.5664	-0.0536463	11.1042	7.84996	9.95364	17.8332	18.4592	28.1532
10.2354	1.40869	2.70437	-6.24383	2.39167	12.1469	-4.15448	0.473328	-7.48741	9.04579	11.1146	24.3745	16.8818	2.80892	11.2331	10.1381	11.7268	20.2381	18.6672	26.886
10.3691	0.832304	3.4739	-5.07328	3.62168	13.1673	-3.31731	2.26028	-5.79875	8.50682	9.37955	23.0231	18.1101	5.76253	11.4771	12.3757	13.5782	22.5169	18.7394	25.368
10.4161	0.304754	4.90668	-3.96184	4.87618	14.0145	-2.30949	4.19253	-3.88591	8.27061	7.74273	21.8237	19.1755	8.66692	11.7382	14.4011	15.2204	24.5373	18.5754	23.7004
10.4731	-0.0133072	6.91858	-3.01382	6.08373	14.5111	-1.11628	6.10576	-1.85328	8.33324	6.23401	20.8864	20.0215	11.3954	11.9136	16.0964	16.422	26.1838	18.0959	22.0005
10.6358	0.0168523	9.3329	-2.30935	7.17187	14.5566	0.258674	7.84463	0.170747	8.66498	4.84583	20.2949	20.6206	13.8477	11.9172	17.4037	17.043	27.3718	17.2583	20.3887
10.9813	0.491804	11.9102	-1.89207	8.07616	14.1424	1.79151	9.28261	2.0532	9.21487	3.53779	20.0947	20.9802	15.9587	11.6984	18.3295	17.0525	28.0567	16.0671	18.9748
11.5543	1.45339	14.3907	-1.76244	8.74803	13.348	3.43925	10.3359	3.67569	9.91733	2.24892	20.288	21.1407	17.7027	11.2548	18.9369	16.5243	28.2371	14.5775	17.846
12.3582	2.88583	16.5407	-1.8778	9.16057	12.3208	5.14412	10.97	4.94994	10.6998	0.91478	20.8352	21.1678	19.0909	10.6351	19.3286	15.6129	27.9524	12.8902	17.0593
13.356	4.72257	18.1947	-2.15932	9.31144	11.2429	6.8405	11.1983	5.82746	11.4896	-0.51475	21.6627	21.1397	20.1649	9.93234	19.6228	14.5162	27.2745	11.1394	16.6383
14.4779	6.86093	19.2833	-2.50481	9.22282	10.2933	8.46385	11.0743	6.30232	12.2198	-2.06079	22.6769	21.1319	20.986	9.26846	19.9293	13.4313	26.2973	9.4762	16.5752
15.6355	9.18116	19.842	-2.80528	8.93849	9.61188	9.95995	10.6795	6.40729	12.8333	-3.7074	23.7802	21.2036	21.6224	8.77301	20.3281	12.5144	25.1242	8.04957	16.837
16.7399	11.5659	19.9993	-2.96242	8.5186	9.27411	11.2929	10.11	6.20489	13.2843	-5.40171	24.8862	21.3867	22.1382	8.55987	20.8575	11.8522	23.8571	6.98903	17.3752
17.7188	13.9163	19.9457	-2.90415	8.03286	9.27981	12.4506	9.46319	5.77545	13.54	-7.06234	25.9327	21.6814	22.584	8.70655	21.5113	11.4496	22.5877	6.39078	18.1356
18.53	16.1617	19.8918	-2.59542	7.55299	9.55878	13.4456	8.82846	5.20458	13.5806	-8.59397	26.8886	22.0577	22.9924	9.24001	22.2467	11.2369	21.3924	6.30983	19.0677
19.1688	18.2624	20.0223	-2.04266	7.14532	9.99098	14.3126	8.28045	4.57226	13.3996	-9.90495	27.755	22.4638	23.378	10.1316	22.9999	11.0927	20.3301	6.75869	20.1321
19.6662	20.2045	20.4584	-1.29108	6.86428	10.4364	15.1018	7.87668	3.94478	13.0041	-10.924	28.5599	22.8378	23.741	11.302	23.7049	10.8773	19.4439	7.71202	21.3034
20.0807	21.9909	21.2342	-0.415553	6.74744	10.7676	15.8691	7.65763	3.37045	12.4152	-11.6122	29.349	23.1221	24.0735	12.6357	24.3115	10.4691	18.7638	9.11596	22.5698
20.4833	23.6291	22.294	0.493043	6.81271	10.8987	16.6663	7.64842	2.87877	11.6681	-11.9689	30.1731	23.276	24.3671	14.0014	24.7982	9.79487	18.3103	10.8995	23.9291
20.94	25.1209	23.5092	1.34356	7.05779	10.8027	17.5323	7.86056	2.48237	10.8102	-12.0282	31.0759	23.2848	24.6186	15.2755	25.1766	8.84838	18.0969	12.9862	25.383
21.4959	26.4549	24.7122	2.0594	7.46196	10.5157	18.487	8.29289	2.18073	9.89823	-11.8508	32.0847	23.1636	24.8329	16.3627	25.4867	7.69285	18.1312	15.3028	26.9308
22.1632	27.6049	25.7379	2.58985	7.98994	10.127	19.5297	8.93159	1.96459	8.99311	-11.5091	33.2037	22.9545	25.0225	17.2119	25.7849	6.44738	18.4147	17.7852	28.5633
22.9165	28.5325	26.4647	2.91618	8.59737	9.75642	20.6414	9.7493	1.82033	8.15249	-11.0729	34.4135	22.7181	25.2034	17.822	26.1266	5.2608	18.9402	20.3798	30.2604
23.696	29.195	26.8442	3.05173	9.2369	9.52598	21.7915	10.7046	1.73375	7.42275	-10.5964	35.6743	22.5217	25.3878	18.239	26.5487	4.27903	19.6894	23.0407	31.9902
24.4186	29.554	26.9134	3.03651	9.86428	9.53165	22.946	11.7427	1.693	6.83122	-10.1108	36.9324	22.4248	25.5767	18.5425	27.0559	3.61344	20.6305	25.7254	33.7122
24.9944	29.5846	26.7868	2.92775	10.4433	9.82099	24.0758	12.798	1.69089	6.38029	-9.62322	38.1287	22.4666	25.7528	18.8269	27.614	3.31713	21.717	28.3888	35.3829
25.3446	29.281	26.6281	2.78856	10.949	10.3821	25.163	13.7997	1.72632	6.04515	-9.12156	39.2075	22.6558	25.8775	19.1781	28.1522	3.37416	22.8886	30.9795	36.9615
25.4188	28.6592	26.6106	2.67706	11.3682	11.1457	26.2041	14.6791	1.80494	5.77614	-8.58461	40.1233	22.9666	25.8905	19.6533	28.5734	3.70385	24.0746	33.4371	38.417
25.206	27.755	26.873	2.6378	11.6977	11.999	27.2086	15.3779	1.93878	5.50599	-7.99357	40.8453	23.3398	25.716	20.2652	28.771	4.17877	25.1994	35.6938	39.7327
24.7388	26.618	27.4817	2.69681	11.9408	12.8093	28.193	15.8573	2.14453	5.16133	-7.34233	41.359	23.6901	25.2717	20.9752	28.6479	4.65197	26.189	37.679	40.9086
24.0889	25.3051	28.4083	2.86066	12.1016	13.4501	29.1731	16.103	2.44031	4.6769	-6.64363	41.6652	23.9172	24.4805	21.6964	28.1337	4.98746	26.9783	39.326	41.9605
23.3553	23.8731	29.5281	3.11889	12.1802	13.8249	30.1549	16.129	2.8408	4.00987	-5.92921	41.7773	23.9208	23.2836	22.307	27.1964	5.08692	27.5175	40.5802	42.9164
22.6458	22.3736	30.6398	3.44868	12.1681	13.8845	31.127	15.9756	3.35139	3.15194	-5.24392	41.7177	23.6152	21.6511	22.6706	25.8467	4.90723	27.7763	41.4064	43.8105
22.0583	20.8507	31.5035	3.82028	12.0463	13.6321	32.0573	15.7037	3.96206	2.13651	-4.6348	41.5142	22.9428	19.5887	22.6603	24.1336	4.46521	27.7462	41.7944	44.6764
21.6625	19.3422	31.8883	4.20188	11.7858	13.1187	32.8934	15.3862	4.64244	1.03918	-4.13792	41.1972	21.8842	17.1398	22.1828	22.133	3.82933	27.44	41.7609	45.5398
21.4873	17.882	31.6198	4.56299	11.3516	12.428	33.5691	15.0976	5.33946	-0.0288313	-3.76602	40.7978	20.4636	14.3818	21.1975	19.9331	3.10077	26.8884	41.348	46.4141
21.5155	16.5043	30.6177	4.87606	10.7086	11.6564	34.0147	14.9041	5.97894	-0.933876	-3.50014	40.3467	18.7487	11.4173	19.7277	17.6193	2.38874	26.1354	40.6183	47.2974
21.6881	15.2461	28.9144	5.11674	9.82941	10.8931	34.1693	14.8562	6.47185	-1.53765	-3.28754	39.8736	16.8455	8.36247	17.8619	15.2619	1.78599	25.2325	39.6473	48.1726
21.9149	14.1474	26.6521	5.26348	8.70145	10.2037	33.9928	14.9851	6.72505	-1.71664	-3.04682	39.4063	14.8884	5.33325	15.7438	12.9113	1.35005	24.2328	38.5147	49.0112
22.0925	13.2485	24.058	5.29748	7.33278	9.62275	33.4755	15.303	6.6554	-1.38007	-2.6796	38.9698	13.0273	2.43345	13.5547	10.5986	1.09436	23.1861	37.2957	49.7785
22.1238	12.5843	21.4038	5.20355	5.75483	9.15487	32.6421	15.8076	6.20495	-0.483153	-2.08661	38.5839	11.4119	-0.25493	11.4891	8.34333	0.990917	22.1349	36.054	50.44
21.9366	12.1765	18.9572	4.97199	4.02116	8.78437	31.5502	16.4888	5.35451	0.966366	-1.18504	38.2622	10.1766	-2.67696	9.72913	6.16452	0.983182	21.1122	34.8373	50.9678
21.498	12.0276	16.9367	4.60129	2.20242	8.49018	30.2826	17.3361	4.13243	2.90959	0.0763108	38.0091	9.42645	-4.80533	8.42061	4.09159	1.00583	20.1403	33.6756	51.3458
20.821	12.116	15.4783	4.10052	0.378006	8.26148	28.9358	18.3445	2.61642	5.24517	1.70709	37.8193	9.22639	-6.63683	7.65561	2.17212	1.00621	19.2309	32.5824	51.572
19.9634	12.3956	14.6201	3.49025	-1.37417	8.10966	27.6058	19.5174	0.926736	7.84354	3.67256	37.6775	9.5942	-8.1856	7.46288	0.473245	0.962114	18.3854	31.5573	51.6588
19.0185	12.8012	14.3077	2.80127	-2.98799	8.07314	26.3754	20.8661	-0.788836	10.5639	5.89825	37.5603	10.4989	-9.47517	7.80796	-0.924199	0.891563	17.5962	30.5906	51.6298
18.0993	13.2578	14.4185	2.07024	-4.41773	8.21309	25.3037	22.4054	-2.37638	13.2712	8.28101	37.4389	11.8641	-10.5307	8.60193	-1.93812	0.85208	16.8473	29.6673	51.5151
17.32	13.6925	14.797	1.33292	-5.64345	8.60086	24.4227	24.147	-3.70029	15.8489	10.7038	37.2838	13.5765	-11.3727	9.71692	-2.50166	0.929598	16.1163	28.7704	51.3448
16.7765	14.0479	15.2947	0.616098	-6.67212	9.29979	23.7378	26.0917	-4.66648	18.2077	13.0514	37.0688	15.4978	-12.014	11.0054	-2.57999	1.21952	15.3755	27.8839	51.143
16.5306	14.2916	15.804	-0.0700254	-7.53442	10.3457	23.2354	28.2228	-5.23979	20.2875	15.2235	36.7754	17.48	-12.4588	12.3196	-2.18307	1.80429	14.5947	26.9936	50.9228
16.5999	14.4219	16.2798	-0.736731	-8.27778	11.7307	22.8934	30.5035	-5.45218	22.0533	17.1429	36.3949	19.3803	-12.7039	13.5287	-1.37102	2.73276	13.7443	26.0874	50.6833
16.9543	14.4654	16.7445	-1.41714	-8.95703	13.3956	22.6929	32.8768	-5.39935	23.4883	18.7582	35.9298	21.0764	-12.7422	14.5305	-0.24983	4.00596	12.7986	25.1559	50.4095
17.5206	14.4695	17.276	-2.16103	-9.62421	15.2313	22.6284	35.2707	-5.22594	24.585	20.0399	35.3919	22.4774	-12.5653	15.2567	1.04241	5.5728	11.74	24.1918	50.0745
18.1927	14.4877	17.9832	-3.02431	-10.3192	17.0929	22.7137	37.6064	-5.10136	25.3378	20.9736	34.7999	23.5317	-12.1658	15.6733	2.35686	7.3367	10.5627	23.1912	49.6453
18.8468	14.5644	18.9745	-4.05481	-11.0629	18.8206	22.9821	39.8085	-5.19043	25.7392	21.5509	34.176	24.2291	-11.5382	15.7747	3.55875	9.17188	9.27489	22.155	49.0886
19.358	14.7195	20.3282	-5.27708	-11.8532	20.2667	23.4808	41.8144	-5.6238	25.7802	21.7621	33.5422	24.5987	-10.6774	15.5761	4.55094	10.9458	7.90009	21.091	48.3787
19.6164	14.9386	22.071	-6.67982	-12.6648	21.3211	24.26	43.582	-6.47381	25.4554	21.5927	32.9177	24.7018	-9.57744	15.1049	5.29132	12.5434	6.47566	20.0157	47.5036
19.5404	15.1706	24.1693	-8.20909	-13.4515	21.931	25.3592	45.0933	-7.73999	24.7715	21.0244	32.3182	24.6221	-8.22815	14.3937	5.80032	13.8873	5.04947	18.9555	46.4701
19.0851	15.3342	26.5352	-9.77002	-14.1517	22.1109	26.7936	46.3529	-9.3471	23.7556	20.0419	31.7563	24.4536	-6.61419	13.4761	6.15685	14.9507	3.67463	17.9467	45.3063
18.2458	15.3325	29.0439	-11.2377	-14.6947	21.9394	28.5431	47.3835	-11.156	22.4623	18.6421	31.2439	24.2897	-4.71498	12.3856	6.48295	15.7604	2.40322	17.0333	44.0612
17.057	15.0728	31.5588	-12.476	-15.007	21.5448	30.547	48.2172	-12.9857	20.9758	16.8448	30.7948	24.2123	-2.50721	11.157	6.92023	16.3888	1.28004	16.2624	42.801
15.5866	14.4881	33.9569	-13.3619	-15.0195	21.0814	32.7044	48.8859	-14.6413	19.4057	14.7008	30.4266	24.2848	0.0302459	9.82881	7.60232	16.9377	0.337731	15.6791	41.6035
13.9281	13.5553	36.1484	-13.8095	-14.6731	20.7009	34.883	49.4132	-15.9451	17.8772	12.2944	30.1624	24.5467	2.90966	8.44566	8.62884	17.5177	-0.405991	15.3189	40.5507
12.1904	12.3057	38.0862	-13.7903	-13.9237	20.5252	36.932	49.8083	-16.7622	16.5155	9.7401	30.0293	25.012	6.12721	7.05815	10.0456	18.226	-0.948174	15.2022	39.72
10.488	10.8258	39.7635	-13.3429	-12.7469	20.6249	38.7002	50.0644	-17.019	15.428	7.17099	30.0551	25.6698	9.65662	5.72007	11.8348	19.1289	-1.29775	15.3285	39.1763
8.93122	9.24631	41.2004	-12.5721	-11.1413	21.0089	40.0533	50.1602	-16.71	14.6871	4.72222	30.2636	26.4867	13.4452	4.48245	13.9173	20.2516	-1.47052	15.6745	38.9649
7.61801	7.72182	42.4247	-11.6329	-9.13134	21.6249	40.8902	50.0664	-15.8932	14.3175	2.51118	30.6683	27.4098	17.4137	3.38553	16.165	21.5759	-1.48319	16.1947	39.1067
6.62615	6.40476	43.4517	-10.7054	-6.76795	22.3719	41.1532	49.7532	-14.6749	14.2911	0.618721	31.2673	28.3716	21.4598	2.45036	18.4226	23.0471	-1.34797	16.8254	39.5951
6.00742	5.41795	44.2691	-9.9617	-4.12779	23.1214	40.8334	49.1991	-13.1893	14.5296	-0.92485	32.0391	29.2944	25.4664	1.67231	20.5319	24.5875	-1.06913	17.492	40.3966
5.78285	4.83187	44.8325	-9.53319	-1.30924	23.7424	39.9673	48.3977	-11.5746	14.9168	-2.14583	32.9417	30.0952	29.3118	1.01846	22.3566	26.1126	-0.642473	18.1179	41.4528
5.9397	4.65099	45.0712	-9.48381	1.57473	24.1259	38.6287	47.3628	-9.95269	15.3168	-3.12349	33.9141	30.6918	32.8823	0.430508	23.8009	27.5475	-0.0582578	18.6337	42.6857
6.43062	4.81237	44.9045	-9.79517	4.40679	24.2041	36.9152	46.129	-8.41441	15.5968	-3.97698	34.8824	31.0088	36.0833	-0.1665	24.8195	28.8397	0.69308	18.9853	44.0041
7.17559	5.19699	44.2647	-10.3672	7.07789	23.9601	34.9326	44.7498	-7.01283	15.648	-4.84488	35.7669	30.9852	38.8478	-0.850471	25.4185	29.966	1.61347	19.1404	45.3114
8.06713	5.65191	43.1194	-11.0345	9.50063	23.4283	32.7798	43.2927	-5.76489	15.4031	-5.86099	36.4912	30.5808	41.1417	-1.68583	25.6466	30.9322	2.68981	19.0901	46.5139
8.97912	6.01907	41.4882	-11.5963	11.6215	22.6846	30.5363	41.8324	-4.65955	14.846	-7.13094	36.9906	29.7822	42.963	-2.7074	25.5799	31.7678	3.88863	18.8481	47.5287
9.77906	6.16521	39.4489	-11.854	13.4293	21.8296	28.2542	40.4438	-3.66967	14.0114	-8.71401	37.2194	28.6073	44.3369	-3.90802	25.3034	32.5154	5.15438	18.4455	48.2909
10.3427	6.00694	37.1294	-11.649	14.9582	20.9679	25.9558	39.1956	-2.76427	12.9761	-10.6135	37.154	27.105	45.307	-5.23291	24.8932	33.219	6.41237	17.924	48.759
10.5697	5.52616	34.6884	-10.8937	16.2834	20.1886	23.6361	38.1452	-1.91841	11.8428	-12.7777	36.7943	25.3525	45.9249	-6.58271	24.4024	33.9134	7.57643	17.3276	48.9184
10.3981	4.77274	32.2865	-9.58937	17.5096	19.5496	21.2703	37.3352	-1.11854	10.7203	-15.11	36.1605	23.4474	46.2393	-7.8255	23.854	34.6162	8.56031	16.6947	48.7824
9.81489	3.85397	30.0558	-7.82649	18.7545	19.0692	18.824	36.7919	-0.363042	9.70339	-17.4881	35.2885	21.4959	46.2875	-8.81621	23.2397	35.3249	9.29069	16.0528	48.3907
8.86168	2.91295	28.0733	-5.76863	20.1271	18.7247	16.2651	36.5244	0.341366	8.85828	-19.785	34.2229	19.5994	46.091	-9.42047	22.5264	36.0181	9.71953	15.4156	47.8047
7.63214	2.10017	26.3464	-3.62191	21.7083	18.4603	13.5737	36.5251	0.985185	8.21395	-21.8906	33.0114	17.8404	45.655	-9.5383	21.6657	36.6616	9.8331	14.7839	47.101
6.26235	1.54399	24.8118	-1.59673	23.5335	18.199	10.7511	36.7708	1.56145	7.76293	-23.7273	31.6989	16.271	44.9724	-9.12336	20.6063	37.2165	9.65558	14.1498	46.363
4.91386	1.32572	23.3512	0.130446	25.5839	17.8592	7.8235	37.2239	2.06861	7.4698	-25.2572	30.3243	14.9064	44.0315	-8.19348	19.3053	37.648	9.24621	13.5023	45.6714
3.7518	1.4641	21.8184	1.44776	27.7866	17.3704	4.84331	37.8355	2.50966	7.28565	-26.4803	28.9189	13.7242	42.8245	-6.83016	17.7368	37.934	8.68997	12.835	45.0945
2.92105	1.91209	20.0741	2.32467	30.0247	16.6872	1.88478	38.5488	2.88775	7.16489	-27.4229	27.507	12.6713	41.3555	-5.16638	15.8964	38.0704	8.08335	12.152	44.6807
2.52418	2.56618	18.0202	2.81162	32.1555	15.7984	-0.962659	39.3041	3.19925	7.08042	-28.1207	26.1074	11.6763	39.6458	-3.36456	13.8021	38.0741	7.51768	11.472	44.4524
2.60473	3.28629	15.6263	3.02286	34.0343	14.7306	-3.60349	40.0454	3.42674	7.03368	-28.6	24.7351	10.6664	37.7357	-1.58854	11.4911	37.9817	7.06291	10.8294	44.4035
3.13887	3.92201	12.9429	3.10622	35.5381	13.5469	-5.94565	40.7273	3.53437	7.05714	-28.8617	23.4033	9.58542	35.6806	0.0253478	9.01465	37.8456	6.7552	10.2718	44.5006
4.03708	4.33996	10.0988	3.2063	36.5859	12.3389	-7.90913	41.3208	3.46774	7.20846	-28.8712	22.1233	8.40902	33.5442	1.39261	6.43281	37.7276	6.59053	9.85341	44.6879
5.15601	4.44699	7.28256	3.42891	37.1497	11.2174	-9.43233	41.8187	3.15953	7.55753	-28.5588	20.9055	7.15433	31.3885	2.49539	3.80885	37.6902	6.52581	9.6273	44.8948
6.31879	4.2049	4.71324	3.81413	37.2566	10.2984	-10.4752	42.2363	2.5406	8.16904	-27.8291	19.7579	5.88171	29.2632	3.38485	1.20574	37.7885	6.48725	9.63591	45.0468
7.34083	3.63434	2.60494	4.32359	36.9782	9.69103	-11.0192	42.6084	1.55469	9.08449	-26.5789	18.6854	4.6878	27.1976	4.17027	-1.31615	38.061	6.38462	9.90289	45.0756
8.05689	2.80745	1.13373	4.84455	36.4128	9.48394	-11.064	42.9827	0.173996	10.3075	-24.7195	17.6901	3.69084	25.196	4.9968	-3.70009	38.5227	6.12869	10.4273	44.9296
8.34512	1.83148	0.412586	5.20997	35.6618	9.73547	-10.622	43.4081	-1.58816	11.796	-22.199	16.7715	3.01086	23.2387	6.01599	-5.8935	39.1596	5.64865	11.1819	44.5817
8.14432	0.826873	0.478761	5.23018	34.8069	10.4656	-9.71319	43.922	-3.67045	13.4629	-19.0202	15.9285	2.74841	21.2883	7.35474	-7.84874	39.9262	4.90628	12.1151	44.0333
7.46163	-0.0955744	1.29518	4.72991	33.8929	11.6519	-8.35925	44.5375	-5.96493	15.1861	-15.2491	15.1615	2.96596	19.3008	9.08861	-9.52448	40.7471	3.90443	13.1577	43.3146
6.36974	-0.853962	2.76414	3.58318	32.9194	13.2293	-6.58145	45.2345	-8.32695	16.8257	-11.0134	14.4749	3.67562	17.2392	11.2246	-10.888	41.5215	2.68838	14.2329	42.4809
4.99443	-1.40754	4.74919	1.73936	31.8451	15.0937	-4.4009	45.9559	-10.5925	18.2456	-6.48839	13.8789	4.83562	15.0875	13.6969	-11.9176	42.1323	1.34017	15.2669	41.605
3.49487	-1.76004	7.09984	-0.764455	30.6019	17.1101	-1.84236	46.6116	-12.6	19.3349	-1.87602	13.3895	6.35641	12.8603	16.3761	-12.6056	42.4586	-0.0328668	16.2003	40.7672
2.04031	-1.95409	9.67345	-3.80655	29.1179	19.124	1.05934	47.09	-14.2123	20.0258	2.62241	13.0266	8.11491	10.6086	19.0896	-12.959	42.3905	-1.31292	16.9963	40.0455
0.787064	-2.05864	12.3502	-7.19807	27.342	20.9749	4.25174	47.2758	-15.3354	20.304	6.83253	12.8106	9.97432	8.41736	21.6506	-13.0003	41.8437	-2.38704	17.6458	39.5058
-0.140305	-2.15233	15.0392	-10.7108	25.2671	22.5117	7.65814	47.0717	-15.9291	20.2102	10.6282	12.7574	11.8053	6.3961	23.8871	-12.7647	40.773	-3.16046	18.1671	39.1943
-0.661016	-2.30668	17.6755	-14.1096	22.9427	23.607	11.1742	46.4193	-16.0096	19.8314	13.944	12.8733	13.5046	4.6639	25.6683	-12.2968	39.1814	-3.56565	18.601	39.1338
-0.74199	-2.5724	20.2121	-17.1835	20.4772	24.1696	14.6695	45.3155	-15.6416	19.285	16.7757	13.1506	15.007	3.33057	26.9208	-11.6456	37.1232	-3.56632	19.0024	39.3228
-0.393966	-2.9714	22.6086	-19.7696	18.0251	24.1528	17.9954	43.8208	-14.9232	18.6985	19.1711	13.5659	16.2891	2.47786	27.6338	-10.86	34.6998	-3.15642	19.4284	39.7387
0.338431	-3.49576	24.8234	-21.7663	15.7631	23.5576	20.9989	42.0572	-13.9673	18.1876	21.2116	14.0814	17.3647	2.14414	27.8513	-9.98437	32.0484	-2.35531	19.9271	40.3429
1.38997	-4.11309	26.8094	-23.1362	13.8586	22.4304	23.5408	40.1945	-12.8823	17.8376	22.9885	14.6486	18.2721	2.31563	27.6548	-9.05617	29.3247	-1.20098	20.5276	41.0875
2.68836	-4.77678	28.5173	-23.8969	12.4371	20.8558	25.5157	38.4278	-11.7563	17.6914	24.5813	15.2151	19.0583	2.92609	27.1407	-8.10576	26.6822	0.25684	21.2335	41.9222
4.16538	-5.43834	29.9038	-24.1065	11.5558	18.945	26.8709	36.9488	-10.6485	17.7453	26.0393	15.7333	19.7632	3.86543	26.3968	-7.15755	24.2515	1.96204	22.0218	42.8005
5.76373	-6.05914	30.9424	-23.8446	11.1877	16.8225	27.6182	35.9169	-9.58826	17.9532	27.3722	16.1674	20.4068	4.99593	25.485	-6.23256	22.1236	3.85509	22.8466	43.6833
7.43887	-6.61892	31.6343	-23.1962	11.2227	14.6129	27.8386	35.4337	-8.58082	18.2381	28.5507	16.4992	20.9838	6.17333	24.432	-5.35112	20.3398	5.87361	23.6468	44.5415
9.15662	-7.11945	32.0132	-22.2383	11.4835	12.4293	27.6744	35.5277	-7.61779	18.5082	29.5159	16.7304	21.4658	7.26899	23.2321	-4.53466	18.8901	7.95146	24.3578	45.3559
10.888	-7.58283	32.1444	-21.0337	11.755	10.3661	27.3122	36.1498	-6.68893	18.6743	30.1957	16.8808	21.8103	8.18915	21.859	-3.806	17.7218	10.0176	24.9234	46.1163
12.6034	-8.04506	32.1142	-19.63	11.822	8.49555	26.9556	37.1822	-5.79151	18.666	30.5239	16.9821	21.9747	8.88764	20.2847	-3.18772	16.7551	11.9966	25.3062	46.8193
14.2685	-8.54646	32.0144	-18.0626	11.5069	6.86794	26.7936	38.4586	-4.93471	18.4425	30.4579	17.0699	21.9314	9.36975	18.5001	-2.69899	15.9033	13.8108	25.4953	47.4671
15.8434	-9.12121	31.9232	-16.3606	10.7009	5.5153	26.9701	39.7915	-4.13767	17.9977	29.99	17.1745	21.6788	9.68641	16.5319	-2.35171	15.0937	15.3865	25.508	48.0657
17.2846	-9.78799	31.8867	-14.5505	9.38178	4.45564	27.5578	41.0017	-3.42185	17.3594	29.1517	17.3129	21.2475	9.91998	14.4509	-2.14712	14.2847	16.661	25.3874	48.6251
18.5512	-10.5438	31.9086	-12.6593	7.61493	3.69676	28.5446	41.9455	-2.79997	16.5814	28.0087	17.4845	20.6972	10.1641	12.3688	-2.07406	13.4748	17.5919	25.1936	49.1588
19.6121	-11.3617	31.9473	-10.7131	5.53783	3.23793	29.8335	42.5337	-2.26495	15.7327	26.6477	17.6708	20.1058	10.5019	10.4237	-2.10977	12.7016	18.1643	24.9934	49.6846
20.4529	-12.1932	31.925	-8.7346	3.33051	3.06893	31.2572	42.7397	-1.7825	14.8844	25.16	17.8401	19.552	10.986	8.75589	-2.22353	12.0322	18.3956	24.8471	50.2234
21.0804	-12.9742	31.7458	-6.73919	1.17833	3.16666	32.6065	42.5961	-1.29042	14.0973	23.6231	17.9565	19.0966	11.6248	7.48009	-2.38263	11.5436	18.335	24.7977	50.7985
21.5227	-13.6334	31.3194	-4.73223	-0.765393	3.49069	33.6658	42.1817	-0.705996	13.4122	22.0863	17.9891	18.7641	12.3775	6.65856	-2.5597	11.3015	18.0587	24.8627	51.4325
21.8251	-14.1017	30.5854	-2.70954	-2.40965	3.97946	34.2516	41.6002	0.0590332	12.8437	20.5639	17.9231	18.5318	13.158	6.2826	-2.73965	11.338	17.6587	25.0316	52.1434
22.0414	-14.321	29.5322	-0.661408	-3.74282	4.54921	34.2447	40.9582	1.07861	12.3789	19.0347	17.7651	18.3279	13.848	6.26645	-2.92473	11.6365	17.2297	25.2678	52.9404
22.2227	-14.2514	28.2059	1.42008	-4.83354	5.0972	33.6125	40.3447	2.39168	11.98	17.4524	17.5458	18.0395	14.3153	6.45588	-3.13627	12.1253	16.854	25.5163	53.8191
22.406	-13.875	26.707	3.53203	-5.81559	5.50975	32.4137	39.8162	3.98558	11.5908	15.7597	17.3149	17.5309	14.4352	6.651	-3.41253	12.6833	16.5886	25.7143	54.7596
22.6057	-13.1983	25.1744	5.65257	-6.86013	5.67479	30.7881	39.3917	5.78773	11.1448	13.907	17.1318	16.6669	14.1097	6.63912	-3.80266	13.1557	16.4565	25.803	55.7252
22.8089	-12.2503	23.7601	7.73612	-8.14142	5.49698	28.9299	39.0551	7.66861	10.5749	11.8689	17.0516	15.3388	13.2813	6.23201	-4.3582	13.3786	16.4447	25.7383	56.6657
22.9777	-11.0797	22.6002	9.71425	-9.80286	4.91276	27.0515	38.7652	9.4565	9.82263	9.65593	17.1112	13.4863	11.9394	5.30008	-5.12349	13.2062	16.508	25.4979	57.5218
23.0566	-9.75002	21.7872	11.5029	-11.9302	3.90227	25.3446	38.4704	10.9619	8.84646	7.31824	17.3168	11.1114	10.1175	3.79692	-6.12745	12.5357	16.5795	25.0839	58.2336
22.9849	-8.33384	21.351	13.0152	-14.5369	2.49522	23.9453	38.1223	12.0079	7.62778	4.94067	17.6372	8.28149	7.8837	1.76908	-7.37832	11.3252	16.5844	24.52	58.7486
22.7111	-6.90702	21.2515	14.1775	-17.5639	0.768874	22.9112	37.6882	12.46	6.17465	2.62964	18.0036	5.12038	5.32475	-0.650949	-8.8628	9.59975	16.4553	23.8442	59.0304
22.2058	-5.54276	21.3854	14.9456	-20.8931	-1.16222	22.2144	37.156	12.2504	4.52262	0.494748	18.3174	1.78951	2.52861	-3.26756	-10.5499	7.44586	16.1449	23.0992	59.0641
21.4711	-4.30607	21.6046	15.3166	-24.3707	-3.16366	21.7523	36.5348	11.3915	2.73246	-1.37143	18.4648	-1.5376	-0.431428	-5.8564	-12.3987	4.99364	15.6345	22.3223	58.8589
20.5433	-3.24891	21.7434	15.3334	-27.8358	-5.1028	21.3729	35.8477	9.97494	0.884816	-2.9112	18.3353	-4.70242	-3.50807	-8.20379	-14.3683	2.392	14.9366	21.537	58.4463
19.4883	-2.40638	21.6484	15.0811	-31.1471	-6.87094	20.9111	35.1228	8.15814	-0.927926	-4.11372	17.8408	-7.58486	-6.68458	-10.1437	-16.428	-0.218921	14.0905	20.7487	57.8737
18.3903	-1.79414	21.2044	14.6737	-34.2029	-8.40169	20.2266	34.3823	6.13848	-2.61212	-5.01883	16.9315	-10.1188	-9.972	-11.5858	-18.5646	-2.73198	13.1531	19.9456	57.1951
17.3362	-1.40752	20.3519	14.2352	-36.9515	-9.68225	19.2371	33.6343	4.12193	-4.08463	-5.7121	15.6059	-12.2968	-13.4002	-12.5287	-20.7857	-5.08904	12.187	19.1042	56.4603
16.3989	-1.22267	19.0936	13.8775	-39.3893	-10.7549	17.9393	32.8694	2.29156	-5.28462	-6.31218	13.9125	-14.1639	-17.0043	-13.0573	-23.1178	-7.28546	11.2479	18.1986	55.7045
15.6225	-1.19957	17.4881	13.6806	-41.55	-11.7084	16.4127	32.0622	0.782054	-6.18372	-6.95313	11.9423	-15.8016	-20.8107	-13.3246	-25.5983	-9.36253	10.3758	17.2116	54.9408
15.0137	-1.28695	15.6349	13.68	-43.4866	-12.6613	14.8069	31.1781	-0.334958	-6.79285	-7.76508	9.81515	-17.3067	-24.8236	-13.5223	-28.2644	-11.3896	9.58944	16.1436	54.1572
14.5412	-1.42835	13.6535	13.8627	-45.2523	-13.7384	13.3134	30.1838	-1.05235	-7.16414	-8.85672	7.66096	-18.7679	-29.0165	-13.8453	-31.1397	-13.4404	8.88827	15.02	53.3188
14.143	-1.56851	11.6627	14.175	-46.8841	-15.0476	12.1291	29.0577	-1.41628	-7.38706	-10.3025	5.60102	-20.2463	-33.3295	-14.4578	-34.2217	-15.5681	8.25804	13.8907	52.3761
13.7418	-1.6591	9.76409	14.5381	-48.3931	-16.6586	11.4174	27.7986	-1.50536	-7.5785	-12.1362	3.73208	-21.763	-37.6714	-15.4672	-37.4733	-17.7862	7.68084	12.8261	51.2759
13.2638	-1.66276	8.03334	14.8701	-49.7629	-18.5888	11.2768	26.4297	-1.40531	-7.8676	-14.3514	2.11678	-23.2954	-41.9277	-16.9085	-40.8188	-20.0576	7.14576	11.9059	49.9754
12.659	-1.5547	6.51951	15.1078	-50.956	-20.7992	11.7216	24.9971	-1.18498	-8.37738	-16.9065	0.781739	-24.7824	-45.9711	-18.7427	-44.1481	-22.2961	6.65787	11.2057	48.4553
11.9165	-1.32171	5.25172	15.2235	-51.9257	-23.199	12.6787	23.5628	-0.879038	-9.20556	-19.7347	-0.276721	-26.1375	-49.6732	-20.8676	-47.3256	-24.3788	6.24303	10.7819	46.7288
11.0732	-0.958889	4.24926	15.2326	-52.6304	-25.6599	14.002	22.1941	-0.481071	-10.4079	-22.7534	-1.08127	-27.2659	-52.9147	-23.1379	-50.2047	-26.1675	5.94715	10.6602	44.8459
10.2128	-0.464946	3.53135	15.1898	-53.0459	-28.035	15.4989	20.9509	0.0519407	-11.9872	-25.8732	-1.65962	-28.0819	-55.5932	-25.3895	-52.6449	-27.5338	5.82989	10.8285	42.8908
9.45457	0.162469	3.12267	15.1741	-53.1727	-30.1803	16.9646	19.8758	0.785131	-13.8893	-29.0043	-2.03167	-28.5236	-57.628	-27.4643	-54.5282	-28.3835	5.95399	11.2364	40.9724
8.93391	0.930063	3.05215	15.2666	-53.0367	-31.9733	18.216	18.9865	1.78519	-16.0092	-32.0603	-2.201	-28.5627	-58.9619	-29.2293	-55.7726	-28.6745	6.37242	11.8031	39.2093
8.77848	1.84956	3.34479	15.5254	-52.6837	-33.3266	19.1184	18.2755	3.09886	-18.2048	-34.9587	-2.15308	-28.2061	-59.5605	-30.589	-56.3415	-28.4248	7.1163	12.4302	37.7128
9.08339	2.93506	4.0085	15.9642	-52.168	-34.1944	19.5995	17.7138	4.73591	-20.3175	-37.6225	-1.86057	-27.4933	-59.412	-31.49	-56.2455	-27.7092	8.18609	13.0191	36.5682
9.89103	4.19728	5.01944	16.5406	-51.54	-34.5714	19.6487	17.2605	6.66075	-22.1966	-39.9815	-1.29484	-26.4879	-58.5266	-31.9183	-55.5394	-26.6462	9.54804	13.4882	35.821
11.179	5.63556	6.31078	17.157	-50.8346	-34.4851	19.3033	16.8738	8.79476	-23.723	-41.9764	-0.440705	-25.2672	-56.937	-31.892	-54.3135	-25.3764	11.1367	13.787	35.4676
12.8589	7.2296	7.76872	17.6748	-50.0647	-33.9855	18.6245	16.522	11.0291	-24.8282	-43.5655	0.689159	-23.9126	-54.7008	-31.453	-52.6815	-24.0399	12.8631	13.9045	35.4542
14.7858	8.93278	9.23877	17.9407	-49.2197	-33.1328	17.6717	16.1909	13.245	-25.5057	-44.7335	2.04397	-22.5018	-51.9018	-30.6597	-50.7672	-22.754	14.6262	13.8692	35.6829
16.7777	10.6694	10.5424	17.8189	-48.2718	-31.9877	16.4801	15.8872	15.3363	-25.8122	-45.5003	3.5319	-21.1041	-48.6508	-29.5828	-48.6917	-21.5981	16.3263	13.7416	36.0254
18.6406	12.3371	11.5021	17.2224	-47.1863	-30.6058	15.0494	15.6357	17.23	-25.8585	-45.9273	5.02596	-19.78	-45.0838	-28.3038	-46.5631	-20.6073	17.8769	13.5995	36.3415
20.1951	13.8157	11.97	16.137	-45.9345	-29.0357	13.3451	15.4718	18.8989	-25.7916	-46.1192	6.37854	-18.5817	-41.356	-26.916	-44.4693	-19.7743	19.2123	13.5207	36.4987
21.3005	14.9804	11.8545	14.632	-44.5056	-27.3213	11.3147	15.4323	20.3638	-25.7712	-46.2176	7.44218	-17.5561	-37.6317	-25.5248	-42.4743	-19.0599	20.2913	13.5647	36.3917
21.8706	15.7189	11.1393	12.8539	-42.9149	-25.5067	8.91317	15.5444	21.6836	-25.9446	-46.3885	8.09318	-16.7452	-34.0711	-24.246	-40.618	-18.4073	21.0952	13.7587	35.9571
21.8812	15.9494	9.89033	11.0049	-41.2053	-23.6402	6.13309	15.8187	22.9377	-26.4246	-46.8014	8.25326	-16.1865	-30.8152	-23.1999	-38.9184	-17.7577	21.6218	14.0908	35.182
21.3663	15.6346	8.24817	9.30896	-39.444	-21.7769	3.03123	16.2454	24.2015	-27.2743	-47.6052	7.90514	-15.9098	-27.9712	-22.5003	-37.3757	-17.0624	21.8778	14.511	34.1048
20.4058	14.7908	6.40749	7.9724	-37.7121	-19.9781	-0.255918	16.7967	25.5233	-28.5005	-48.9032	7.09868	-15.9337	-25.6016	-22.2403	-35.9774	-16.29	21.8711	14.941	32.8096
19.1074	13.4892	4.58681	7.14737	-36.0926	-18.3058	-3.51271	17.4327	26.9066	-30.0583	-50.733	5.94602	-16.2606	-23.7191	-22.4767	-34.7031	-15.4269	21.6061	15.2904	31.4135
17.5862	11.8472	2.99455	6.90533	-34.6576	-16.8157	-6.46326	18.1118	28.3029	-31.8629	-53.0546	4.60631	-16.8744	-22.2884	-23.2166	-33.5303	-14.4725	21.0825	15.4766	30.0515
15.9462	10.0131	1.79773	7.22625	-33.4588	-15.5485	-8.80658	18.8005	29.6166	-33.8092	-55.7497	3.26254	-17.7399	-21.2353	-24.4094	-32.4383	-13.4312	20.2984	15.4433	28.8583
14.2676	8.14464	1.09934	8.00587	-32.5227	-14.5221	-10.2625	19.4815	30.7216	-35.7925	-58.635	2.0945	-18.8061	-20.4625	-25.948	-31.4127	-12.3037	19.2568	15.1751	27.9529
12.6013	6.38585	0.928362	9.07941	-31.8517	-13.728	-10.6195	20.1575	31.4861	-37.7276	-61.4861	1.25257	-20.0139	-19.8676	-27.6794	-30.4485	-11.0822	17.9739	14.7045	27.4255
10.9704	4.84651	1.24357	10.2567	-31.4299	-13.1324	-9.77624	20.85	31.8013	-39.5621	-64.0692	0.836926	-21.3052	-19.3621	-29.4238	-29.5519	-9.74915	16.4864	14.1088	27.3296
9.37938	3.58756	1.94958	11.3614	-31.2316	-12.6827	-7.7658	21.5927	31.6066	-41.2822	-66.1766	0.885574	-22.6328	-18.8867	-31.0011	-28.7414	-8.2828	14.8552	13.4991	27.679
7.82556	2.61557	2.92089	12.2656	-31.2309	-12.3184	-4.75987	22.4212	30.9061	-42.9099	-67.6578	1.37281	-23.9694	-18.4197	-32.2579	-28.0467	-6.6665	13.1652	13.0018	28.4499
6.31171	1.88723	4.02825	12.9135	-31.4078	-11.9848	-1.04854	23.3621	29.7743	-44.4919	-68.4427	2.21794	-25.3112	-17.9781	-33.0919	-27.5058	-4.9006	11.5191	12.7363	29.5863
4.85529	1.32289	5.1617	13.3275	-31.7505	-11.6462	3.00049	24.4228	28.3458	-46.0845	-68.5509	3.30207	-26.6786	-17.6106	-33.4678	-27.1612	-3.01307	10.0259	12.7933	31.0087
3.49226	0.826505	6.24562	13.5974	-32.2532	-11.2958	6.99663	25.5866	26.7953	-47.7367	-68.0863	4.48945	-28.1094	-17.384	-33.4224	-27.0542	-1.06584	8.78698	13.2181	32.6234
2.2744	0.307977	7.24345	13.8544	-32.9091	-10.96	10.5857	26.812	25.3073	-49.4753	-67.2177	5.64927	-29.6495	-17.3666	-33.0565	-27.2192	0.845685	7.88129	14.0008	34.3307
1.26041	-0.296641	8.15224	14.2359	-33.702	-10.6961	13.503	28.0391	24.0453	-51.296	-66.1481	6.6741	-31.3407	-17.6112	-32.5163	-27.6791	2.60086	7.35265	15.0755	36.0334
0.503044	-1.01113	8.98973	14.8487	-34.5986	-10.583	15.6102	29.199	23.1237	-53.1611	-65.079	7.49201	-33.209	-18.1429	-31.9667	-28.442	4.06891	7.20203	16.3301	37.6423
0.0350313	-1.8141	9.77819	15.739	-35.5448	-10.7069	16.9102	30.227	22.5893	-55.0046	-64.1749	8.07099	-35.2568	-18.952	-31.5628	-29.5005	5.1284	7.38615	17.6217	39.08
-0.142574	-2.64393	10.53	16.8761	-36.4669	-11.1451	17.5368	31.0739	22.4165	-56.7435	-63.5354	8.41586	-37.4596	-19.995	-31.4239	-30.8337	5.68741	7.82291	18.7979	40.2841
-0.0666574	-3.4125	11.2387	18.153	-37.2791	-11.9495	17.7215	31.7152	22.5153	-58.2924	-63.1789	8.55929	-39.7689	-21.2028	-31.616	-32.4114	5.70018	8.40281	19.7178	41.2083
0.189156	-4.02467	11.8787	19.4036	-37.8965	-13.1352	17.7441	32.154	22.7515	-59.5784	-63.0409	8.54964	-42.121	-22.4935	-32.145	-34.2004	5.17701	9.00436	20.271	41.8231
0.523653	-4.3994	12.4119	20.4337	-38.2493	-14.6743	17.8766	32.419	22.9745	-60.5518	-62.9861	8.43852	-44.448	-23.7871	-32.9616	-36.1698	4.18502	9.51087	20.3895	42.1168
0.823992	-4.48769	12.8018	21.0589	-38.2968	-16.4982	18.3309	32.5564	23.0474	-61.1926	-62.8326	8.27062	-46.6908	-25.0191	-33.9757	-38.2961	2.83954	9.82582	20.054	42.0948
0.985768	-4.2837	13.0281	21.1415	-38.0366	-18.5058	19.2195	32.6189	22.8721	-61.5089	-62.3833	8.07772	-48.8087	-26.1489	-35.0774	-40.5642	1.28777	9.88443	19.2904	41.7798
0.933518	-3.82628	13.0998	20.6185	-37.5057	-20.5773	20.5372	32.6538	22.4064	-61.5295	-61.4588	7.87735	-50.7842	-27.1622	-36.1586	-42.9663	-0.312145	9.65981	18.1616	41.2102
0.637646	-3.19079	13.0613	19.5157	-36.7746	-22.5907	22.1656	32.6939	21.6688	-61.2924	-59.9261	7.67547	-52.622	-28.0666	-37.13	-45.4966	-1.81266	9.16335	16.7539	40.4376
0.124271	-2.47275	12.9897	17.9448	-35.933	-24.4377	23.8991	32.7509	20.7307	-60.8313	-57.7186	7.47172	-54.3415	-28.882	-37.9322	-48.1441	-3.09485	8.43978	15.1621	39.5231
-0.52434	-1.76688	12.9835	16.084	-35.0711	-26.0362	25.4879	32.8164	19.6985	-60.1642	-54.8457	7.26525	-55.9643	-29.6282	-38.5354	-50.8846	-4.07991	7.55839	13.476	38.5318
-1.17941	-1.14625	13.1443	14.1475	-34.2602	-27.3378	26.6877	32.8657	18.6889	-59.2874	-51.3894	7.0591	-57.5017	-30.3129	-38.9323	-53.6742	-4.73251	6.60228	11.7694	37.5268
-1.68413	-0.645892	13.5554	12.3482	-33.5374	-28.3294	27.3082	32.8672	17.8044	-58.1757	-47.4917	6.86188	-58.9424	-30.9241	-39.1237	-56.4458	-5.05631	5.65754	10.0944	36.5621
-1.87815	-0.254935	14.2635	10.8637	-32.8974	-29.0284	27.25	32.7913	17.1109	-56.7905	-43.3343	6.68623	-60.247	-31.4282	-39.1038	-59.1111	-5.08354	4.80392	8.48002	35.6765
-1.62393	0.081169	15.2659	9.80893	-32.2944	-29.4748	26.5246	32.6194	16.6257	-55.0937	-39.116	6.54445	-61.3482	-31.7745	-38.8482	-61.5675	-4.8617	4.10793	6.9345	34.8881
-0.830556	0.44835	16.5085	9.22359	-31.6539	-29.7204	25.2538	32.3482	16.3151	-53.0649	-35.0301	6.44273	-62.1598	-31.9065	-38.3082	-63.7089	-4.44096	3.61873	5.45098	34.1916
0.529281	0.944166	17.8941	9.07263	-30.8924	-29.8184	23.6487	31.9901	16.1026	-50.7181	-31.2475	6.37556	-62.5919	-31.776	-37.4152	-65.4402	-3.8652	3.36642	4.01383	33.5582
2.412	1.65469	19.2995	9.26107	-29.9395	-29.8154	21.9738	31.5678	15.8874	-48.1141	-27.9049	6.32214	-62.5693	-31.3571	-36.0934	-66.6914	-3.16854	3.3621	2.60485	32.9384
4.70704	2.63303	20.5983	9.65787	-28.7598	-29.746	20.5032	31.1064	15.5663	-45.3654	-25.1004	6.24612	-62.0499	-30.6579	-34.2788	-67.4289	-2.37766	3.59907	1.20794	32.2678
7.2512	3.88419	21.6846	10.1237	-27.3669	-29.6316	19.4761	30.6235	15.0574	-42.6308	-22.8942	6.09909	-61.0385	-29.7246	-31.9399	-67.6621	-1.51857	4.05443	-0.188075	31.4755
9.85125	5.35968	22.4911	10.5367	-25.8282	-29.4823	19.0607	30.1214	14.3189	-40.101	-21.3138	5.82746	-59.5926	-28.6384	-29.0957	-67.4427	-0.625428	4.69098	-1.58858	30.4934
12.3107	6.96333	22.9994	10.8115	-24.2571	-29.3004	19.3311	29.5819	13.3613	-37.9757	-20.3605	5.3815	-57.8189	-27.5048	-25.8254	-66.8577	0.251678	5.45948	-2.99367	29.2656
14.4566	8.5673	23.2396	10.9078	-22.7953	-29.0857	20.2617	28.9677	12.2482	-36.4362	-20.0153	4.72458	-55.8606	-26.438	-22.2673	-66.0166	1.04276	6.3015	-4.39947	27.7568
16.1615	10.0351	23.2794	10.8289	-21.5872	-28.8389	21.7379	28.2273	11.0891	-35.6187	-20.2428	3.8409	-53.8769	-25.5418	-18.6059	-65.035	1.65946	7.15325	-5.79949	25.9579
17.3578	11.2472	23.2061	10.6117	-20.7537	-28.5649	23.5808	27.3051	10.0222	-35.5915	-20.9927	2.73975	-52.0196	-24.8937	-15.0491	-64.0186	2.0025	7.95056	-7.18572	23.8888
18.0419	12.1233	23.105	10.3105	-20.3689	-28.2744	25.579	26.1527	9.19287	-36.3418	-22.1997	1.45551	-50.4109	-24.5338	-11.7994	-63.0498	1.97372	8.63463	-8.54909	21.5968
18.2682	12.6376	23.0404	9.98052	-20.4469	-27.9829	27.5238	24.739	8.7306	-37.7742	-23.7818	0.0433324	-49.1257	-24.4614	-9.02512	-62.18	1.49028	9.15814	-9.87972	19.1521
18.1343	12.8228	23.0415	9.66448	-20.94	-27.7105	29.2383	23.0566	8.72819	-39.7215	-25.6396	-1.42877	-48.1842	-24.6406	-6.83633	-61.429	0.497812	9.49056	-11.1669	16.6409
17.7619	12.763	23.098	9.38449	-21.7509	-27.4795	30.5985	21.1228	9.2269	-41.9659	-27.6578	-2.88978	-47.5531	-25.0127	-5.27158	-60.7904	-1.02061	9.6217	-12.3994	14.1556
17.2746	12.5766	23.1647	9.14142	-22.7542	-27.314	31.5422	18.9743	10.2096	-44.2682	-29.7086	-4.27544	-47.1578	-25.5134	-4.29675	-60.2425	-3.04186	9.56263	-13.566	11.7855
16.7795	12.3923	23.1737	8.92031	-23.8249	-27.2382	32.065	16.6574	11.6025	-46.3991	-31.6585	-5.53614	-46.9001	-26.0901	-3.81695	-59.7611	-5.50742	9.34341	-14.6564	9.60882
16.3537	12.3242	23.051	8.69996	-24.8658	-27.2763	32.2075	14.2151	13.2855	-48.1686	-33.3772	-6.64135	-46.6806	-26.7157	-3.69826	-59.3312	-8.33431	9.00781	-15.6625	7.68614
16.0385	12.4509	22.7338	8.46352	-25.8294	-27.4516	32.0356	11.6757	15.1079	-49.4467	-34.7476	-7.57995	-46.4179	-27.3952	-3.79517	-58.9552	-11.4302	8.60599	-16.5786	6.05727
15.8421	12.8025	22.1831	8.20698	-26.7285	-27.7852	31.6191	9.04351	16.9086	-50.1756	-35.6751	-8.35662	-46.0638	-28.1641	-3.97764	-58.6539	-14.7091	8.18617	-17.4018	4.7413
15.7485	13.3589	21.3908	7.94338	-27.6332	-28.2941	31.0142	6.29707	18.5359	-50.3675	-36.0954	-8.98541	-45.6092	-29.0776	-4.15274	-58.4623	-18.1049	7.78736	-18.131	3.73957
15.7302	14.0585	20.3785	7.70171	-28.6548	-28.9879	30.2511	3.39306	19.8659	-50.0933	-35.9796	-9.48186	-45.082	-30.1943	-4.27674	-58.4196	-21.5786	7.4342	-18.7647	3.04063
15.7626	14.8166	19.1904	7.5208	-29.9201	-29.8657	29.3314	0.277253	20.815	-49.4618	-35.3358	-9.8558	-44.5362	-31.5572	-4.35596	-58.556	-25.119	7.13528	-19.2992	2.62628
15.8345	15.5479	17.8815	7.4402	-31.5415	-30.9132	28.2327	-3.1006	21.347	-48.5951	-34.2073	-10.1061	-44.0369	-33.1769	-4.43719	-58.8806	-28.7361	6.88518	-19.7268	2.47707
15.9549	16.1891	16.5068	7.4903	-33.5887	-32.1005	26.9202	-6.77084	21.4729	-47.605	-32.6686	-10.219	-43.6433	-35.0203	-4.59061	-59.3723	-32.449	6.66951	-20.034	2.5764
16.1521	16.716	15.1114	7.68435	-36.0692	-33.3828	25.3617	-10.7306	21.2442	-46.5748	-30.8192	-10.1694	-43.395	-37.0086	-4.88986	-59.9775	-36.2716	6.4719	-20.2034	2.91231
16.4672	17.151	13.7274	8.01439	-38.9204	-34.7041	23.5428	-14.9361	20.7416	-45.5489	-28.7761	-9.92608	-43.3035	-39.025	-5.39385	-60.6154	-40.199	6.28103	-20.2154	3.47659
16.9425	17.5598	12.3759	8.45201	-42.016	-36.0023	21.4781	-19.3028	20.0604	-44.5333	-26.6663	-9.45863	-43.3512	-40.9301	-6.13456	-61.1898	-44.1987	6.09597	-20.0533	4.26169
17.609	18.0379	11.0731	8.95351	-45.1852	-37.2178	19.2171	-23.7127	19.295	-43.5048	-24.6181	-8.74465	-43.4983	-42.5841	-7.11302	-61.6057	-48.208	5.92842	-19.7086	5.25625
18.4739	18.6889	9.83934	9.46831	-48.2409	-38.3018	16.8423	-28.0291	18.5257	-42.4269	-22.7536	-7.7763	-43.6938	-43.868	-8.30372	-61.7879	-52.1386	5.80113	-19.1865	6.4403
19.514	19.6003	8.70631	9.94824	-51.0101	-39.2234	14.4607	-32.1143	17.8086	-41.2684	-21.1806	-6.56429	-43.8904	-44.7035	-9.66539	-61.6961	-55.8881	5.74296	-18.5096	7.7816
20.6743	20.8214	7.71971	10.3555	-53.3623	-39.9752	12.1896	-35.8474	17.1713	-40.0203	-19.9839	-5.13873	-44.0568	-45.0635	-11.1547	-61.3352	-59.3546	5.78156	-17.719	9.23415
21.8746	22.3485	6.93605	10.6678	-55.2288	-40.5732	10.1409	-39.1386	16.6141	-38.7071	-19.2189	-3.54673	-44.1868	-44.975	-12.7391	-60.7561	-62.4526	5.93569	-16.8719	10.7395
23.0218	24.1206	6.41294	10.8793	-56.6098	-41.0541	8.40456	-41.938	16.1161	-37.389	-18.9048	-1.84733	-44.3013	-44.5104	-14.404	-60.0491	-65.1249	6.20906	-16.0352	12.2312
24.0258	26.0262	6.19498	10.9975	-57.5691	-41.4673	7.0369	-44.2363	15.6462	-36.1557	-19.0211	-0.104815	-44.444	-43.7728	-16.1543	-59.3287	-67.35	6.58745	-15.2765	13.641
24.816	27.9216	6.29857	11.0382	-58.2166	-41.8651	6.05435	-46.059	15.1751	-35.111	-19.5077	1.61825	-44.6709	-42.8755	-18.0076	-58.7139	-69.1411	7.04007	-14.6537	14.907
25.3538	29.6543	6.70006	11.0186	-58.6844	-42.2917	5.43395	-47.4559	14.6868	-34.3529	-20.2687	3.26699	-45.037	-41.9225	-19.9821	-58.3084	-70.5394	7.52502	-14.205	15.9806
25.6398	31.0899	7.33077	10.9519	-59.1001	-42.7743	5.12068	-48.4884	14.1866	-33.9523	-21.1821	4.79815	-45.5829	-40.9925	-22.083	-58.1829	-71.601	7.99786	-13.9423	16.8323
25.712	32.1347	8.08176	10.8433	-59.5637	-43.3169	5.03978	-49.2182	13.7042	-33.9356	-22.1127	6.18154	-46.3234	-40.1304	-24.2904	-58.3645	-72.3828	8.42108	-13.8483	17.4539
25.6366	32.75	8.81827	10.6904	-60.132	-43.9002	5.11163	-49.6996	13.2905	-34.2746	-22.9293	7.39904	-47.2432	-39.3466	-26.5526	-58.8343	-72.9282	8.77241	-13.8801	17.8568
25.4918	32.9562	9.40196	10.4847	-60.8126	-44.4844	5.26625	-49.978	13.0076	-34.8863	-23.5212	8.44172	-48.2973	-38.6245	-28.7874	-59.5324	-73.2587	9.0496	-13.9771	18.0678
25.3491	32.8253	9.71667	10.2163	-61.5683	-45.018	5.45462	-50.0924	12.9157	-35.6429	-23.8144	9.30594	-49.4187	-37.9326	-30.8924	-60.371	-73.3705	9.27034	-14.0729	18.1207
25.2559	32.4631	9.69211	9.87756	-62.3301	-45.4472	5.65471	-50.0823	13.0569	-36.3916	-23.7812	9.98959	-50.5292	-37.2391	-32.7602	-61.2492	-73.2391	9.46707	-14.1099	18.0484
25.2219	31.9859	9.32023	9.46643	-63.0138	-45.7262	5.87117	-49.9956	13.4411	-36.9778	-23.4442	10.4892	-51.5521	-36.5234	-34.2983	-62.0698	-72.8294	9.67754	-14.051	17.8743
25.2155	31.4965	8.65983	8.98672	-63.5386	-45.8253	6.12894	-49.8946	14.0372	-37.2708	-22.8717	10.7986	-52.4235	-35.7836	-35.4454	-62.751	-72.1088	9.93329	-13.8888	17.6071
25.1679	31.0633	7.82781	8.44587	-63.8416	-45.734	6.46233	-49.8567	14.7709	-37.1844	-22.1649	10.9095	-53.0995	-35.0361	-36.1835	-63.2343	-71.0611	10.2486	-13.6479	17.2392
24.9873	30.7079	6.97801	7.85074	-63.8865	-45.4609	6.90191	-49.9704	15.5326	-36.6894	-21.4397	10.8129	-53.5583	-34.3092	-36.5399	-63.4845	-69.6965	10.6128	-13.3808	16.7492
24.5796	30.403	6.27145	7.2026	-63.6665	-45.0288	7.46211	-50.3244	16.1923	-35.8159	-20.8055	10.5026	-53.7968	-33.6324	-36.5797	-63.4854	-68.0569	10.9881	-13.1568	16.1079
23.8699	30.0807	5.84407	6.49321	-63.1995	-44.4669	8.13236	-50.9933	16.6219	-34.645	-20.3454	9.97734	-53.8238	-33.0235	-36.3899	-63.2319	-66.2126	11.3132	-13.0471	15.2873
22.8231	29.6486	5.77842	5.70366	-62.5207	-43.8036	8.8737	-52.022	16.7187	-33.2915	-20.101	9.24368	-53.6512	-32.4781	-36.0588	-62.721	-64.254	11.5137	-13.1077	14.2699
21.456	29.011	6.08555	4.80695	-61.6731	-43.0595	9.62188	-53.4126	16.4272	-31.8815	-20.0663	8.31656	-53.286	-31.9647	-35.6557	-61.9463	-62.2771	11.5155	-13.3646	13.0559
19.8396	28.09	6.701	3.77439	-60.6996	-42.2455	10.2965	-55.117	15.7533	-30.5303	-20.1902	7.21894	-52.7264	-31.4267	-35.2157	-60.8961	-60.3678	11.2602	-13.8039	11.6674
18.0899	26.8426	7.49589	2.58474	-59.6382	-41.3642	10.8145	-57.0375	14.7683	-29.3239	-20.3895	5.9798	-51.9613	-30.7918	-34.7339	-59.5576	-58.5882	10.7175	-14.3699	10.1476
16.3484	25.2699	8.30105	1.23418	-58.5211	-40.4155	11.1056	-59.0361	13.6	-28.3087	-20.5687	4.63112	-50.9758	-29.9875	-34.1715	-57.9241	-56.9661	9.89261	-14.9713	8.55462
14.7558	23.4176	8.93911	-0.255318	-57.3777	-39.4052	11.126	-60.9512	12.4132	-27.4912	-20.6432	3.20441	-49.7597	-28.9582	-33.4719	-56.006	-55.4932	8.82751	-15.4949	6.95243
13.4246	21.3679	9.25808	-1.83172	-56.2384	-38.3527	10.8681	-62.6189	11.3803	-26.8466	-20.5605	1.72769	-48.317	-27.6818	-32.5834	-53.8397	-54.1288	7.59358	-15.825	5.39848
12.4155	19.2251	9.1593	-3.41422	-55.1389	-37.297	10.3638	-63.8949	10.65	-26.3349	-20.3167	0.223337	-46.6752	-26.18	-31.4842	-51.4928	-52.8115	6.279	-15.8647	3.93253
11.723	17.0981	8.61435	-4.90075	-54.1213	-36.2977	9.68003	-64.6738	10.3182	-25.9191	-19.9615	-1.29262	-44.8893	-24.5213	-30.2025	-49.0639	-51.4738	4.97256	-15.5544	2.56827
11.2737	15.0845	7.6677	-6.18075	-53.2326	-35.4303	8.90855	-64.9018	10.4074	-25.5819	-19.5936	-2.80963	-43.0416	-22.8143	-28.8266	-46.6749	-50.0583	3.74751	-14.8854	1.29001
10.9385	13.2575	6.42503	-7.15112	-52.5187	-34.7766	8.14989	-64.5808	10.8602	-25.3365	-19.3436	-4.32037	-41.2343	-21.193	-27.5011	-44.4563	-48.5313	2.64931	-13.9034	0.0556646
10.5558	11.6612	5.03042	-7.73225	-52.0163	-34.4104	7.49627	-63.7644	11.5481	-25.2275	-19.3501	-5.81773	-39.5779	-19.7968	-26.4097	-42.5306	-46.8916	1.68977	-12.7044	-1.19435
9.96342	10.3109	3.63765	-7.88112	-51.7442	-34.383	7.01584	-62.5465	12.2943	-25.3231	-19.7313	-7.2915	-38.1763	-18.7488	-25.7457	-40.9934	-45.1718	0.849215	-11.4196	-2.52363
9.03102	9.20039	2.38207	-7.59855	-51.6964	-34.7111	6.74176	-61.0462	12.9077	-25.6982	-20.5588	-8.72562	-37.112	-18.1376	-25.6774	-39.8998	-43.4337	0.0861555	-10.1958	-3.98443
7.6882	8.31254	1.35896	-6.92922	-51.8393	-35.3698	6.66824	-59.3915	13.2208	-26.413	-21.8388	-10.0966	-36.4346	-18.0048	-26.3142	-39.2566	-41.7569	-0.64766	-9.1716	-5.60345
5.94198	7.62999	0.612699	-5.95424	-52.1141	-36.2935	6.7543	-57.7047	13.1244	-27.4925	-23.5035	-11.3737	-36.1545	-18.3424	-27.6815	-39.0234	-40.2248	-1.39016	-8.45567	-7.37196
3.88008	7.14355	0.137996	-4.77773	-52.444	-37.3849	6.9344	-56.093	12.5921	-28.9113	-25.4167	-12.5206	-36.2438	-19.0985	-29.7094	-39.1228	-38.9101	-2.15388	-8.11036	-9.24246
1.65892	6.85584	-0.107912	-3.5101	-52.7457	-38.5305	7.13378	-54.6437	11.6891	-30.5878	-27.3916	-13.4989	-36.6433	-20.1908	-32.2391	-39.4569	-37.8621	-2.91647	-8.14324	-11.133
-0.521631	6.77933	-0.186206	-2.25127	-52.9421	-39.6206	7.28508	-53.424	10.5631	-32.3909	-29.2176	-14.2729	-37.2753	-21.5243	-35.0463	-39.9275	-37.0995	-3.61938	-8.50816	-12.9387
-2.45219	6.92949	-0.155764	-1.07725	-52.9736	-40.5689	7.34268	-52.4835	9.41813	-34.1587	-30.6931	-14.8143	-38.0581	-23.0092	-37.8771	-40.4548	-36.6088	-4.17535	-9.11541	-14.5487
-3.95011	7.31475	-0.0562636	-0.0322029	-52.8059	-41.328	7.29173	-51.8573	8.47671	-35.7255	-31.6566	-15.1072	-38.9209	-24.5751	-40.4901	-40.9923	-36.3482	-4.48357	-9.84867	-15.8649
-4.89127	7.92632	0.100719	0.872488	-52.4318	-41.8974	7.14968	-51.5677	7.93679	-36.9527	-32.0115	-15.1513	-39.8142	-26.1785	-42.6961	-41.532	-36.2571	-4.44958	-10.5857	-16.8193
-5.23144	8.73038	0.330615	1.65281	-51.8675	-42.3223	6.96012	-51.6227	7.93223	-37.758	-31.7407	-14.9635	-40.7157	-27.8024	-44.3879	-42.1018	-36.2668	-4.00589	-11.219	-17.3868
-5.01319	9.6652	0.665486	2.34192	-51.1445	-42.6821	6.78009	-52.012	8.50473	-38.1345	-30.9073	-14.5776	-41.6295	-29.4492	-45.5544	-42.7538	-36.3129	-3.12897	-11.6721	-17.5898
-4.35728	10.6443	1.13748	2.9779	-50.2983	-43.0726	6.66376	-52.7023	9.59281	-38.1579	-29.6427	-14.041	-42.5796	-31.1287	-46.2754	-43.5469	-36.3449	-1.84893	-11.9105	-17.4945
-3.44021	11.5657	1.76088	3.59239	-49.3589	-43.5838	6.64617	-53.6328	11.0402	-37.9774	-28.1252	-13.4099	-43.5996	-32.8449	-46.7	-44.5286	-36.3322	-0.249829	-11.9434	-17.1994
-2.46245	12.3251	2.51782	4.2026	-48.3434	-44.2781	6.73077	-54.7147	12.6227	-37.7923	-26.5507	-12.7429	-44.7211	-34.5849	-47.0112	-45.7185	-36.2664	1.53989	-11.8188	-16.8177
-1.61341	12.8311	3.35196	4.80821	-47.2551	-45.1751	6.88382	-55.8362	14.0871	-37.8169	-25.1045	-12.094	-45.9634	-36.3145	-47.3859	-47.0996	-36.1582	3.36495	-11.6117	-16.4572
-1.03974	13.0191	4.17222	5.39342	-46.0877	-46.2442	7.03723	-56.8735	15.1969	-38.2416	-23.9357	-11.5063	-47.3262	-37.9791	-47.9569	-48.6174	-36.0322	5.06561	-11.4089	-16.2017
-0.822754	12.8613	4.86624	5.93304	-44.8344	-47.4079	7.09974	-57.708	15.7734	-39.1959	-23.1405	-11.0068	-48.7883	-39.513	-48.786	-50.1889	-35.9189	6.50056	-11.2928	-16.0974
-0.968852	12.3699	5.32064	6.40053	-43.4991	-48.5548	6.97419	-58.2455	15.7254	-40.7215	-22.7557	-10.6038	-50.3097	-40.8522	-49.852	-51.7179	-35.8472	7.566	-11.328	-16.147
-1.41416	11.5942	5.44344	6.77564	-42.1064	-49.5602	6.57748	-58.4348	15.0631	-42.76	-22.7622	-10.2869	-51.8387	-41.9494	-51.0564	-53.1151	-35.8374	8.20764	-11.5519	-16.3115
-2.04196	10.6114	5.18316	7.0493	-40.7081	-50.3091	5.85901	-58.2807	13.8912	-45.1584	-23.0977	-10.0295	-53.3211	-42.7867	-52.2451	-54.3161	-35.8973	8.42358	-11.9707	-16.5212
-2.70897	9.51281	4.53994	7.22458	-39.3816	-50.718	4.81344	-57.8483	12.3853	-47.692	-23.6738	-9.79488	-54.7085	-43.3818	-53.2408	-55.295	-36.0201	8.25801	-12.5623	-16.691
-3.27513	8.38899	3.56579	7.31322	-38.2217	-50.7503	3.48498	-57.2555	10.7559	-50.1003	-24.3948	-9.54287	-55.9658	-43.7879	-53.8789	-56.0694	-36.1853	7.78757	-13.2826	-16.7389
-3.6312	7.31565	2.35362	7.32908	-37.3253	-50.4226	1.96173	-56.655	9.20716	-52.1288	-25.1735	-9.23772	-57.0748	-44.0837	-54.0405	-56.6964	-36.362	7.10346	-14.0759	-16.6027
-3.71885	6.34367	1.01746	7.28014	-36.7727	-49.8009	0.361002	-56.2068	7.89985	-53.5709	-25.9424	-8.85532	-58.0335	-44.3585	-53.6751	-57.2593	-36.5129	6.29307	-14.8857	-16.2521
-3.54012	5.49413	-0.331589	7.16172	-36.6086	-48.9871	-1.19162	-56.0482	6.92458	-54.301	-26.6573	-8.38849	-58.8535	-44.6933	-52.8086	-57.8484	-36.5992	5.42466	-15.6644	-15.6934
-3.15501	4.75918	-1.60821	6.95298	-36.8281	-48.1	-2.58547	-56.265	6.2912	-54.2929	-27.2957	-7.84962	-59.5539	-45.1424	-51.5372	-58.5409	-36.5854	4.53805	-16.3803	-14.9674
-2.66824	4.10769	-2.76903	6.61817	-37.3706	-47.2535	-3.74553	-56.8709	5.93524	-53.6216	-27.8494	-7.26994	-60.1561	-45.7207	-50.008	-59.3831	-36.4432	3.64241	-17.021	-14.1391
-2.20855	3.49405	-3.81845	6.11286	-38.1239	-46.5377	-4.6465	-57.8006	5.7395	-52.448	-28.3159	-6.69567	-60.6788	-46.3978	-48.3911	-60.3792	-36.1541	2.72098	-17.5924	-13.2843
-1.9046	2.86813	-4.80283	5.39408	-38.939	-46.0048	-5.3173	-58.9175	5.56536	-50.9886	-28.6901	-6.18148	-61.1351	-47.1019	-46.8504	-61.4898	-35.7116	1.74109	-18.1152	-12.4735
-1.86236	2.18404	-5.79455	4.43225	-39.6524	-45.665	-5.83506	-60.0362	5.28689	-49.4793	-28.9591	-5.78246	-61.5329	-47.7319	-45.5176	-62.6397	-35.1215	0.666812	-18.6176	-11.7582
-2.14788	1.40639	-6.86993	3.222	-40.113	-45.4892	-6.30977	-60.9557	4.82028	-48.136	-29.1015	-5.54586	-61.8759	-48.1763	-44.4756	-63.733	-34.401	-0.528776	-19.129	-11.1625
-2.77814	0.513046	-8.08653	1.78947	-40.2072	-45.4202	-6.86272	-61.4971	4.14257	-47.1222	-29.0905	-5.50431	-62.1668	-48.3333	-43.7527	-64.6726	-33.5772	-1.85417	-19.6722	-10.6794
-3.72099	-0.505243	-9.46546	0.19377	-39.8783	-45.3874	-7.60296	-61.5387	3.29613	-46.528	-28.9005	-5.67145	-62.4095	-48.1297	-43.3274	-65.3797	-32.6836	-3.29477	-20.2586	-10.2762
-4.90342	-1.64759	-10.9832	-1.47792	-39.1355	-45.3222	-8.60651	-61.0411	2.3786	-46.3623	-28.5151	-6.04102	-62.6099	-47.5341	-43.1424	-65.8083	-31.7562	-4.81343	-20.8849	-9.90331
-6.22578	-2.90663	-12.5749	-3.12108	-38.0511	-45.1715	-9.90235	-60.0566	1.52116	-46.5602	-27.9335	-6.58949	-62.7751	-46.5612	-43.1225	-65.9529	-30.8296	-6.35571	-21.5326	-9.50775
-7.57921	-4.27177	-14.1493	-4.62843	-36.7469	-44.905	-11.4676	-58.7224	0.860264	-47.0027	-27.1746	-7.28175	-62.9103	-45.2678	-43.1922	-65.8459	-29.932	-7.85828	-22.1705	-9.04669
-8.86259	-5.73092	-15.6098	-5.90556	-35.3708	-44.5166	-13.2327	-57.2364	0.509276	-47.5427	-26.2758	-8.07877	-63.0155	-43.7404	-43.2892	-65.5479	-29.082	-9.25846	-22.7592	-8.49842
-9.99661	-7.27026	-16.8791	-6.88452	-34.0711	-44.0208	-15.095	-55.8225	0.536044	-48.0341	-25.2883	-8.94573	-63.0813	-42.0793	-43.3715	-65.1316	-28.2865	-10.5029	-23.2563	-7.8688
-10.9327	-8.87238	-17.9188	-7.53267	-32.9708	-43.444	-16.9374	-54.691	0.950797	-48.3571	-24.2688	-9.85892	-63.088	-40.3797	-43.4172	-64.6639	-27.5407	-11.5538	-23.6235	-7.19173
-11.656	-10.5137	-18.7404	-7.85525	-32.1489	-42.8165	-18.6485	-54.0018	1.70629	-48.435	-23.2694	-10.81	-63.0065	-38.7178	-43.419	-64.1905	-26.8309	-12.3917	-23.832	-6.52386
-12.1834	-12.162	-19.404	-7.89143	-31.6311	-42.1643	-20.1397	-53.8391	2.70921	-48.2428	-22.3285	-11.8064	-62.8033	-37.1411	-43.3762	-63.7256	-26.1395	-13.0155	-23.8678	-5.93478
-12.5558	-13.7759	-20.0038	-7.70493	-31.3918	-41.5055	-21.3567	-54.2008	3.83954	-47.8039	-21.4648	-12.8685	-62.4475	-35.6666	-43.2869	-63.2507	-25.4513	-13.4388	-23.7342	-5.49492
-12.8292	-15.3063	-20.6451	-7.37151	-31.365	-40.8504	-22.2818	-55.006	4.97284	-47.1795	-20.6758	-14.0221	-61.9205	-34.2868	-43.1447	-62.7207	-24.7608	-13.6856	-23.4526	-5.26351
-13.0637	-16.7001	-21.416	-6.96608	-31.4633	-40.2058	-22.9299	-56.1166	6.00036	-46.4533	-19.9411	-15.2903	-61.2236	-32.9796	-42.9396	-62.0773	-24.078	-13.7853	-23.0609	-5.27911
-13.3127	-17.906	-22.3622	-6.55216	-31.5975	-39.5811	-23.3378	-57.3707	6.84263	-45.7138	-19.2294	-16.6834	-60.3845	-31.7217	-42.6638	-61.265	-23.4319	-13.7675	-22.6087	-5.55429
-13.6154	-18.8808	-23.4698	-6.17558	-31.6958	-38.9931	-23.5501	-58.6174	7.45425	-45.04	-18.5094	-18.1917	-59.4574	-30.4997	-42.3213	-60.2474	-22.8709	-13.6591	-22.1521	-6.07525
-13.9898	-19.5949	-24.6619	-5.86332	-31.7152	-38.4696	-23.6065	-59.7482	7.81985	-44.4907	-17.7594	-19.7804	-58.5188	-29.3179	-41.9358	-59.0184	-22.4576	-13.4815	-21.746	-6.8059
-14.4308	-20.0353	-25.8093	-5.62691	-31.6453	-38.0472	-23.532	-60.7168	7.94358	-44.1009	-16.9753	-21.3903	-57.6572	-28.199	-41.5565	-57.6065	-22.2617	-13.2492	-21.4379	-7.69547
-14.9094	-20.2057	-26.7552	-5.4689	-31.5038	-37.7651	-23.3335	-61.5437	7.83582	-43.882	-16.1744	-22.9422	-56.9594	-27.1797	-41.2568	-56.0713	-22.3478	-12.9692	-21.2618	-8.68764
-15.3763	-20.1238	-27.3479	-5.39013	-31.3251	-37.6546	-23.0017	-62.3056	7.50166	-43.8275	-15.3935	-24.3469	-56.4944	-26.3002	-41.1255	-54.4923	-22.7647	-12.6405	-21.2346	-9.72949
-15.7679	-19.8144	-27.4745	-5.39564	-31.1458	-37.7282	-22.5194	-63.1115	6.93459	-43.9186	-14.6823	-25.5174	-56.3005	-25.5918	-41.251	-52.9527	-23.5338	-12.2539	-21.3555	-10.7786
-16.014	-19.3029	-27.0897	-5.49732	-30.9911	-37.969	-21.8715	-64.0723	6.11753	-44.1312	-14.0921	-26.3828	-56.3757	-25.0656	-41.7023	-51.5227	-24.6425	-11.7934	-21.6086	-11.8072
-16.0483	-18.6076	-26.2307	-5.71267	-30.8655	-38.3259	-21.0557	-65.2695	5.03112	-44.4392	-13.6642	-26.9002	-56.6758	-24.7041	-42.5084	-50.2451	-26.0422	-11.2373	-21.9676	-12.8036
-15.8182	-17.7355	-25.0174	-6.06	-30.7503	-38.7148	-20.0894	-66.7316	3.66678	-44.8162	-13.4182	-27.0635	-57.1196	-24.4596	-43.6434	-49.126	-27.6512	-10.5623	-22.4035	-13.7703
-15.2949	-16.68	-23.6344	-6.55156	-30.608	-39.0274	-19.0121	-68.4227	2.04092	-45.2338	-13.3442	-26.9067	-57.6016	-24.2588	-45.0197	-48.1352	-29.365	-9.74853	-22.8921	-14.7205
-14.4814	-15.4236	-22.3002	-7.18658	-30.3928	-39.1464	-17.8812	-70.2453	0.205623	-45.6588	-13.4014	-26.501	-58.0094	-24.0136	-46.4922	-47.2124	-31.0682	-8.78646	-23.4209	-15.6742
-13.4156	-13.9437	-21.2281	-7.94645	-30.0639	-38.9643	-16.7634	-72.0582	-1.74776	-46.051	-13.5213	-25.9454	-58.2425	-23.635	-47.8739	-46.2812	-32.6497	-7.68381	-23.9934	-16.6534
-12.1702	-12.2209	-20.5877	-8.79373	-29.5982	-38.4024	-15.7223	-73.7034	-3.69452	-46.3613	-13.6181	-25.3535	-58.2292	-23.0479	-48.9604	-45.2663	-34.0164	-6.4717	-24.6303	-17.6793
-10.8453	-10.247	-20.4744	-9.67565	-28.9987	-37.4254	-14.8063	-75.0378	-5.49168	-46.5333	-13.602	-24.8365	-57.9385	-22.2037	-49.5596	-44.1097	-35.1029	-5.20786	-25.3656	-18.7693
-9.55634	-8.03262	-20.8921	-10.5317	-28.2964	-36.0493	-14.0395	-75.9611	-6.99981	-46.5074	-13.3941	-24.4872	-57.3832	-21.0868	-49.5206	-42.7843	-35.8768	-3.97549	-26.2402	-19.9353
-8.41851	-5.60998	-21.7541	-11.304	-27.5444	-34.3394	-13.4171	-76.4357	-8.10706	-46.2269	-12.9394	-24.3655	-56.6163	-19.7159	-48.7566	-41.3009	-36.3374	-2.87679	-27.2911	-21.1824
-7.52836	-3.03257	-22.9011	-11.9473	-26.8066	-32.3997	-12.9085	-76.4922	-8.75025	-45.6449	-12.2161	-24.4897	-55.7189	-18.1379	-47.2571	-39.7075	-36.5093	-2.02122	-28.5416	-22.5069
-6.94728	-0.36964	-24.1315	-12.4377	-26.142	-30.3548	-12.4653	-76.2211	-8.9277	-44.7309	-11.2376	-24.834	-54.7834	-16.418	-45.0879	-38.0822	-36.4328	-1.50974	-29.9906	-23.8953
-6.68919	2.30237	-25.2398	-12.7767	-25.5898	-28.3283	-12.0337	-75.7528	-8.70082	-43.4749	-10.0492	-25.3323	-53.896	-14.6267	-42.3779	-36.5206	-36.1526	-1.41743	-31.6065	-25.3218
-6.71526	4.91008	-26.0534	-12.9902	-25.1587	-26.4228	-11.569	-75.229	-8.18326	-41.8883	-8.71772	-25.8894	-53.1209	-12.8281	-39.2968	-35.1217	-35.7083	-1.77766	-33.3253	-26.7477
-6.9375	7.39276	-26.4625	-13.1224	-24.8228	-24.7041	-11.0465	-74.7733	-7.51964	-40.0024	-7.31744	-26.3953	-52.4903	-11.0713	-36.0274	-33.9737	-35.1282	-2.57114	-35.0542	-28.1214
-7.23118	9.70905	-26.4356	-13.2261	-24.5262	-23.195	-10.4696	-74.4676	-6.85829	-37.863	-5.91522	-26.7431	-52.0014	-9.38678	-32.7379	-33.1433	-34.4289	-3.72265	-36.6815	-29.3812
-7.45469	11.8394	-26.0207	-13.3513	-24.1954	-21.8778	-9.86934	-74.3375	-6.32373	-35.5243	-4.55718	-26.8457	-51.6215	-7.7882	-29.5602	-32.6704	-33.6183	-5.1072	-38.0895	-30.46
-7.47368	13.7834	-25.3306	-13.5359	-23.7561	-20.7061	-9.29839	-74.3517	-5.99525	-33.0425	-3.26017	-26.6493	-51.2987	-6.27837	-26.5779	-32.5671	-32.7041	-6.56536	-39.1707	-31.2935
-7.18531	15.5528	-24.5179	-13.7988	-23.1527	-19.623	-8.81891	-74.4334	-5.89635	-30.4708	-2.00982	-26.1426	-50.9767	-4.85786	-23.8246	-32.8221	-31.7019	-7.92607	-39.8432	-31.8295
-6.5383	17.1614	-23.7449	-14.1389	-22.3632	-18.5801	-8.48769	-74.4817	-5.99756	-27.8562	-0.76564	-25.3592	-50.609	-3.53327	-21.293	-33.4067	-30.6434	-9.03324	-40.0632	-32.0377
-5.54468	18.6149	-23.1544	-14.539	-21.4087	-17.5547	-8.34174	-74.3972	-6.23221	-25.24	0.527639	-24.3735	-50.1709	-2.3229	-18.951	-34.282	-29.5802	-9.77167	-39.8328	-31.9187
-4.28104	19.9013	-22.8482	-14.9741	-20.353	-16.5597	-8.38783	-74.106	-6.52135	-22.6593	1.92457	-23.2914	-49.6647	-1.25819	-16.761	-35.4046	-28.5819	-10.0875	-39.2012	-31.5085
-2.87852	20.9874	-22.8758	-15.4212	-19.2929	-15.6451	-8.59824	-73.5772	-6.80222	-20.1499	3.46242	-22.2368	-49.1189	-0.380205	-14.6974	-36.7299	-27.7287	-9.9991	-38.2596	-30.8789
-1.50323	21.8181	-23.2353	-15.8695	-18.3415	-14.8891	-8.91409	-72.8288	-7.05304	-17.7491	5.1468	-21.3365	-48.5807	0.267882	-12.7588	-38.2127	-27.0988	-9.59622	-37.1301	-30.1319
-0.330581	22.3236	-23.8847	-16.3262	-17.6064	-14.383	-9.25565	-71.9223	-7.30814	-15.4972	6.94265	-20.7045	-48.1038	0.650618	-10.9711	-39.8054	-26.7534	-9.02684	-35.9508	-29.3883
0.481881	22.4297	-24.7598	-16.8177	-17.1694	-14.2109	-9.53756	-70.9466	-7.65884	-13.4362	8.77255	-20.4301	-47.7347	0.749872	-9.3838	-41.4564	-26.7223	-8.47384	-34.8597	-28.7725
0.818069	22.071	-25.7942	-17.3854	-17.0696	-14.4305	-9.68584	-69.9958	-8.23915	-11.6076	10.5233	-20.5683	-47.5006	0.571753	-8.05835	-43.1084	-26.9929	-8.12545	-33.9786	-28.3952
0.619181	21.2049	-26.9352	-18.076	-17.2961	-15.0592	-9.65314	-69.1457	-9.19857	-10.0476	12.0602	-21.1368	-47.4011	0.148946	-7.05329	-44.6996	-27.5067	-8.14459	-33.4004	-28.3377
-0.110955	19.8216	-28.1541	-18.929	-17.7898	-16.0671	-9.42906	-68.4349	-10.6673	-8.78249	13.2463	-22.1156	-47.4068	-0.462356	-6.40986	-46.1666	-28.1631	-8.64239	-33.1809	-28.6391
-1.31156	17.9504	-29.4475	-19.9647	-18.4541	-17.3806	-9.04339	-67.855	-12.7214	-7.82583	13.9646	-23.4527	-47.4635	-1.19044	-6.1413	-47.4507	-28.8316	-9.6606	-33.3355	-29.2906
-2.87998	15.6597	-30.8303	-21.1743	-19.1733	-18.894	-8.56162	-67.3515	-15.3562	-7.17695	14.1379	-25.0714	-47.5024	-1.95933	-6.22854	-48.5044	-29.3703	-11.1657	-33.8409	-30.2366
-4.69259	13.0506	-32.3234	-22.5166	-19.8337	-20.4873	-8.0738	-66.8367	-18.4728	-6.82294	13.744	-26.88	-47.4533	-2.70097	-6.62295	-49.2973	-29.6472	-13.0556	-34.6411	-31.384
-6.6271	10.2456	-33.9405	-23.9205	-20.3424	-22.0457	-7.67882	-66.2098	-21.8842	-6.74321	12.8227	-28.7818	-47.2579	-3.36551	-7.25528	-49.8204	-29.5614	-15.1764	-35.6556	-32.6161
-8.58152	7.3738	-35.6759	-25.2951	-20.6419	-23.4774	-7.46748	-65.3813	-25.3382	-6.91562	11.4735	-30.6839	-46.8804	-3.92761	-8.04821	-50.0858	-29.0585	-17.3478	-36.7888	-33.8115
-10.4862	4.55632	-37.4995	-26.5436	-20.7151	-24.7245	-7.50745	-64.2949	-28.5546	-7.32277	9.84288	-32.5043	-46.314	-4.38743	-8.92947	-50.1223	-28.1398	-19.3892	-37.94	-34.8612
-12.307	1.8925	-39.3583	-27.5807	-20.5829	-25.7666	-7.83286	-62.9436	-31.2704	-7.9565	8.1046	-34.1768	-45.5804	-4.76622	-9.84215	-49.9682	-26.8609	-21.1455	-39.0116	-35.6845
-14.0396	-0.549342	-41.1861	-28.3482	-20.293	-26.6152	-8.44018	-61.3745	-33.283	-8.81923	6.43466	-35.6539	-44.7243	-5.09767	-10.7501	-49.6608	-25.3219	-22.5045	-39.916	-36.238
-15.6973	-2.73616	-42.9176	-28.826	-19.9043	-27.3023	-9.29059	-59.6824	-34.4837	-9.92135	4.98544	-36.9073	-43.8038	-5.41726	-11.6374	-49.2274	-23.6503	-23.4072	-40.5812	-36.5183
-17.2959	-4.66914	-44.505	-29.0372	-19.4709	-27.8647	-10.318	-57.9934	-34.8751	-11.2748	3.86333	-37.9273	-42.8784	-5.75205	-12.5025	-48.678	-21.98	-23.847	-40.9541	-36.5574
-18.8398	-6.37786	-45.9312	-29.045	-19.0284	-28.3294	-11.4405	-56.4413	-34.5681	-12.8843	3.11336	-38.7203	-41.9979	-6.11334	-13.3492	-48.0029	-20.4305	-23.8616	-41.0039	-36.4125
-20.313	-7.91121	-47.2173	-28.943	-18.5867	-28.7037	-12.5732	-55.1428	-33.7602	-14.7377	2.71376	-39.3065	-41.1946	-6.49391	-14.1773	-47.1757	-19.0895	-23.5192	-40.7223	-36.1526
-21.6774	-9.32677	-48.4218	-28.8396	-18.1306	-28.9711	-13.6394	-54.1754	-32.6986	-16.7989	2.58138	-39.7162	-40.4798	-6.87019	-14.9754	-46.1614	-18.0027	-22.9023	-40.1246	-35.8444
-22.8792	-10.6806	-49.6304	-28.8414	-17.6268	-29.0953	-14.5793	-53.563	-31.636	-19.0039	2.58738	-39.9867	-39.8452	-7.20882	-15.7188	-44.9281	-17.1717	-22.0934	-39.2478	-35.5412
-23.8616	-12.0187	-50.9385	-29.0369	-17.0371	-29.0305	-15.355	-53.2728	-30.7875	-21.263	2.58066	-40.1585	-39.2686	-7.47569	-16.3722	-43.4587	-16.56	-21.1652	-38.1478	-35.2757
-24.5807	-13.3715	-52.4306	-29.484	-16.3326	-28.735	-15.9511	-53.2217	-30.2973	-23.4678	2.41536	-40.2721	-38.7219	-7.64525	-16.8972	-41.7623	-16.105	-20.1751	-36.8942	-35.0592
-25.0205	-14.7513	-54.1586	-30.2035	-15.5069	-28.1848	-16.3735	-53.2931	-30.2199	-25.5037	1.97795	-40.3646	-38.18	-7.70771	-17.2627	-39.8788	-15.7335	-19.1663	-35.5637	-34.8851
-25.2028	-16.1527	-56.1267	-31.1795	-14.5831	-27.3836	-16.6458	-53.3585	-30.5209	-27.2637	1.20926	-40.4666	-37.6276	-7.67221	-17.4551	-37.8786	-15.3771	-18.1721	-34.2321	-34.7375
-25.1899	-17.5556	-58.2836	-32.3648	-13.6147	-26.3661	-16.8057	-53.3001	-31.0941	-28.6628	0.117976	-40.6007	-37.0629	-7.56528	-17.4844	-35.8551	-14.9844	-17.2217	-32.966	-34.6001
-25.0773	-18.9292	-60.5258	-33.6905	-12.6785	-25.1937	-16.9019	-53.0307	-31.7915	-29.6485	-1.21709	-40.7798	-36.4983	-7.42496	-17.3867	-33.9112	-14.5286	-16.3455	-31.8155	-34.4656
-24.9797	-20.2374	-62.7111	-35.078	-11.8612	-23.9445	-16.991	-52.5057	-32.4592	-30.2065	-2.6562	-41.0074	-35.9562	-7.29192	-17.2186	-32.1434	-14.008	-15.578	-30.8088	-34.3408
-25.0103	-21.4434	-64.6799	-36.4497	-11.2424	-22.6978	-17.1354	-51.7275	-32.9714	-30.3593	-4.01829	-41.2786	-35.4639	-7.19987	-17.047	-30.6262	-13.4415	-14.9569	-29.9505	-34.2486
-25.2607	-22.5148	-66.2816	-37.7372	-10.8787	-21.5197	-17.4004	-50.74	-33.2555	-30.1596	-5.10774	-41.5832	-35.0466	-7.16754	-16.9357	-29.3995	-12.8611	-14.5189	-29.2232	-34.2246
-25.783	-23.4271	-67.3995	-38.8865	-10.7902	-20.4511	-17.8496	-49.6173	-33.3032	-29.6788	-5.74428	-41.9082	-34.7225	-7.19423	-16.931	-28.4632	-12.3015	-14.2943	-28.5935	-34.3096
-26.5804	-24.1667	-67.9708	-39.8598	-10.9541	-19.5025	-18.5389	-48.4477	-33.1675	-28.9941	-5.79118	-42.2417	-34.499	-7.26015	-17.0506	-27.7792	-11.7927	-14.3003	-28.0203	-34.5409
-27.6065	-24.7329	-67.9979	-40.6339	-11.3062	-18.6568	-19.5084	-47.3182	-32.9456	-28.1766	-5.17735	-42.5761	-34.3732	-7.33131	-17.2791	-27.2802	-11.3544	-14.5377	-27.4645	-34.9434
-28.7751	-25.1382	-67.5481	-41.1982	-11.7501	-17.8797	-20.7742	-46.3017	-32.7537	-27.2837	-3.90986	-42.9097	-34.3335	-7.36805	-17.5699	-26.8853	-10.9961	-14.9893	-26.8987	-35.5226
-29.9774	-25.408	-66.7421	-41.552	-12.1718	-17.1339	-22.3202	-45.4491	-32.6993	-26.3564	-2.07513	-43.2475	-34.3648	-7.33506	-17.8552	-26.517	-10.72	-15.6235	-26.3138	-36.2621
-31.1029	-25.5777	-65.7339	-41.7032	-12.4577	-16.3961	-24.0935	-44.7876	-32.857	-25.4223	0.171402	-43.6004	-34.4528	-7.21062	-18.0613	-26.1173	-10.5278	-16.4001	-25.7221	-37.1258
-32.0601	-25.6894	-64.6845	-41.6688	-12.5125	-15.6696	-26.0035	-44.3247	-33.2545	-24.5029	2.62521	-43.9819	-34.5884	-6.99282	-18.1254	-25.6596	-10.4277	-17.2786	-25.1559	-38.0639
-32.7924	-25.7864	-63.7353	-41.4757	-12.2724	-14.9904	-27.9277	-44.0553	-33.8691	-23.6224	5.05914	-44.4054	-34.7694	-6.70134	-18.0117	-25.1532	-10.4404	-18.2255	-24.6613	-39.0222
-33.2849	-25.9072	-62.9849	-41.1623	-11.7142	-14.4251	-29.7229	-43.9695	-34.6369	-22.8149	7.25213	-44.8795	-34.9998	-6.37424	-17.7218	-24.6403	-10.6013	-19.22	-24.2897	-39.9521
-33.5623	-26.0799	-62.4737	-40.7795	-10.856	-14.0591	-31.2417	-44.0598	-35.4711	-22.1285	9.01603	-45.4053	-35.287	-6.06064	-17.2977	-24.186	-10.9587	-20.2552	-24.0872	-40.8192
-33.6782	-26.3167	-62.1794	-40.3884	-9.75209	-13.9782	-32.3511	-44.3241	-36.2838	-21.6224	10.2166	-45.9741	-35.6374	-5.81069	-16.8166	-23.8636	-11.5667	-21.3352	-24.0849	-41.6088
-33.6984	-26.6116	-62.0233	-40.0567	-8.4829	-14.2479	-32.9521	-44.7652	-37.0075	-21.359	10.7864	-46.5676	-36.0517	-5.66532	-16.3784	-23.7384	-12.4759	-22.469	-24.293	-42.3265
-33.6818	-26.9388	-61.8861	-39.8513	-7.1419	-14.8944	-32.9944	-45.3862	-37.6107	-21.3904	10.7275	-47.1599	-36.5215	-5.64774	-16.0878	-23.8535	-13.7211	-23.6617	-24.698	-42.9943
-33.665	-27.2564	-61.631	-39.8297	-5.82225	-15.8922	-32.4853	-46.1835	-38.1026	-21.7437	10.106	-47.721	-37.028	-5.75868	-16.0362	-24.2206	-15.3109	-24.9066	-25.2656	-43.6433
-33.6523	-27.5109	-61.1299	-40.0306	-4.60553	-17.1621	-31.4906	-47.1397	-38.5297	-22.4076	9.0382	-48.2219	-37.5435	-5.97616	-16.2852	-24.8169	-17.2208	-26.1796	-25.947	-44.3033
-33.6141	-27.6444	-60.2876	-40.4667	-3.55377	-18.5801	-30.1264	-48.2178	-38.9613	-23.3245	7.67275	-48.6385	-38.0348	-6.25971	-16.8562	-25.5896	-19.3905	-27.4382	-26.6884	-44.9936
-33.4936	-27.6022	-59.0598	-41.1198	-2.70563	-19.9958	-28.5431	-49.3595	-39.4708	-24.3903	6.17062	-48.9555	-38.4679	-6.55791	-17.7273	-26.4649	-21.7274	-28.6248	-27.4402	-45.7147
-33.2204	-27.3395	-57.4631	-41.94	-2.07641	-21.2578	-26.9053	-50.4875	-40.1153	-25.4637	4.68676	-49.1674	-38.8132	-6.81744	-18.8374	-27.3614	-24.1157	-29.6745	-28.1652	-46.4448
-32.7257	-26.826	-55.5734	-42.8501	-1.66107	-22.2394	-25.3685	-51.5125	-40.9198	-26.3833	3.35522	-49.2774	-39.0486	-6.99179	-20.0971	-28.2024	-26.429	-30.526	-28.8425	-47.1403
-31.9575	-26.0466	-53.5139	-43.753	-1.43892	-22.8601	-24.0596	-52.3431	-41.8675	-26.9906	2.27903	-49.2941	-39.1602	-7.04767	-21.4017	-28.9263	-28.5446	-31.1308	-29.4669	-47.7411
-30.8907	-24.9993	-51.4358	-44.5419	-1.37895	-23.0985	-23.0606	-52.8977	-42.8996	-27.1539	1.5254	-49.2253	-39.1407	-6.96817	-22.6463	-29.4927	-30.3581	-31.4608	-30.0441	-48.1796
-29.5298	-23.69	-49.4922	-45.1115	-1.44479	-22.9921	-22.4018	-53.1151	-43.9238	-26.7896	1.12531	-49.0728	-38.9852	-6.75239	-23.7368	-29.8828	-31.7936	-31.5104	-30.5822	-48.3902
-27.9043	-22.1258	-47.8132	-45.3674	-1.59872	-22.6258	-22.0611	-52.963	-44.8286	-25.8758	1.07645	-48.8266	-38.6859	-6.41211	-24.5979	-30.0953	-32.8108	-31.2934	-31.0822	-48.3205
-26.0585	-20.3082	-46.4831	-45.2337	-1.80472	-22.1108	-21.9721	-52.4418	-45.5007	-24.4559	1.34795	-48.4624	-38.2277	-5.96674	-25.1756	-30.1392	-33.4058	-30.834	-31.53	-47.9379
-24.0373	-18.2288	-45.5268	-44.6569	-2.03065	-21.5574	-22.037	-51.584	-45.8416	-22.6312	1.88559	-47.9415	-37.5855	-5.43813	-25.4358	-30.0258	-33.6082	-30.1558	-31.8914	-47.2349
-21.8744	-15.8683	-44.9055	-43.6066	-2.24979	-21.0499	-22.1421	-50.4495	-45.7792	-20.5451	2.61671	-47.2153	-36.7259	-4.84647	-25.3606	-29.7627	-33.4732	-29.2699	-32.112	-46.2284
-19.5839	-13.2001	-44.5237	-42.0737	-2.44188	-20.6267	-22.1736	-49.1169	-45.2746	-18.3597	3.45439	-46.2324	-35.6119	-4.20816	-24.9446	-29.3502	-33.0718	-28.1667	-32.1234	-44.9561
-17.1596	-10.197	-44.2472	-40.0684	-2.59366	-20.2715	-22.0303	-47.6731	-44.3211	-16.2328	4.3012	-44.9486	-34.2117	-3.53586	-24.1926	-28.7824	-32.4813	-26.814	-31.8529	-43.4698
-14.5822	-6.8424	-43.927	-37.6169	-2.69855	-19.9174	-21.6326	-46.2029	-42.9394	-14.2964	5.05307	-43.3374	-32.5087	-2.84005	-23.1202	-28.0515	-31.7756	-25.1616	-31.2361	-41.8274
-11.8322	-3.14031	-43.4271	-34.7604	-2.75538	-19.4621	-20.9262	-44.7796	-41.1701	-12.6438	5.60396	-41.3986	-30.5111	-2.13113	-21.757	-27.1535	-31.0185	-23.1541	-30.2303	-40.0845
-8.9064	0.874773	-42.6497	-31.5549	-2.76561	-18.7927	-19.883	-43.4588	-39.0661	-11.3247	5.85167	-39.164	-28.259	-1.42086	-20.1516	-26.0948	-30.259	-20.7477	-28.8238	-38.2886
-5.83224	5.13289	-41.5543	-28.072	-2.72957	-17.8129	-18.4977	-42.2738	-36.6883	-10.3502	5.70496	-36.6985	-25.8264	-0.722164	-18.3752	-24.896	-29.5297	-17.9286	-27.0411	-36.4753
-2.67734	9.52898	-40.1664	-24.3999	-2.64179	-16.4682	-16.7843	-41.2356	-34.1042	-9.70499	5.09122	-34.095	-23.3168	-0.0468861	-16.523	-23.5925	-28.8467	-14.7277	-24.9417	-34.6669
0.450309	13.9295	-38.5736	-20.6426	-2.48664	-14.7622	-14.7722	-40.334	-31.39	-9.36297	3.9639	-31.4652	-20.8536	0.598033	-14.7103	-22.2306	-28.2113	-11.2291	-22.6122	-32.875
3.41203	18.1845	-36.9107	-16.9165	-2.23513	-12.763	-12.5035	-39.5419	-28.6338	-9.30244	2.3083	-28.9263	-18.5658	1.21505	-13.0632	-20.8607	-27.612	-7.56718	-20.1542	-31.1033
6.05706	22.1437	-35.3351	-13.3438	-1.84432	-10.5951	-10.0315	-38.8198	-25.9378	-9.51684	0.144543	-26.5859	-16.571	1.81966	-11.7048	-19.5287	-27.0278	-3.91444	-17.6688	-29.3516
8.24664	25.6729	-33.9978	-10.0427	-1.25984	-8.4213	-7.41986	-38.1215	-23.4163	-10.0183	-2.47329	-24.5287	-14.9606	2.44161	-10.7391	-18.2676	-26.4308	-0.458717	-15.2424	-27.62
9.87866	28.6691	-33.0147	-7.11527	-0.421906	-6.41754	-4.74135	-37.4001	-21.1886	-10.8336	-5.46211	-22.8056	-13.7881	3.12273	-10.2345	-17.0922	-25.7895	2.62428	-12.9356	-25.9111
10.9074	31.0707	-32.4439	-4.63551	0.725756	-4.74519	-2.07606	-36.6133	-19.3657	-11.9926	-8.7184	-21.4289	-13.0639	3.91092	-10.2129	-15.9982	-25.0729	5.19912	-10.7769	-24.2307
11.3538	32.8608	-32.2739	-2.63991	2.22554	-3.52734	0.492724	-35.7285	-18.0328	-13.5147	-12.1295	-20.373	-12.7576	4.85106	-10.6439	-14.9665	-24.2541	7.19357	-8.76392	-22.5876
11.3034	34.0644	-32.4246	-1.12218	4.09597	-2.83302	2.88412	-34.7273	-17.2309	-15.3936	-15.5855	-19.5818	-12.8065	5.97443	-11.4493	-13.9708	-23.3148	8.61129	-6.87003	-20.9916
10.8916	34.7388	-32.7617	-0.0343342	6.32426	-2.67202	5.02643	-33.6084	-16.9423	-17.5879	-18.9906	-18.9802	-13.1298	7.28888	-12.5148	-12.9889	-22.2487	9.53154	-5.05563	-19.452
10.2793	34.9602	-33.1218	0.705733	8.86328	-3.00042	6.86379	-32.3887	-17.0834	-20.0183	-22.2713	-18.4886	-13.6438	8.77217	-13.7083	-12.0122	-21.0646	10.0952	-3.28138	-17.9753
9.62325	34.8094	-33.3441	1.20093	11.634	-3.73465	8.36122	-31.1028	-17.5082	-22.5725	-25.3807	-18.037	-14.277	10.3705	-14.9014	-11.0529	-19.7862	10.4794	-1.52049	-16.5651
9.04713	34.3581	-33.3016	1.55817	14.5336	-4.77028	9.50672	-29.7992	-18.0247	-25.119	-28.2982	-17.5772	-14.9797	12.0029	-15.9888	-10.1455	-18.4505	10.8652	0.232632	-15.2223
8.62001	33.6606	-32.928	1.87105	17.4478	-6.00093	10.3095	-28.5346	-18.4216	-27.5253	-31.0251	-17.0898	-15.728	13.5724	-16.9024	-9.34197	-17.103	11.4047	1.95904	-13.9465
8.34592	32.7497	-32.2317	2.20522	20.2661	-7.33304	10.7947	-27.3655	-18.5018	-29.6765	-33.5769	-16.586	-16.5209	14.9802	-17.6169	-8.70128	-15.7906	12.1934	3.61796	-12.7386
8.16747	31.6393	-31.2977	2.58943	22.8959	-8.69387	10.9949	-26.3396	-18.1171	-31.4923	-35.9736	-16.1041	-17.3714	16.1427	-18.1463	-8.27545	-14.5531	13.2535	5.15472	-11.6032
7.98248	30.331	-30.2733	3.01391	25.2743	-10.0316	10.941	-25.4865	-17.1967	-32.9356	-38.2311	-15.7007	-18.2938	17.0065	-18.5314	-8.09495	-13.4153	14.5306	6.51218	-10.5497
7.67007	28.823	-29.3437	3.43644	27.3744	-11.309	10.6536	-24.8112	-15.764	-34.0141	-40.353	-15.4398	-19.2918	17.5581	-18.8225	-8.15738	-12.3805	15.9055	7.64323	-9.59382
7.12083	27.12	-28.6985	3.79498	29.2043	-12.4936	10.1381	-24.2903	-13.9369	-34.7714	-42.3265	-15.3811	-20.3478	17.8275	-19.0611	-8.42228	-11.4284	17.217	8.52158	-8.75628
6.26435	25.2397	-28.4986	4.02417	30.8013	-13.5475	9.38303	-23.8727	-11.9105	-35.2727	-44.1209	-15.5707	-21.4195	17.883	-19.2648	-8.81417	-10.5159	18.2931	9.14875	-8.06076
5.08849	23.2162	-28.8475	4.07241	32.2197	-14.4212	8.36481	-23.4857	-9.92441	-35.5868	-45.6901	-16.0336	-22.4417	17.8189	-19.4203	-9.23367	-9.58454	18.9821	9.55586	-7.53064
3.64612	21.0988	-29.7744	3.91604	33.5176	-15.0536	7.055	-23.0446	-8.22037	-35.7687	-46.9762	-16.772	-23.3358	17.738	-19.4845	-9.5751	-8.56955	19.1802	9.79997	-7.1851
2.04806	18.9469	-31.2304	3.56796	34.7434	-15.3785	5.43084	-22.4656	-6.99729	-35.8473	-47.916	-17.7667	-24.0228	17.7322	-19.3955	-9.74712	-7.41259	18.8489	9.95586	-7.03536
0.443827	16.8221	-33.099	3.07891	35.9267	-15.3369	3.48528	-21.6796	-6.37268	-35.8208	-48.4462	-18.9816	-24.4391	17.8652	-19.0892	-9.69199	-6.07329	18.0201	10.1049	-7.08171
-1.00576	14.7814	-35.2194	2.53149	37.0741	-14.8914	1.23453	-20.6439	-6.35792	-35.6601	-48.5085	-20.37	-24.5491	18.1615	-18.518	-9.39925	-4.53837	16.788	10.3232	-7.31184
-2.15808	12.8704	-37.4154	2.02832	38.1718	-14.0395	-1.27914	-19.3506	-6.85259	-35.3195	-48.0533	-21.8816	-24.3535	18.6022	-17.6674	-8.9105	-2.82584	15.2918	10.6712	-7.70083
-2.91439	11.1206	-39.5268	1.67687	39.1934	-12.8217	-3.99007	-17.8291	-7.65945	-34.7512	-47.0416	-23.4667	-23.8901	19.1307	-16.5639	-8.31356	-0.983248	13.6906	11.1868	-8.21287
-3.23631	9.55082	-41.4345	1.57404	40.1115	-11.3207	-6.81719	-16.1415	-8.51776	-33.9206	-45.4467	-25.0801	-23.2267	19.6663	-15.2746	-7.72681	0.920072	12.1385	11.8816	-8.80458
-3.15022	8.17046	-43.076	1.79346	40.9101	-9.65224	-9.67567	-14.3732	-9.14896	-32.8171	-43.2546	-26.6812	-22.4472	20.1222	-13.8946	-7.27641	2.80556	10.7627	12.7423	-9.42959
-2.73904	6.98534	-44.4484	2.37751	41.5945	-7.94758	-12.4896	-12.6178	-9.30623	-31.4588	-40.4657	-28.2335	-21.634	20.4258	-12.5276	-7.0708	4.60046	9.64971	13.7353	-10.0438
-2.12386	6.00261	-45.599	3.33513	42.1963	-6.33114	-15.2029	-10.9606	-8.81868	-29.8892	-37.0967	-29.7034	-20.8499	20.5366	-11.2615	-7.17757	6.2524	8.84039	14.8128	-10.6107
-1.43979	5.23344	-46.6057	4.64502	42.7731	-4.89799	-17.7857	-9.46244	-7.6218	-28.1662	-33.1827	-31.0591	-20.1235	20.4574	-10.1462	-7.6075	7.74057	8.33462	15.9209	-11.1061
-0.811326	4.69182	-47.5526	6.26258	43.401	-3.69591	-20.2351	-8.14783	-5.7685	-26.347	-28.7808	-32.2717	-19.4414	20.2375	-9.17811	-8.30904	9.08117	8.10248	17.0057	-11.522
-0.332625	4.38953	-48.5069	8.12877	44.1634	-2.71612	-22.5692	-6.9986	-3.41865	-24.4724	-23.9714	-33.318	-18.7487	19.9669	-8.29625	-9.17463	10.3258	8.09889	18.0194	-11.8683
-0.0563666	4.32792	-49.5003	10.1783	45.1365	-1.89498	-24.8161	-5.95502	-0.809399	-22.5545	-18.8586	-34.1851	-17.9589	19.7627	-7.39062	-10.0574	11.5532	8.27769	18.9234	-12.1731
0.00719181	4.48891	-50.5217	12.346	46.3766	-1.12655	-27.0012	-4.9241	1.78816	-20.5707	-13.5674	-34.8753	-16.9694	19.7504	-6.32282	-10.7953	12.855	8.60185	19.6904	-12.4798
-0.118244	4.8275	-51.5195	14.5696	47.9105	-0.283601	-29.1336	-3.79383	4.11746	-18.4674	-8.23783	-35.4105	-15.6814	20.0437	-4.95407	-11.237	14.3197	9.04778	20.3042	-12.8434
-0.389866	5.26883	-52.4152	16.7907	49.7314	0.757242	-31.1981	-2.45109	5.98103	-16.1711	-3.01564	-35.834	-14.0192	20.7269	-3.17497	-11.2657	16.0164	9.60339	20.7599	-13.3237
-0.762741	5.71145	-53.1221	18.9531	51.801	2.09171	-33.1513	-0.800261	7.2729	-13.606	1.95936	-36.2082	-11.9451	21.8425	-0.930493	-10.8143	17.9826	10.2611	21.0625	-13.9782
-1.20439	6.03748	-53.5669	21.0021	54.0567	3.77034	-34.9261	1.22056	7.99304	-10.7132	6.56586	-36.6083	-9.46733	23.3867	1.76569	-9.87117	20.2175	11.0086	21.2263	-14.854
-1.70331	6.12882	-53.7077	22.8845	56.4227	5.79102	-36.4416	3.62822	8.24174	-7.46857	10.7126	-37.1124	-6.63841	25.3123	4.83111	-8.47397	22.6826	11.8197	21.273	-15.9811
-2.26962	5.88654	-53.5437	24.5518	58.8213	8.1031	-37.6171	6.38978	8.19541	-3.89285	14.3469	-37.7886	-3.54611	27.5382	8.12907	-6.69481	25.3093	12.6492	21.23	-17.3668
-2.92796	5.25007	-53.1165	25.9655	61.1824	10.6218	-38.3871	9.42506	8.06921	-0.0538883	17.4588	-38.6821	-0.297747	29.964	11.4951	-4.61971	28.011	13.4323	21.1281	-18.9935
-3.70511	4.21192	-52.4998	27.1043	63.4492	13.2497	-38.7135	12.6158	8.07364	3.94113	20.0791	-39.8048	2.99823	32.484	14.77	-2.32748	30.6975	14.0903	20.9972	-20.8192
-4.61593	2.82456	-51.7834	27.9708	65.5788	15.9004	-38.5916	15.8199	8.3737	7.96113	22.2726	-41.1293	6.24937	35.0007	17.8316	0.126846	33.2894	14.5404	20.8626	-22.7813
-5.65171	1.19709	-51.0527	28.5956	67.5384	18.5181	-38.0499	18.8882	9.05794	11.8708	24.1258	-42.5895	9.39161	37.4336	20.6191	2.72044	35.7278	14.7082	20.7398	-24.8041
-6.77453	-0.518371	-50.3695	29.0377	69.2991	21.0897	-37.1415	21.6819	10.1229	15.55	25.7319	-44.0878	12.3944	39.7227	23.1431	5.46101	37.9799	14.5402	20.6309	-26.8073
-7.91951	-2.14888	-49.7599	29.3781	70.829	23.6451	-35.9316	24.0871	11.4749	18.9083	27.1763	-45.5087	15.2577	41.8267	25.4803	8.37548	40.0377	14.0121	20.5226	-28.7154
-9.00487	-3.52754	-49.2098	29.7089	72.089	26.2476	-34.482	26.0264	12.9487	21.8923	28.5225	-46.7355	18.0018	43.7186	27.7517	11.4919	41.9116	13.1334	20.386	-30.466
-9.94765	-4.52037	-48.6708	30.1175	73.0326	28.9734	-32.8379	27.4641	14.338	24.4826	29.8038	-47.6685	20.6528	45.3781	30.0906	14.819	43.6216	11.945	20.1802	-32.0159
-10.6813	-5.04787	-48.0747	30.6703	73.6111	31.8886	-31.0198	28.4069	15.4327	26.684	31.0191	-48.2404	23.2267	46.7869	32.6059	18.3284	45.1867	10.5123	19.858	-33.343
-11.1711	-5.09718	-47.3529	31.3975	73.7833	35.0258	-29.0236	28.8991	16.055	28.5098	32.1363	-48.4259	25.7159	47.9243	35.3497	21.9444	46.6171	8.91394	19.3744	-34.4447
-11.4228	-4.72241	-46.4556	32.2842	73.5277	38.3677	-26.828	29.0147	16.0888	29.9659	33.1001	-48.2448	28.0824	48.7688	38.296	25.5437	47.9103	7.23	18.6948	-35.3325
-11.4832	-4.03288	-45.3685	33.2685	72.8535	41.8407	-24.41	28.8458	15.4971	31.0397	33.844	-47.7557	30.2577	49.3013	41.3361	28.9665	49.0512	5.53152	17.8026	-36.0245
-11.4303	-3.17176	-44.1201	34.2493	71.8093	45.3215	-21.7617	28.4918	14.3261	31.6955	34.3043	-47.0439	32.151	49.512	44.292	32.0372	50.0183	3.87347	16.7039	-36.5365
-11.3575	-2.28916	-42.7809	35.1013	70.4838	48.6533	-18.9082	28.0477	12.6946	31.8805	34.4332	-46.2044	33.6629	49.4063	46.9459	34.5907	50.7914	2.29236	15.428	-36.8751
-11.3522	-1.51526	-41.4525	35.6966	69.0001	51.6714	-15.918	27.5946	10.7739	31.539	34.2087	-45.3237	34.7036	49.01	49.0795	36.4983	51.3603	0.808354	14.0239	-37.0328
-11.4766	-0.938586	-40.2506	35.9266	67.5007	54.2301	-12.9054	27.193	8.76016	30.6327	33.6405	-44.4643	35.2094	48.3703	50.5158	37.6901	51.7314	-0.569375	12.5528	-36.9883
-11.7533	-0.593933	-39.2848	35.7226	66.1286	56.2268	-10.0217	26.8787	6.84592	29.1611	32.7704	-43.6549	35.1563	47.5519	51.1543	38.1662	51.9301	-1.83603	11.0775	-36.7105
-12.1596	-0.461868	-38.6407	35.0683	65.0053	57.6178	-7.43664	26.6616	5.19449	27.1775	31.6673	-42.8877	34.566	46.6286	50.9924	37.997	51.9972	-2.9855	9.65249	-36.1665
-12.6329	-0.479723	-38.367	34.004	64.211	58.4218	-5.31234	26.5275	3.92132	24.7957	30.4186	-42.1245	33.505	45.6719	50.1283	37.3107	51.9803	-4.00734	8.31457	-35.3322
-13.0847	-0.56128	-38.4701	32.6194	63.7713	58.7119	-3.77579	26.4427	3.08425	22.1839	29.1193	-41.3084	32.075	44.7385	48.7444	36.271	51.9219	-4.88745	7.07806	-34.2029
-13.422	-0.620638	-38.9184	31.0381	63.6528	58.5962	-2.89476	26.36	2.68273	19.5463	27.8601	-40.3807	30.3981	43.8589	47.0754	35.0491	51.8458	-5.61221	5.93439	-32.8017
-13.5699	-0.594902	-39.6517	29.3954	63.7692	58.1931	-2.66269	26.2259	2.6651	17.0956	26.7182	-39.297	28.5993	43.0305	45.3664	33.7963	51.7465	-6.175	4.85695	-31.1836
-13.4912	-0.460637	-40.5958	27.8151	63.9973	57.6049	-2.99631	25.9889	2.94133	15.0199	25.7495	-38.0415	26.7892	42.2174	43.8299	32.6209	51.5836	-6.58299	3.80977	-29.434
-13.1984	-0.240476	-41.6763	26.3892	64.1989	56.8977	-3.74721	25.6066	3.39867	13.4528	24.9859	-36.6341	25.0516	41.3552	42.6105	31.5759	51.2839	-6.86224	2.7584	-27.6613
-12.7549	0.0015447	-42.8286	25.1644	64.2462	56.0893	-4.7255	25.0516	3.91748	12.452	24.4355	-35.1306	23.4363	40.3633	41.7642	30.6576	50.7502	-7.0591	1.68041	-25.9847
-12.2659	0.174832	-44.0028	24.1385	64.0442	55.15	-5.73166	24.3158	4.38512	11.9905	24.0868	-33.6153	21.9602	39.1603	41.255	29.8158	49.8786	-7.23706	0.573109	-24.519
-11.8591	0.183929	-45.1614	23.2668	63.5461	54.0146	-6.59009	23.4119	4.7067	11.9652	23.9144	-32.1865	20.6143	37.6808	40.9703	28.9733	48.5779	-7.46902	-0.543351	-23.3591
-11.6613	-0.047806	-46.2718	22.4773	62.7603	52.6027	-7.17798	22.3722	4.81205	12.2187	23.8859	-30.9406	19.3748	35.8896	40.7504	28.0492	46.7904	-7.82639	-1.62827	-22.567
-11.7738	-0.55783	-47.2969	21.6903	61.7445	50.8434	-7.44357	21.2444	4.65925	12.5727	23.9687	-29.9541	18.2167	33.7918	40.4257	26.9816	44.5076	-8.3669	-2.62764	-22.1641
-12.2536	-1.33194	-48.1871	20.8391	60.5928	48.698	-7.40992	20.0865	4.23515	12.8645	24.1341	-29.2714	17.1252	31.4351	39.8531	25.7442	41.7788	-9.12374	-3.48476	-22.1295
-13.1018	-2.30257	-48.8758	19.8872	59.414	46.1758	-7.16349	18.9588	3.55367	12.9801	24.3609	-28.8974	16.1034	28.9047	38.9454	24.3541	38.7099	-10.0984	-4.15176	-22.4053
-14.264	-3.35832	-49.2838	18.8379	58.3092	43.3391	-6.82975	17.917	2.65258	12.8769	24.6351	-28.7981	15.1738	26.3114	37.6865	22.8689	35.451	-11.2583	-4.59928	-22.9073
-15.6395	-4.36289	-49.3285	17.7348	57.352	40.2971	-6.54082	17.0051	1.58913	12.5899	24.949	-28.908	14.3748	23.775	36.1308	21.3732	32.176	-12.5408	-4.82209	-23.54
-17.0994	-5.17938	-48.9409	16.6534	56.5743	37.1886	-6.40204	16.2511	0.434849	12.2228	25.2978	-29.1429	13.7507	21.4052	34.3875	19.9599	29.0571	-13.8611	-4.83906	-24.2109
-18.5076	-5.69486	-48.0825	15.6859	55.9617	34.1579	-6.4645	15.664	-0.730273	11.9226	25.6769	-29.4152	13.3413	19.2849	32.5947	18.7079	26.2382	-15.1242	-4.68752	-24.8442
-19.7413	-5.84019	-46.7606	14.9217	55.4589	31.3297	-6.70949	15.2339	-1.82411	11.8457	26.0782	-29.6485	13.17	17.4575	30.8889	17.664	23.8122	-16.2376	-4.41309	-25.3892
-20.7065	-5.60085	-45.0366	14.4295	54.9825	28.7871	-7.04849	14.9344	-2.76881	12.1213	26.4892	-29.7882	13.2357	15.9212	29.3778	16.8308	21.8075	-17.1222	-4.05735	-25.8225
-21.3456	-5.01679	-43.0236	14.2428	54.4388	26.5587	-7.33902	14.7274	-3.49689	12.8209	26.8922	-29.8069	13.51	14.6313	28.1211	16.1653	20.1845	-17.7205	-3.64641	-26.1452
-21.6371	-4.17154	-40.8726	14.3533	53.7431	24.6168	-7.41335	14.5678	-3.95629	13.939	27.2659	-29.7036	13.9396	13.5093	27.1253	15.5878	18.8448	-17.9993	-3.18297	-26.3744
-21.5874	-3.17311	-38.7504	14.7123	52.8357	22.8877	-7.11446	14.4095	-4.11389	15.3916	27.5882	-29.497	14.4554	12.4581	26.351	14.9995	17.6493	-17.9493	-2.64419	-26.5323
-21.2194	-2.13093	-36.8099	15.2403	51.6917	21.2709	-6.33188	14.2105	-3.95688	17.0295	27.8396	-29.216	14.9846	11.3801	25.7317	14.3054	16.4444	-17.5801	-1.98607	-26.6355
-20.5591	-1.13396	-35.1619	15.8424	50.3241	19.6647	-5.03003	13.936	-3.4918	18.6666	28.0067	-28.8882	15.465	10.1948	25.1979	13.4378	15.0894	-16.9139	-1.15375	-26.6862
-19.6264	-0.234515	-33.8525	16.4257	48.7784	17.991	-3.26306	13.5616	-2.74153	20.1151	28.0857	-28.5317	15.8567	8.85287	24.7015	12.3748	13.4819	-15.979	-0.0955037	-26.6689
-18.4305	0.558737	-32.8519	16.9165	47.1226	16.2149	-1.17276	13.0741	-1.74065	21.2211	28.0828	-28.1495	16.1505	7.34512	24.2337	11.1504	11.5752	-14.8054	1.2224	-26.5512
-16.9722	1.27738	-32.0584	17.2731	45.4332	14.3549	1.03028	12.4709	-0.530204	21.8925	28.0148	-27.7299	16.3694	5.70364	23.8311	9.85293	9.38665	-13.422	2.80358	-26.2906
-15.2515	1.98048	-31.3166	17.4918	43.7833	12.4816	3.09922	11.7599	0.847372	22.1135	27.9055	-27.2512	16.5634	3.99598	23.5695	8.61268	6.99368	-11.8573	4.61489	-25.8445
-13.2783	2.73555	-30.4485	17.6071	42.2322	10.7042	4.79085	10.9575	2.35207	21.9436	27.7822	-26.6909	16.7983	2.31297	23.5456	7.57942	4.52028	-10.1412	6.58709	-25.1813
-11.0827	3.59755	-29.2907	17.6843	40.8208	9.14875	5.90554	10.0878	3.94849	21.5	27.6689	-26.0353	17.14	0.752404	23.8506	6.89488	2.11549	-8.30726	8.62307	-24.29
-8.72211	4.59085	-27.7311	17.8082	39.5723	7.93202	6.3195	9.18018	5.60618	20.9291	27.5809	-25.2887	17.6389	-0.598548	24.5418	6.66482	-0.0718317	-6.39488	10.6123	-23.1872
-6.28157	5.69807	-25.7373	18.0688	38.4968	7.13596	6.00349	8.26749	7.2985	20.3719	27.5187	-24.479	18.3142	-1.67945	25.6195	6.93606	-1.91745	-4.44817	12.4486	-21.9177
-3.86722	6.85857	-23.3716	18.5482	37.5976	6.78844	5.02455	7.38322	9.00069	19.9325	27.4644	-23.658	19.1457	-2.46842	27.0129	7.68285	-3.34167	-2.51297	14.0477	-20.551
-1.59321	7.97674	-20.7876	19.3089	36.8783	6.85377	3.53075	6.55792	10.6881	19.6546	27.3801	-22.8973	20.0703	-2.98775	28.5813	8.80546	-4.32152	-0.631406	15.3612	-19.1719
0.435216	8.93873	-18.2101	20.3863	36.3459	7.23501	1.7221	5.81501	12.3353	19.5122	27.2102	-22.2783	20.9886	-3.30247	30.1292	10.1416	-4.8938	1.16457	16.3836	-17.8691
2.13912	9.63381	-15.9001	21.7853	36.0108	7.78747	-0.186391	5.16607	13.9169	19.4152	26.8865	-21.8808	21.7767	-3.51182	31.4341	11.4886	-5.14899	2.85908	17.1518	-16.7222
3.47962	9.97621	-14.1127	23.4809	35.8827	8.34098	-2.00255	4.6065	15.4095	19.2298	26.3363	-21.7699	22.3048	-3.7352	32.2813	12.6337	-5.21771	4.45589	17.7362	-15.7917
4.46491	9.92272	-13.0538	25.4223	35.9631	8.72657	-3.58839	4.11233	16.7956	18.8074	25.4926	-21.9853	22.4574	-4.09445	32.5001	13.3859	-5.25212	5.97832	18.2259	-15.1111
5.14877	9.48266	-12.8452	27.5389	36.2374	8.80277	-4.87954	3.63905	18.0671	18.0171	24.3048	-22.535	22.1523	-4.69539	31.9938	13.6053	-5.4055	7.46496	18.7115	-14.6849
5.62041	8.71808	-13.5034	29.7474	36.6686	8.47679	-5.88928	3.12342	19.2291	16.7746	22.7474	-23.3931	21.3561	-5.61136	30.757	13.2245	-5.81291	8.96188	19.2677	-14.491
5.98778	7.73435	-14.936	31.9594	37.195	7.71703	-6.69745	2.48845	20.301	15.0606	20.8275	-24.5036	20.0914	-6.87141	28.8791	12.2591	-6.57544	10.5126	19.9407	-14.4874
6.35766	6.66307	-16.9557	34.0888	37.7334	6.55521	-7.42692	1.65159	21.3165	12.9269	18.5868	-25.7879	18.4368	-8.45492	26.5308	10.8042	-7.74959	12.1478	20.7414	-14.6207
6.81656	5.64065	-19.3103	36.0587	38.188	5.07803	-8.21287	0.53513	22.3196	10.488	16.0999	-27.1556	16.5178	-10.2937	23.9377	9.01952	-9.34264	13.8779	21.6464	-14.8362
7.41641	4.78671	-21.7202	37.8069	38.4629	3.41054	-9.17152	-0.922408	23.3597	7.90068	13.4678	-28.5157	14.4906	-12.2814	21.3446	7.10452	-11.3136	15.6891	22.6058	-15.0856
8.16778	4.18629	-23.9198	39.2911	38.4777	1.69446	-10.3744	-2.75582	24.4841	5.33726	10.8076	-29.787	12.5214	-14.2882	18.9787	5.26752	-13.5792	17.5449	23.5547	-15.3334
9.04174	3.87874	-25.6931	40.4911	38.1803	0.0653341	-11.8335	-4.96545	25.7306	2.95663	8.23992	-30.9058	10.7639	-16.1801	17.0156	3.69449	-16.0235	19.393	24.428	-15.559
9.97965	3.85496	-26.8986	41.41	37.557	-1.36747	-13.4991	-7.51375	27.1215	0.88049	5.87648	-31.831	9.33962	-17.8381	15.5562	2.52199	-18.5103	21.1747	25.172	-15.7565
10.9083	4.0627	-27.4809	42.0715	36.6351	-2.53502	-15.2716	-10.3271	28.6595	-0.821404	3.80888	-32.5455	8.3219	-19.1751	14.616	1.81848	-20.896	22.8375	25.7529	-15.9323
11.757	4.4182	-27.4669	42.5145	35.4789	-3.41529	-17.0229	-13.3031	30.326	-2.1344	2.10116	-33.0557	7.72843	-20.1481	14.1291	1.57677	-23.0441	24.3444	26.1597	-16.1017
12.4726	4.82154	-26.9498	42.7851	34.1783	-4.03178	-18.6238	-16.3221	32.0835	-3.09072	0.786884	-33.3882	7.52153	-20.7632	13.9654	1.71852	-24.8368	25.681	26.4013	-16.2845
13.0293	5.17245	-26.0655	42.9269	32.8344	-4.44485	-19.9703	-19.2622	33.8798	-3.75249	-0.129089	-33.5872	7.61675	-21.0725	13.9553	2.10963	-26.1868	26.856	26.4984	-16.503
13.4322	5.38379	-24.9646	42.9707	31.5415	-4.73823	-21.0053	-22.0142	35.6549	-4.19046	-0.6646	-33.7099	7.89809	-21.1637	13.9202	2.58395	-27.0452	27.8972	26.4753	-16.7798
13.7126	5.39069	-23.7883	42.9269	30.373	-5.00301	-21.7289	-24.4949	37.3478	-4.46338	-0.851511	-33.8225	8.2374	-21.1441	13.7008	2.9713	-27.4061	28.8413	26.3501	-17.1366
13.919	5.15465	-22.649	42.7812	29.3709	-5.32193	-22.1967	-26.6565	38.903	-4.60274	-0.726226	-33.996	8.51486	-21.1214	13.1795	3.12525	-27.3069	29.7226	26.1297	-17.5935
14.1043	4.66292	-21.6207	42.4958	28.5432	-5.7563	-22.5072	-28.4899	40.2763	-4.60587	-0.321478	-34.3005	8.6373	-21.1843	12.2939	2.94651	-26.8242	30.561	25.8087	-18.1678
14.3136	3.9246	-20.7369	42.0169	27.867	-6.3372	-22.7793	-30.0223	41.4377	-4.43872	0.33892	-34.7988	8.55173	-21.387	11.0403	2.39816	-26.0642	31.3539	25.3732	-18.8708
14.5761	2.9652	-19.9969	41.2863	27.2993	-7.06184	-23.1262	-31.3087	42.3722	-4.04692	1.24132	-35.5385	8.25192	-21.7399	9.46712	1.51068	-25.1498	32.0741	24.8086	-19.7047
14.9015	1.82164	-19.3759	40.2577	26.7895	-7.89508	-23.6298	-32.4196	43.0796	-3.37245	2.37939	-36.5442	7.77737	-22.2075	7.66055	0.376259	-24.2049	32.6734	24.1095	-20.6577
15.2826	0.538663	-18.8366	38.9113	26.2942	-8.77535	-24.3227	-33.427	43.5713	-2.37172	3.7479	-37.8099	7.20491	-22.7149	5.72684	-0.866516	-23.3374	33.0936	23.2879	-21.7
15.7022	-0.83257	-18.3397	37.266	25.7876	-9.62404	-25.179	-34.3906	43.8683	-1.03087	5.33493	-39.2929	6.63467	-23.1611	3.77342	-2.05486	-22.6254	33.2806	22.3792	-22.7813
16.1437	-2.23451	-17.8505	35.385	25.2676	-10.3566	-26.1179	-35.3479	43.9975	0.624964	7.11432	-40.9134	6.17263	-23.4373	1.89288	-3.02729	-22.1065	33.1999	21.4415	-23.8312
16.5991	-3.60276	-17.3421	33.3724	24.7563	-10.8943	-27.0187	-36.3089	43.989	2.53047	9.04058	-42.5571	5.91286	-23.4459	0.152245	-3.64825	-21.7739	32.8491	20.5506	-24.7634
17.0759	-4.86677	-16.7946	31.361	24.2933	-11.1744	-27.7432	-37.2562	43.8738	4.58712	11.0477	-44.0849	5.92227	-23.1179	-1.4115	-3.828	-21.5794	32.2653	19.7896	-25.4841
17.5969	-5.95283	-16.1935	29.4929	23.9263	-11.1587	-28.1632	-38.1514	43.6816	6.6766	13.0525	-45.3473	6.23038	-22.425	-2.78946	-3.53473	-21.4442	31.5233	19.2356	-25.9032
18.1954	-6.79017	-15.5264	27.8961	23.6992	-10.8388	-28.1858	-38.9441	43.4393	8.67774	14.9626	-46.2029	6.82569	-21.3847	-3.99369	-2.79716	-21.2746	30.7274	18.9471	-25.9475
18.9051	-7.31986	-14.7823	26.6617	23.6424	-10.2369	-27.7729	-39.5847	43.1685	10.4835	16.6873	-46.5368	7.65918	-20.0568	-5.04674	-1.69753	-20.9805	29.9941	18.9542	-25.5721
19.7476	-7.50526	-13.9523	25.8269	23.7659	-9.40364	-26.9495	-40.0352	42.8848	12.0148	18.1491	-46.2783	8.65413	-18.533	-5.97024	-0.356301	-20.4944	29.4334	19.2547	-24.7694
20.7207	-7.34213	-13.0328	25.3679	24.0585	-8.41143	-25.802	-40.2782	42.5958	13.2286	19.2947	-45.4118	9.72062	-16.9206	-6.7746	1.08859	-19.7849	29.128	19.8158	-23.5723
21.7904	-6.86588	-12.0297	25.2044	24.4923	-7.34509	-24.4636	-40.3219	42.3005	14.1192	20.1018	-43.981	10.772	-15.3248	-7.45177	2.50438	-18.8647	29.1185	20.5837	-22.0507
22.8901	-6.15385	-10.9623	25.216	25.0303	-6.29033	-23.0921	-40.1987	41.9899	14.7139	20.5812	-42.0837	11.7409	-13.831	-7.97229	3.78421	-17.7887	29.3948	21.4961	-20.3019
23.926	-5.32111	-9.8662	25.2685	25.6372	-5.32184	-21.8437	-39.9607	41.6485	15.0633	20.7737	-39.8588	12.591	-12.4914	-8.28685	4.86261	-16.6444	29.8983	22.4976	-18.4358
24.7901	-4.50943	-8.79222	25.2434	26.2883	-4.49237	-20.8469	-39.6699	41.2576	15.2299	20.7411	-37.4657	13.3242	-11.3189	-8.33231	5.72317	-15.5344	30.5321	23.5522	-16.5572
25.3777	-3.87029	-7.80291	25.0661	26.9756	-3.82478	-20.183	-39.3876	40.7996	15.2775	20.5555	-35.0619	13.9802	-10.2873	-8.04099	6.39764	-14.5552	31.1797	24.6516	-14.7496
25.6058	-3.54452	-6.96574	24.7256	27.7091	-3.30806	-19.8755	-39.1639	40.2627	15.262	20.2864	-32.7811	14.6298	-9.33854	-7.35189	6.95676	-13.7769	31.7266	25.8171	-13.0625
25.4289	-3.64143	-6.34443	24.2818	28.5121	-2.89851	-19.8907	-39.0287	39.6448	15.2273	19.9901	-30.716	15.363	-8.39572	-6.22205	7.49496	-13.2263	32.0819	27.093	-11.5058
24.8485	-4.22125	-5.99037	23.8573	29.4129	-2.52599	-20.1486	-38.9878	38.9568	15.2041	19.7023	-28.9096	16.2727	-7.37816	-4.63643	8.1118	-12.8785	32.195	28.5343	-10.0516
23.9151	-5.28404	-5.93546	23.6152	30.4339	-2.1046	-20.5425	-39.022	38.222	15.2127	19.436	-27.3552	17.4387	-6.21618	-2.61453	8.89366	-12.6584	32.0634	30.1911	-8.64457
22.72	-6.76736	-6.18806	23.7266	31.5816	-1.54626	-20.9618	-39.0914	37.4733	15.2669	19.1846	-26.0067	18.9132	-4.86264	-0.212801	9.89898	-12.4523	31.732	32.0915	-7.21761
21.3811	-8.55355	-6.73261	24.3342	32.8398	-0.775246	-21.315	-39.1426	36.7475	15.3778	18.9285	-24.7942	20.7103	-3.29941	2.47793	11.1496	-12.1271	31.2819	34.2288	-5.71049
20.0226	-10.4858	-7.53282	25.5189	34.1674	0.258887	-21.5461	-39.1172	36.0776	15.5566	18.6449	-23.6444	22.8022	-1.53783	5.33984	12.6294	-11.5547	30.812	36.5544	-4.08755
18.7554	-12.3906	-8.53737	27.2784	35.504	1.57204	-21.6438	-38.9611	35.4844	15.8146	18.3173	-22.4987	25.1212	0.386382	8.23956	14.29	-10.6359	30.4182	38.9789	-2.35046
17.6593	-14.103	-9.68692	29.5193	36.7792	3.14168	-21.6393	-38.6307	34.9691	16.1603	17.9419	-21.3278	27.5679	2.42222	11.0424	16.0624	-9.31884	30.1718	41.3807	-0.543394
16.7728	-15.4904	-10.9206	32.069	37.9271	4.90907	-21.5947	-38.0977	34.5095	16.5957	17.5311	-20.1374	30.0238	4.51425	13.6273	17.8717	-7.60979	30.1045	43.6221	1.25065
16.0905	-16.4707	-12.1805	34.7018	38.9001	6.78749	-21.5852	-37.3489	34.06	17.1115	17.1117	-18.9659	32.3665	6.61282	15.9007	19.6511	-5.57224	30.2001	45.5678	2.92209
15.57	-17.0227	-13.4145	37.1771	39.6815	8.67488	-21.6772	-36.3842	33.5569	17.6842	16.7189	-17.8731	34.4839	8.68142	17.8065	21.3539	-3.31534	30.3964	47.1041	4.35307
15.1445	-17.1854	-14.5755	39.2803	40.2908	10.469	-21.9089	-35.2116	32.9273	18.2753	16.3876	-16.9243	36.2871	10.6999	19.3322	22.9597	-0.973675	30.5955	48.1545	5.43855
14.7408	-17.0479	-15.62	40.8598	40.7837	12.0826	-22.2763	-33.8413	32.1025	18.8346	16.1439	-16.1717	37.719	12.663	20.5083	24.474	1.31788	30.6814	48.6882	6.10574
14.2968	-16.731	-16.5059	41.8514	41.2429	13.4552	-22.7289	-32.2808	31.0312	19.3066	15.9978	-15.6394	38.7571	14.5753	21.4022	25.9223	3.44915	30.5408	48.7216	6.32812
13.7754	-16.3635	-17.1912	42.286	41.7634	14.5613	-23.175	-30.5308	29.6912	19.6407	15.9408	-15.3135	39.4131	16.4435	22.1068	27.3393	5.35464	30.0831	48.3114	6.13118
13.1729	-16.0584	-17.6348	42.2789	42.4345	15.4111	-23.4968	-28.5851	28.098	19.8015	15.9483	-15.1415	39.7268	18.2684	22.7264	28.7558	7.02462	29.2567	47.5424	5.58845
12.5195	-15.892	-17.7996	42.003	43.321	16.0462	-23.5716	-26.4314	26.3061	19.7796	15.9872	-15.04	39.758	20.0387	23.3604	30.1869	8.50518	28.058	46.5114	4.80887
11.8715	-15.8905	-17.6576	41.6523	44.4489	16.53	-23.2954	-24.0557	24.4053	19.5985	16.0269	-14.9107	39.5778	21.7277	24.0895	31.6237	9.88736	26.533	45.3114	3.91753
11.2994	-16.0262	-17.196	41.4023	45.7971	16.9343	-22.6031	-21.4476	22.5094	19.3175	16.0517	-14.6594	39.2591	23.2938	24.9641	33.0304	11.2876	24.7702	44.0185	3.03383
10.871	-16.2229	-16.4224	41.3764	47.2986	17.3256	-21.4823	-18.6053	20.7411	19.0293	16.0707	-14.2164	38.8701	24.6849	25.9979	34.3472	12.8235	22.8875	42.6843	2.25107
10.6366	-16.3715	-15.3683	41.6248	48.8492	17.7534	-19.9775	-15.5397	19.2152	18.8509	16.1238	-13.5517	38.4686	25.8457	27.1678	35.5	14.5896	21.0156	41.3343	1.62145
10.6164	-16.3511	-14.0882	42.12	50.3247	18.2407	-18.1822	-12.2765	18.0221	18.9102	16.2799	-12.6827	38.0998	26.7254	28.4179	36.4126	16.6384	19.2796	39.9708	1.14914
10.7943	-16.0526	-12.6551	42.7685	51.6017	18.7815	-16.2235	-8.85545	17.2151	19.3287	16.6286	-11.6728	37.7952	27.2856	29.6689	37.0214	18.9692	17.7837	38.5813	0.79262
11.1183	-15.4011	-11.1518	43.4369	52.5785	19.3419	-14.2387	-5.32723	16.804	20.2034	17.2648	-10.6199	37.5732	27.5054	30.8288	37.2872	21.5277	16.5987	37.1472	0.475434
11.5071	-14.3717	-9.65998	43.9836	53.1935	19.867	-12.3519	-1.7484	16.755	21.5903	18.2702	-9.63841	37.4395	27.3835	31.8048	37.2038	24.2157	15.7547	35.6521	0.103033
11.8626	-12.9973	-8.24834	44.292	53.4363	20.2905	-10.6528	1.82441	16.9974	23.4922	19.6933	-8.83705	37.3879	26.937	32.5142	36.7998	26.9084	15.2403	34.0866	-0.41782
12.084	-11.3661	-6.96273	44.2939	53.3498	20.5459	-9.18387	5.3399	17.4346	25.852	21.5344	-8.29805	37.401	26.1975	32.8918	36.1342	29.476	15.0048	32.4502	-1.16094
12.0823	-9.60984	-5.81961	43.9812	53.0234	20.5774	-7.93731	8.75599	17.9589	28.5549	23.7359	-8.06132	37.4503	25.205	32.8948	35.2872	31.8046	14.9657	30.748	-2.16741
11.7927	-7.88378	-4.80484	43.4011	52.5779	20.3483	-6.86288	12.0415	18.4655	31.4372	26.1839	-8.11713	37.4975	24.0022	32.5047	34.3461	33.8133	15.018	28.985	-3.43934
11.1814	-6.34327	-3.87782	42.6387	52.1448	19.8466	-5.88459	15.1754	18.8647	34.3034	28.7188	-8.40863	37.4965	22.6304	31.7257	33.3917	35.4636	15.045	27.16	-4.94161
10.2486	-5.11996	-2.98052	41.7895	51.8433	19.0859	-4.92265	18.144	19.0897	36.9476	31.1545	-8.84378	37.397	21.1271	30.5833	32.4861	36.7601	14.9293	25.2601	-6.61076
9.02499	-4.30227	-2.04977	40.9304	51.7595	18.1042	-3.91595	20.9365	19.1002	39.1787	33.3039	-9.31408	37.1508	19.5266	29.1205	31.6659	37.7433	14.5637	23.2582	-8.36873
7.56485	-3.92349	-1.03051	40.0961	51.9303	16.9585	-2.8401	23.5411	18.8816	40.8439	35.0054	-9.71637	36.7182	17.8632	27.3963	30.9399	38.4763	13.8613	21.1155	-10.1386
5.93597	-3.95941	0.112325	39.2671	52.3357	15.719	-1.71718	25.942	18.4406	41.8492	36.1459	-9.97323	36.0763	16.1756	25.4829	30.2951	39.0289	12.7637	18.7876	-11.8588
4.20906	-4.33587	1.38544	38.3726	52.9	14.4613	-0.614919	28.1178	17.8001	42.172	36.6764	-10.048	35.2263	14.5102	23.4639	29.7054	39.4622	11.2483	16.2343	-13.4933
2.4481	-4.94465	2.76382	37.3086	53.5017	13.2599	0.364531	30.0436	16.9939	41.8656	36.6171	-9.95138	34.1985	12.9242	21.4324	29.1447	39.8183	9.33195	13.4309	-15.0353
0.703059	-5.66469	4.1928	35.9669	53.9907	12.1823	1.10399	31.6945	16.0636	41.0529	36.0508	-9.73897	33.0537	11.4841	19.4866	28.5992	40.1142	7.0721	10.3782	-16.5055
-0.994065	-6.38467	5.5951	34.2695	54.2107	11.2833	1.49469	33.0516	15.0568	39.9102	35.1058	-9.49969	31.8807	10.2626	17.725	28.077	40.3434	4.56345	7.10996	-17.9439
-2.6296	-7.02266	6.88158	32.1978	54.0225	10.6018	1.45889	34.1077	14.0278	38.6437	33.9327	-9.33848	30.7887	9.3305	16.2383	27.6124	40.4822	1.93051	3.69434	-19.3986
-4.20522	-7.53913	7.96388	29.8126	53.3251	10.1584	0.966927	34.8732	13.0383	37.4614	32.6766	-9.35622	29.8953	8.74781	15.1011	27.2639	40.4995	-0.684048	0.230253	-20.9132
-5.7324	-7.9411	8.76696	27.2561	52.0723	9.95331	0.0451561	35.378	12.1578	36.5436	31.4537	-9.63114	29.3125	8.55413	14.3625	27.1063	40.3667	-3.13424	-3.16223	-22.5167
-7.22531	-8.27654	9.2398	24.7361	50.2812	9.96679	-1.22674	35.6719	11.461	36.0184	30.3327	-10.2051	29.131	8.76044	14.0386	27.2183	40.0658	-5.2873	-6.35567	-24.2159
-8.69329	-8.62035	9.36299	22.494	48.0326	10.1602	-2.72831	35.82	11.0224	35.9443	29.3278	-11.077	29.4079	9.34436	14.1082	27.667	39.5929	-7.03955	-9.23108	-25.9934
-10.1343	-9.05483	9.15251	20.762	45.4624	10.4792	-4.31803	35.8949	10.9077	36.3032	28.4019	-12.2045	30.1561	10.25	14.513	28.4948	38.9584	-8.32947	-11.6931	-27.8107
-11.5303	-9.64844	8.65952	19.7185	42.7461	10.8584	-5.85556	35.9675	11.1625	37.0062	27.4808	-13.5119	31.3417	11.3928	15.1637	29.7082	38.1813	-9.14558	-13.6821	-29.6145
-12.8451	-10.4374	7.96677	19.4502	40.0774	11.2287	-7.22206	36.096	11.801	37.9092	26.4741	-14.9041	32.8865	12.669	15.9506	31.2736	37.2832	-9.5276	-15.1814	-31.3459
-14.0264	-11.4137	7.18192	19.9297	37.6453	11.5247	-8.33401	36.3175	12.7971	38.838	25.3004	-16.2815	34.6773	13.968	16.7589	33.1194	36.2803	-9.56059	-16.2186	-32.9499
-15.01	-12.5224	6.42901	21.013	35.6111	11.694	-9.14812	36.6411	14.0795	39.6172	23.9088	-17.5534	36.5807	15.1861	17.4849	35.1453	35.1786	-9.36236	-16.8598	-34.3832
-15.7279	-13.668	5.83835	22.459	34.0901	11.7053	-9.65648	37.0471	15.5337	40.0992	22.2963	-18.6488	38.4603	16.2393	18.0516	37.2354	33.9728	-9.06636	-17.2005	-35.6188
-16.1182	-14.7305	5.53604	23.9665	33.1396	11.5539	-9.8739	37.4897	17.0112	40.187	20.5134	-19.5202	40.1943	17.0723	18.4194	39.2755	32.6484	-8.80236	-17.3512	-36.6474
-16.1347	-15.5856	5.63327	25.223	32.7544	11.2653	-9.82086	37.9046	18.3457	39.8483	18.6599	-20.143	41.691	17.6635	18.592	41.1688	31.1884	-8.67837	-17.4225	-37.4746
-15.7568	-16.1271	6.2164	25.9563	32.8713	10.8932	-9.50674	38.2201	19.3739	39.1177	16.8696	-20.5101	42.8988	18.0241	18.6138	42.8487	29.5814	-8.76641	-17.511	-38.1163
-14.9948	-16.2853	7.33846	25.9784	33.3815	10.5141	-8.91787	38.3695	19.9576	38.0868	15.2881	-20.6238	43.8106	18.1928	18.561	44.2866	27.8295	-9.09452	-17.6876	-38.5918
-13.8924	-16.0386	9.01272	25.2141	34.1484	10.2171	-8.01406	38.3021	20.0047	36.8847	14.0461	-20.488	44.4613	18.2262	18.5266	45.4931	25.9529	-9.6459	-17.9889	-38.9178
-12.522	-15.4157	11.2095	23.71	35.0289	10.0916	-6.73488	37.992	19.4833	35.6523	13.2351	-20.1017	44.9186	18.1869	18.6029	46.5122	23.9912	-10.3651	-18.4142	-39.1024
-10.9766	-14.4865	13.8566	21.6215	35.8941	10.2134	-5.01506	37.4422	18.4285	34.5153	12.889	-19.4569	45.2699	18.1326	18.8645	47.4114	21.9986	-11.1696	-18.9259	-39.1429
-9.35585	-13.3459	16.8439	19.1823	36.6465	10.6323	-2.80572	36.6835	16.939	33.5616	12.9748	-18.5394	45.6074	18.106	19.3541	48.2678	20.0351	-11.9642	-19.4541	-39.0246
-7.75053	-12.0915	20.0324	16.6622	37.2312	11.3633	-0.0967682	35.7683	15.1646	32.826	13.3962	-17.3343	46.0127	18.1296	20.0754	49.1543	18.1551	-12.6562	-19.9046	-38.7226
-6.22726	-10.8014	23.2667	14.3216	37.6392	12.3821	3.06489	34.7613	13.2856	32.2872	14.0069	-15.8325	46.5449	18.2035	20.9923	50.1277	16.3957	-13.1669	-20.1682	-38.2053
-4.81646	-9.5171	26.389	12.3709	37.9021	13.6263	6.56627	33.7277	11.4889	31.8746	14.6341	-14.0385	47.2331	18.3081	22.0355	51.2202	14.7679	-13.4403	-20.1319	-37.4388
-3.50627	-8.2342	29.2547	10.9438	38.0802	15.0029	10.2313	32.7223	9.9436	31.4861	15.1062	-11.9753	48.0739	18.4104	23.115	52.4363	13.2528	-13.4451	-19.69	-36.3918
-2.24433	-6.90466	31.7451	10.0856	38.2451	16.3993	13.8369	31.7805	8.78065	31.0111	15.2818	-9.68698	49.0348	18.4715	24.1352	53.7545	11.804	-13.1724	-18.7541	-35.0399
-0.947623	-5.44993	33.7776	9.7594	38.4619	17.6975	17.1394	30.9144	8.07967	30.3557	15.0726	-7.23743	50.0613	18.4551	25.0097	55.1326	10.3556	-12.6294	-17.2625	-33.3692
0.480739	-3.78272	35.31	9.867	38.7728	18.7876	19.9084	30.1129	7.86457	29.4634	14.4591	-4.70462	51.087	18.3341	25.6736	56.5163	8.83611	-11.8316	-15.1868	-31.3785
2.13045	-1.83309	36.3398	10.278	39.1858	19.5811	21.9603	29.3463	8.10844	28.3291	13.4945	-2.1727	52.045	18.0953	26.0905	57.848	7.18245	-10.7952	-12.536	-29.0815
4.06252	0.4267	36.8984	10.8611	39.6716	20.0183	23.187	28.5753	8.74602	27.0027	12.2963	0.277382	52.8768	17.7403	26.2531	59.0744	5.35405	-9.53162	-9.35776	-26.5067
6.29163	2.964	37.0406	11.511	40.1679	20.0726	23.5726	27.7607	9.69096	25.5816	11.0288	2.57675	53.5396	17.2841	26.1784	60.1525	3.34217	-8.04579	-5.73505	-23.697
8.77602	5.67881	36.8332	12.1652	40.5914	19.7492	23.1965	26.8734	10.8545	24.1954	9.87716	4.67541	54.0101	16.7509	25.8987	61.0518	1.17292	-6.33755	-1.78038	-20.7086
11.4176	8.41018	36.343	12.8089	40.8547	19.0795	22.2211	25.9013	12.1619	22.9838	9.01899	6.54589	54.2841	16.1688	25.4507	61.7542	-1.09659	-4.40602	2.37384	-17.6087
14.073	10.9557	35.6284	13.468	40.8847	18.1129	20.8652	24.8533	13.5633	22.0737	8.59797	8.1834	54.3731	15.5649	24.8656	62.2512	-3.3884	-2.25542	6.587	-14.4718
16.5739	13.1012	34.7335	14.1934	40.6383	16.9082	19.3708	23.7579	15.0386	21.5594	8.70311	9.60278	54.2993	14.9609	24.1613	62.541	-5.61785	0.099516	10.7231	-11.3759
18.7535	14.6549	33.6881	15.0408	40.1131	15.5248	17.9649	22.6587	16.5939	21.4892	9.35743	10.833	54.089	14.3716	23.3407	62.6244	-7.70863	2.62984	14.6629	-8.39748
20.4745	15.48	32.5108	16.0519	39.3498	14.0167	16.827	21.606	18.253	21.8603	10.5174	11.9109	53.7678	13.8049	22.3925	62.5033	-9.60557	5.29174	18.3142	-5.60685
21.6523	15.5197	31.2153	17.2412	38.4253	12.4287	16.0644	20.6477	20.0445	22.623	12.0828	12.874	53.3562	13.2643	21.2977	62.1795	-11.2824	8.02898	21.6184	-3.06312
22.2703	14.8089	29.8164	18.5909	37.4394	10.796	15.7012	19.8206	21.9881	23.692	13.9147	13.756	52.8679	12.7516	20.0374	61.657	-12.743	10.7782	24.5529	-0.810636
22.3823	13.47	28.3362	20.0555	36.4955	9.14463	15.6805	19.1437	24.0831	24.9624	15.8587	14.5822	52.3111	12.2709	18.601	60.9439	-14.0162	13.4755	27.1282	1.12328
22.1035	11.6944	26.8061	21.5729	35.6805	7.49434	15.8802	18.6151	26.3015	26.3271	17.7687	15.368	51.6906	11.8305	16.9925	60.056	-15.1453	16.0641	29.3817	2.72867
21.5888	9.71157	25.2657	23.0805	35.0478	5.8604	16.1371	18.2123	28.5865	27.6915	19.5265	16.1186	51.0117	11.4435	15.2338	59.019	-16.1755	18.4993	31.3675	4.01144
21.0057	7.75172	23.7585	24.5302	34.6065	4.25533	16.2753	17.8959	30.8576	28.9846	21.0556	16.8294	50.2847	11.1259	13.3648	57.8697	-17.1413	20.7525	33.1459	4.99026
20.5049	6.00962	22.3255	25.8998	34.3197	2.68921	16.135	17.616	33.0209	30.1631	22.3253	17.488	49.5279	10.8933	11.4395	56.6552	-18.0583	22.8116	34.773	5.69244
20.1948	4.61547	20.9978	27.1978	34.112	1.16938	15.5945	17.3188	34.9823	31.2106	23.3456	18.0759	48.7694	10.7559	9.52101	55.4288	-18.9195	24.6792	36.2924	6.14981
20.1267	3.61845	19.7922	28.4589	33.8849	-0.300195	14.5848	16.9535	36.6613	32.1321	24.154	18.5702	48.0476	10.7138	7.67529	54.2457	-19.6983	26.3687	37.7312	6.3951
20.291	2.98572	18.7088	29.7337	33.5376	-1.71886	13.0951	16.4777	38.0036	32.9454	24.7978	18.9456	47.409	10.7536	5.96709	53.1562	-20.3559	27.8999	39.0989	6.45969
20.6269	2.6165	17.7338	31.0732	32.988	-3.08776	11.1694	15.8604	38.9887	33.6736	25.314	19.1768	46.9044	10.848	4.45738	52.2	-20.8519	29.2944	40.3906	6.37273
21.0426	2.36803	16.8458	32.5125	32.1907	-4.40661	8.89579	15.0832	39.6326	34.3376	25.713	19.2409	46.5843	10.9577	3.20363	51.4016	-21.1549	30.5723	41.5923	6.16158
21.4406	2.08782	16.024	34.058	31.148	-5.66885	6.39293	14.1403	39.9841	34.9531	25.9682	19.12	46.4934	11.0381	2.26192	50.7677	-21.2498	31.7493	42.6868	5.85283
21.7434	1.64556	15.2581	35.6801	29.9111	-6.8561	3.79496	13.0371	40.1154	35.529	26.0138	18.8039	46.6658	11.0471	1.68958	50.2876	-21.1409	32.8362	43.6585	5.47311
21.9122	0.958355	14.5543	37.314	28.5719	-7.93324	1.2378	11.7891	40.1098	36.0695	25.7533	18.2924	47.1203	10.9553	1.54672	49.9367	-20.848	33.837	44.4963	5.04877
21.9551	0.00432191	13.9386	38.8684	27.2463	-8.84564	-1.15188	10.4217	40.046	36.5767	25.0743	17.5968	47.8581	10.7546	1.89509	49.6818	-20.3988	34.7482	45.1921	4.60395
21.9224	-1.17764	13.4536	40.2393	26.0532	-9.52008	-3.26461	8.96894	39.9838	37.0535	23.8712	16.7391	48.8607	10.4649	2.79329	49.4878	-19.8175	35.5567	45.7373	4.15686
21.8886	-2.50128	13.1503	41.3274	25.0916	-9.86994	-5.01363	7.47421	39.9533	37.5052	22.0677	15.75	50.0904	10.136	4.28833	49.3255	-19.1136	36.2368	46.1166	3.71481
21.9276	-3.85618	13.0756	42.0542	24.4228	-9.80485	-6.3385	5.98845	39.9472	37.9396	19.6371	14.6654	51.4921	9.84397	6.40471	49.1762	-18.275	36.7479	46.3014	3.26924
22.0837	-5.1351	13.2591	42.374	24.0578	-9.24364	-7.20777	4.56751	39.9209	38.3659	16.6162	13.5208	52.9954	9.68217	9.1329	49.0362	-17.2655	37.0326	46.2454	2.79205
22.3489	-6.2595	13.7003	42.2798	23.9553	-8.12884	-7.62091	3.26688	39.7974	38.7923	13.1084	12.3471	54.5191	9.74755	12.4199	48.9167	-16.0307	37.0175	45.8831	2.23503
22.6495	-7.19706	14.3626	41.8009	24.0285	-6.43994	-7.60916	2.13404	39.479	39.2244	9.2761	11.1657	55.9751	10.1243	16.1646	48.8415	-14.5099	36.6175	45.1343	1.53322
22.8491	-7.96777	15.1723	40.9945	24.1593	-4.20323	-7.23453	1.19904	38.8621	39.6634	5.32271	9.98757	57.2731	10.8673	20.2191	48.8409	-12.6524	35.7449	43.9127	0.613049
22.7668	-8.63674	16.0272	39.9328	24.2176	-1.49564	-6.58581	0.464786	37.8548	40.1071	1.46641	8.81395	58.326	11.989	24.3982	48.9453	-10.4349	34.3222	42.1405	-0.595638
22.2096	-9.29575	16.8116	38.6877	24.082	1.55838	-5.77084	-0.100966	36.3932	40.5507	-2.08938	7.64087	59.0541	13.4508	28.4953	49.1763	-7.87609	32.2971	39.7641	-2.14504
21.0123	-10.0374	17.4162	37.3181	23.6569	4.79708	-4.90487	-0.56965	34.4553	40.9888	-5.18416	6.46591	59.3902	15.1628	32.3025	49.54	-5.0442	29.6592	36.7699	-4.05485
19.0777	-10.9276	17.7581	35.86	22.8843	8.03739	-4.09585	-1.0501	32.069	41.4172	-7.72214	5.29619	59.2838	16.9909	35.6334	50.0218	-2.05597	26.4522	33.1972	-6.30059
16.4081	-11.983	17.7993	34.3241	21.7481	11.0942	-3.42868	-1.67984	29.3131	41.8326	-9.6837	4.15555	58.7039	18.7713	38.3432	50.584	0.93395	22.7809	29.1435	-8.80751
13.1203	-13.1585	17.5564	32.6978	20.2712	13.8	-2.95096	-2.60952	26.3114	42.2309	-11.1242	3.08904	57.6418	20.3308	40.3432	51.1677	3.7516	18.8094	24.7623	-11.4523
9.44136	-14.3473	17.1024	30.9535	18.5063	16.0211	-2.66335	-3.98212	23.2192	42.6036	-12.1603	2.16308	56.1124	21.5088	41.6074	51.6984	6.22699	14.7492	20.2511	-14.073
5.68178	-15.3957	16.5571	29.0593	16.5234	17.6688	-2.51707	-5.90967	20.2048	42.9336	-12.9457	1.46033	54.1537	22.1787	42.1702	52.0939	8.2177	10.8381	15.8322	-16.4874
2.19232	-16.1287	16.0702	26.99	14.3975	18.7025	-2.4199	-8.45113	17.4278	43.1911	-13.641	1.06949	51.8252	22.2637	42.1144	52.2754	9.62822	7.31102	11.7267	-18.5157
-0.690131	-16.382	15.7966	24.7365	12.197	19.1265	-2.25079	-11.5955	15.0182	43.333	-14.3824	1.07138	49.2051	21.7465	41.5534	52.1783	10.4212	4.36906	8.12848	-20.0065
-2.69724	-16.0342	15.8721	22.3107	9.97781	18.9798	-1.88091	-15.2537	13.0587	43.3051	-15.2552	1.52357	46.3853	20.6692	40.6098	51.7626	10.6189	2.14955	5.17917	-20.8598
-3.67447	-15.0332	16.3913	19.7456	7.78106	18.3223	-1.19786	-19.261	11.5735	43.05	-16.2771	2.44658	43.4666	19.1247	39.3945	51.0205	10.2938	0.703926	2.95074	-21.0431
-3.60843	-13.4107	17.3922	17.0907	5.635	17.2213	-0.128462	-23.3912	10.5255	42.5185	-17.3936	3.81449	40.5524	17.2412	37.99	49.98	9.55176	-0.0127213	1.43768	-20.5993
-2.63058	-11.2817	18.8519	14.4037	3.55979	15.7392	1.34434	-27.3806	9.82296	41.6838	-18.4874	5.55244	37.7422	15.1619	36.4419	48.7045	8.5108	-0.137558	0.560711	-19.6416
-0.99652	-8.83038	20.6917	11.7413	1.57253	13.9273	3.17422	-30.9586	9.33402	40.5543	-19.4001	7.54211	35.1262	13.0242	34.7575	47.2869	7.27968	0.118834	0.181665	-18.3385
0.956004	-6.28254	22.792	9.14994	-0.309106	11.8248	5.25586	-33.8809	8.90816	39.1838	-19.9611	9.63499	32.7791	10.9415	32.9145	45.8404	5.94159	0.503694	0.12722	-16.8894
2.86262	-3.87156	25.0138	6.65988	-2.06602	9.46425	7.4407	-35.9584	8.40014	37.6727	-20.0201	11.6715	30.7569	8.99077	30.8748	44.4855	4.54558	0.760993	0.217685	-15.495
4.39155	-1.80318	27.2213	4.28317	-3.68002	6.88045	9.56153	-37.0801	7.69325	36.1617	-19.4765	13.5032	29.0934	7.20825	28.6024	43.3362	3.10721	0.671687	0.295967	-14.3282
5.29569	-0.22568	29.3036	2.01641	-5.13865	4.12137	11.4615	-37.2229	6.71786	34.8149	-18.3006	15.0135	27.7991	5.59278	26.081	42.4863	1.61778	0.0884969	0.251836	-13.5097
5.44848	0.78934	31.1891	-0.152523	-6.44092	1.25721	13.0221	-36.45	5.46211	33.7956	-16.5418	16.1343	26.8618	4.11632	23.328	41.999	0.0593513	-1.04088	0.0373156	-13.092
4.85731	1.25263	32.8521	-2.23512	-7.60213	-1.61515	14.1844	-34.8957	3.97303	33.2384	-14.324	16.8542	26.2488	2.73894	20.4021	41.8993	-1.5784	-2.66627	-0.329382	-13.0558
3.65278	1.24891	34.3102	-4.23218	-8.65573	-4.37378	14.9595	-32.7421	2.34791	33.2224	-11.8272	17.2177	25.9101	1.425	17.4032	42.1726	-3.28386	-4.64479	-0.77198	-13.3178
2.05654	0.916769	35.6137	-6.12545	-9.65112	-6.8804	15.4261	-30.189	0.717479	33.7512	-9.26016	17.3148	25.7841	0.157239	14.465	42.7682	-5.01529	-6.76623	-1.17475	-13.7492
0.334525	0.421061	36.8295	-7.87276	-10.6471	-8.99456	15.7148	-27.4247	-0.776114	34.7447	-6.82694	17.2631	25.8025	-1.0541	11.741	43.6074	-6.70091	-8.78974	-1.40813	-14.2005
-1.25525	-0.076712	38.0237	-9.40819	-11.7021	-10.5913	15.983	-24.601	-2.00259	36.0452	-4.69586	17.1858	25.8975	-2.16901	9.38835	44.5959	-8.24743	-10.4854	-1.35669	-14.5291
-2.51021	-0.444548	39.2453	-10.6477	-12.8621	-11.5786	16.3846	-21.8167	-2.86398	37.4383	-2.97418	17.1897	26.0073	-3.12257	7.54952	45.6365	-9.55508	-11.6735	-0.944224	-14.6238
-3.31751	-0.598206	40.5151	-11.4994	-14.1506	-11.9116	17.0404	-19.1114	-3.30876	38.6843	-1.69392	17.347	26.082	-3.83601	6.33802	46.6425	-10.5355	-12.2544	-0.15145	-14.4224
-3.66915	-0.508973	41.821	-11.878	-15.5607	-11.5997	18.015	-16.4713	-3.33727	39.5574	-0.811039	17.6839	26.0876	-4.23156	5.82787	47.5478	-11.1288	-12.2244	0.977029	-13.9197
-3.65607	-0.200581	43.1205	-11.7195	-17.053	-10.7064	19.3046	-13.842	-2.99798	39.8824	-0.217575	18.179	26.0083	-4.24835	6.0492	48.3131	-11.3144	-11.6741	2.33764	-13.1646
-3.44355	0.262968	44.3485	-10.9956	-18.5596	-9.34001	20.8385	-11.1489	-2.37553	39.5644	0.235333	18.77	25.8471	-3.85602	6.98959	48.9266	-11.1151	-10.7715	3.78382	-12.2487
-3.23372	0.795258	45.4291	-9.72405	-19.9928	-7.63775	22.4918	-8.31705	-1.5734	38.6041	0.708126	19.3677	25.6232	-3.06359	8.60016	49.4001	-10.5911	-9.73139	5.14996	-11.287
-3.22317	1.30679	46.2884	-7.97273	-21.2584	-5.74626	24.109	-5.29027	-0.694697	37.0951	1.34243	19.8742	25.3683	-1.92194	10.8045	49.7609	-9.82704	-8.77798	6.27902	-10.3975
-3.56432	1.7217	46.866	-5.85737	-22.2704	-3.80134	25.5319	-2.04333	0.175047	35.2054	2.23506	20.2008	25.1203	-0.519517	13.5083	50.0412	-8.91343	-8.10726	7.04866	-9.68129
-4.33795	1.98872	47.1223	-3.53156	-22.9634	-1.91129	26.6272	1.41275	0.979754	33.1435	3.42089	20.2831	24.9166	1.02783	16.6082	50.267	-7.92845	-7.8558	7.3911	-9.20847
-5.54168	2.08479	47.0427	-1.17074	-23.3014	-0.146445	27.3078	5.0333	1.69728	31.1186	4.86742	20.0894	24.7869	2.59087	19.9976	50.4503	-6.92303	-8.0812	7.30323	-9.011
-7.09579	2.0115	46.6354	1.04804	-23.2811	1.46329	27.5447	8.74868	2.33604	29.3011	6.48155	19.6216	24.7477	4.04244	23.5702	50.5834	-5.91327	-8.75741	6.84518	-9.08398
-8.86404	1.7861	45.9274	2.96755	-22.9289	2.92316	27.3675	12.4769	2.92486	27.792	8.12713	18.9089	24.7975	5.27161	27.2202	50.6394	-4.88207	-9.78496	6.12794	-9.39379
-10.6846	1.42983	44.9572	4.46992	-22.2919	4.2619	26.8535	16.1367	3.49882	26.6071	9.6497	17.9962	24.9159	6.19445	30.8411	50.5772	-3.78929	-11.0137	5.29227	-9.89076
-12.4037	0.956904	43.7673	5.49091	-21.4274	5.51689	26.11	19.6596	4.08423	25.6797	10.9038	16.9301	25.0648	6.7601	34.3247	50.3508	-2.58835	-12.2732	4.48326	-10.5232
-13.906	0.366767	42.3983	6.02668	-20.3897	6.7192	25.2508	22.9965	4.68642	24.881	11.7781	15.7464	25.1931	6.9517	37.5608	49.9206	-1.24487	-13.4052	3.82501	-11.2498
-15.1338	-0.358341	40.8845	6.13151	-19.2215	7.88221	24.376	26.1211	5.28301	24.0522	12.2134	14.4609	25.2434	6.78298	40.439	49.2652	0.246876	-14.2917	3.40027	-12.0467
-16.094	-1.2502	39.2514	5.90671	-17.9473	8.99598	23.5546	29.0269	5.82431	23.0443	12.2116	13.0674	25.16	6.29167	42.8541	48.3898	1.85427	-14.8742	3.23846	-12.9103
-16.8504	-2.34657	37.5164	5.48226	-16.5739	10.0284	22.8166	31.7226	6.24069	21.7539	11.8327	11.5411	24.8981	5.53165	44.7133	47.3308	3.50583	-15.1607	3.31387	-13.8527
-17.5044	-3.68046	35.6902	4.99407	-15.095	10.933	22.1533	34.2244	6.45553	20.1494	11.1828	9.8487	24.4302	4.56526	45.9451	46.1544	5.10076	-15.2203	3.55397	-14.8938
-18.1695	-5.26916	33.7789	4.56067	-13.5001	11.6606	21.5256	36.5501	6.40079	18.2809	10.3927	7.96039	23.7516	3.45726	46.5086	44.9492	6.52669	-15.1665	3.85558	-16.0514
-18.9441	-7.10578	31.7866	4.26331	-11.7839	12.173	20.8776	38.7135	6.03203	16.2717	9.59435	5.86288	22.882	2.27074	46.4003	43.8137	7.682	-15.1341	4.10535	-17.3317
-19.8898	-9.15534	29.7171	4.1332	-9.95597	12.4541	20.1519	40.7234	5.33946	14.2945	8.8961	3.56881	21.8629	1.06517	45.6587	42.8414	8.49792	-15.2525	4.20035	-18.7237
-21.0188	-11.3563	27.5758	4.14801	-8.04523	12.5174	19.3039	42.5835	4.35269	12.5354	8.36341	1.12088	20.7523	-0.104303	44.3637	42.105	8.95529	-15.6235	4.06461	-20.1976
-22.2935	-13.6275	25.3707	4.23862	-6.10079	12.4056	18.3103	44.2958	3.138	11.1557	8.00695	-1.41068	19.6162	-1.18694	42.6313	41.6437	9.09212	-16.3043	3.65857	-21.7096
-23.6368	-15.8786	23.1135	4.30482	-4.18713	12.1851	17.1724	45.8633	1.78864	10.2584	7.78063	-3.93689	18.5187	-2.13699	40.6039	41.4554	8.99981	-17.3012	2.98009	-23.2102
-24.9516	-18.0234	20.8214	4.23716	-2.37535	11.9337	15.9128	47.2928	0.409802	9.86768	7.58955	-6.36317	17.5119	-2.91518	38.4371	41.495	8.80846	-18.5729	2.05732	-24.655
-26.1444	-19.991	18.518	3.94075	-0.732201	11.7259	14.5673	48.5958	-0.898708	9.92434	7.30664	-8.60419	16.6279	-3.49117	36.2844	41.68	8.66386	-20.0432	0.935784	-26.0153
-27.1472	-21.7353	16.2348	3.35637	0.690399	11.6181	13.1747	49.7867	-2.05889	10.2999	6.79528	-10.597	15.8735	-3.84649	34.2828	41.9023	8.70098	-21.6189	-0.33726	-27.2858
-27.9342	-23.2398	14.0115	2.4746	1.86323	11.6378	11.7663	50.8802	-3.02705	10.8247	5.93433	-12.3097	15.2297	-3.97718	32.5394	42.0443	9.019	-23.2098	-1.72703	-28.4868
-28.5286	-24.5167	11.8947	1.34	2.78311	11.7784	10.3585	51.8865	-3.80011	11.3241	4.64158	-13.7441	14.6546	-3.89494	31.1233	41.9966	9.66334	-24.7465	-3.22089	-29.6614
-28.999	-25.6023	9.93539	0.0441328	3.47118	12.0015	8.94994	52.8082	-4.41484	11.6558	2.89207	-14.9312	14.0913	-3.62604	30.062	41.674	10.6181	-26.1925	-4.83101	-30.8661
-29.4452	-26.5486	8.18384	-1.29141	3.96667	12.2462	7.52271	53.6377	-4.94044	11.7384	0.728485	-15.9211	13.4786	-3.20756	29.3431	41.0291	11.8105	-27.5482	-6.58958	-32.1586
-29.9782	-27.4135	6.68354	-2.53882	4.3177	12.4444	6.04819	54.3579	-5.46598	11.5676	-1.7382	-16.7701	12.7633	-2.68117	28.922	40.0587	13.1264	-28.8466	-8.53763	-33.584
-30.6968	-28.2516	5.46446	-3.59022	4.57161	12.5374	4.49477	54.9463	-6.08539	11.2146	-4.33783	-17.5266	11.9125	-2.08526	28.733	38.8047	14.4336	-30.1421	-10.7102	-35.1623
-31.6672	-29.107	4.53712	-4.38068	4.76688	12.4929	2.83608	55.3798	-6.8825	10.8093	-6.85899	-18.2209	10.9238	-1.4469	28.7033	37.3493	15.6081	-31.4947	-13.1217	-36.8809
-32.9083	-30.0096	3.88893	-4.90349	4.92879	12.3169	1.0575	55.643	-7.91893	10.5117	-9.07332	-18.8596	9.83158	-0.775167	28.7676	35.8041	16.5577	-32.9534	-15.7541	-38.6934
-34.3872	-30.9746	3.48393	-5.21418	5.06961	12.0585	-0.840263	55.7339	-9.22634	10.4781	-10.7629	-19.4264	8.70855	-0.0572997	28.8806	34.2978	17.2393	-34.542	-18.553	-40.525
-36.0243	-32.005	3.26644	-5.42226	5.19297	11.8075	-2.84108	55.6693	-10.8041	10.8302	-11.7474	-19.8894	7.66237	0.741148	29.0261	32.9621	17.6652	-36.2504	-21.4309	-42.2841
-37.7079	-33.0955	3.16846	-5.67178	5.30114	11.6837	-4.91635	55.4855	-12.6218	11.633	-11.9066	-20.2126	6.82663	1.67199	29.222	31.9201	17.8991	-38.0333	-24.2785	-43.8779
-39.3145	-34.2371	3.11986	-6.11441	5.40295	11.8205	-7.02987	55.2358	-14.6263	12.8869	-11.1961	-20.3682	6.34791	2.7964	29.5187	31.2763	18.042	-39.8166	-26.9821	-45.2285
-40.7316	-35.421	3.05954	-6.88026	5.52001	12.3458	-9.14317	54.9837	-16.7504	14.534	-9.65398	-20.3485	6.37004	4.17448	29.9925	31.1109	18.212	-41.5104	-29.4432	-46.2875
-41.8779	-36.6393	2.94546	-8.05199	5.68904	13.3631	-11.2199	54.7944	-18.9228	16.4766	-7.39614	-20.1721	7.01748	5.85427	30.735	31.4773	18.5221	-43.0251	-31.5965	-47.045
-42.718	-37.8849	2.7616	-9.64773	5.95947	14.936	-13.2285	54.7242	-21.0765	18.6028	-4.60312	-19.8842	8.37988	7.8621	31.8386	32.4015	19.0609	-44.2892	-33.4219	-47.5319
-43.2675	-39.149	2.52024	-11.6159	6.3861	17.0789	-15.1422	54.8125	-23.1556	20.8122	-1.49834	-19.5504	10.4995	10.196	33.3813	33.8837	19.8792	-45.2635	-34.948	-47.8146
-43.5895	-40.4165	2.25897	-13.8436	7.01852	19.7557	-16.9384	55.075	-25.1196	23.0359	1.67842	-19.2449	13.3632	12.8235	35.4129	35.9	20.9856	-45.9504	-36.2468	-47.9836
-43.782	-41.6632	2.03287	-16.1763	7.88936	22.8844	-18.5962	55.5028	-26.9443	25.2441	4.6988	-19.0352	16.9	15.6836	37.9441	38.4036	22.3501	-46.3953	-37.4181	-48.1376
-43.9598	-42.853	1.90322	-18.4455	9.00428	26.3485	-20.0948	56.0641	-28.6224	27.4424	7.37115	-18.9683	20.9846	18.6932	40.94	41.3256	23.9151	-46.6807	-38.5692	-48.3667
-44.233	-43.938	1.92501	-20.4992	10.3362	30.0116	-21.4134	56.7107	-30.1606	29.6557	9.55972	-19.0597	25.4464	21.7562	44.3201	44.576	25.6095	-46.913	-39.7916	-48.737
-44.6874	-44.8612	2.13567	-22.2281	11.8257	33.7332	-22.532	57.3863	-31.5779	31.9046	11.1953	-19.2892	30.0834	24.7735	47.9634	48.0444	27.3637	-47.2052	-41.1407	-49.2808
-45.3697	-45.562	2.54735	-23.5833	13.3873	37.3821	-23.4347	58.0353	-32.9014	34.1828	12.2758	-19.6041	34.6792	27.6522	51.7188	51.6032	29.12	-47.6581	-42.6221	-49.9924
-46.2792	-45.9834	3.14424	-24.5821	14.9214	40.8475	-24.1128	58.6102	-34.1629	36.4384	12.8576	-19.9297	39.022	30.3132	55.4193	55.1128	30.8392	-48.3429	-44.1869	-50.8317
-47.3684	-46.0804	3.88542	-25.301	16.3291	44.0435	-24.5672	59.0765	-35.3951	38.5689	13.0389	-20.1852	42.922	32.6953	58.8979	58.4289	32.4992	-49.2896	-45.7383	-51.7333
-48.5507	-45.8274	4.7126	-25.8569	17.5269	46.9107	-24.8097	59.4134	-36.6263	40.4283	12.938	-20.3008	46.2278	34.7555	62.0031	61.4134	34.0898	-50.4811	-47.1464	-52.6205
-49.7148	-45.2234	5.56103	-26.3821	18.4578	49.4123	-24.8611	59.6125	-37.8765	41.8488	12.6714	-20.234	48.8374	36.4676	64.6118	63.9448	35.6031	-51.856	-48.2708	-53.4195
-50.7424	-44.2949	6.37125	-26.9966	19.0969	51.5282	-24.7466	59.6729	-39.152	42.6719	12.334	-19.9797	50.7041	37.8178	66.6381	65.9293	37.0243	-53.3181	-48.984	-54.0728
-51.5254	-43.0939	7.09909	-27.7845	19.45	53.248	-24.4901	59.5968	-40.4419	42.7813	11.9856	-19.5732	51.8369	38.8003	68.0373	67.3092	38.3247	-54.751	-49.1938	-54.5481
-51.9815	-41.6939	7.72192	-28.7793	19.5451	54.5638	-24.1069	59.3848	-41.7164	42.1315	11.6462	-19.0841	52.2939	39.4132	68.8045	68.0669	39.4598	-56.0359	-48.8579	-54.8418
-52.0645	-40.181	8.23989	-29.959	19.4194	55.4662	-23.5991	59.0343	-42.9268	40.7652	11.2992	-18.603	52.1714	39.6563	68.968	68.2242	40.3715	-57.0683	-47.991	-54.9757
-51.7682	-38.6448	8.67201	-31.2537	19.1045	55.9405	-22.9538	58.5404	-44.0097	38.813	10.903	-18.2231	51.5887	39.5301	68.5801	67.8363	40.9969	-57.7723	-46.6603	-54.989
-51.124	-37.1675	9.04805	-32.5612	18.614	55.9679	-22.1456	57.8986	-44.8939	36.4772	10.4068	-18.0206	50.6712	39.0373	67.7052	66.9808	41.2781	-58.1083	-44.9732	-54.9269
-50.1937	-35.8152	9.39821	-33.7691	17.9353	55.5264	-21.144	57.1105	-45.5096	33.9999	9.76813	-18.0382	49.5342	38.1848	66.4082	65.7442	41.174	-58.075	-43.059	-54.8283
-49.0573	-34.6303	9.74285	-34.7759	17.0299	54.595	-19.9241	56.1886	-45.7995	31.6233	8.96789	-18.2742	48.2688	36.9866	64.7452	64.2084	40.6683	-57.7045	-41.0472	-54.7148
-47.8006	-33.628	10.0846	-35.5089	15.8408	53.1582	-18.4786	55.1599	-45.7289	29.5489	8.01931	-18.6817	46.9328	35.4657	62.7563	62.4391	39.7743	-57.052	-39.0489	-54.5843
-46.5021	-32.7961	10.4046	-35.9335	14.307	51.2104	-16.8288	54.0666	-45.2931	27.9049	6.96888	-19.1754	45.5472	33.6556	60.4633	60.4785	38.5333	-56.183	-37.1424	-54.4093
-45.2234	-32.0989	10.6632	-36.054	12.3818	48.7608	-15.0301	52.9634	-44.5215	26.7274	5.88894	-19.6472	44.0984	31.5988	57.8711	58.3442	37.0087	-55.1594	-35.3667	-54.1414
-44.0028	-31.4834	10.8058	-35.9048	10.0499	45.8365	-13.1719	51.911	-43.4757	25.9613	4.86304	-19.9863	42.5472	29.3456	54.9721	56.0333	35.2758	-54.0287	-33.7223	-53.7194
-42.8533	-30.8886	10.7716	-35.5369	7.34165	42.4862	-11.3696	50.9681	-42.2421	25.4777	3.96738	-20.1001	40.8405	26.9505	51.755	53.5318	33.4108	-52.8163	-32.179	-53.0811
-41.7651	-30.2548	10.5032	-35.0013	4.33788	38.7805	-9.74926	50.182	-40.9208	25.1062	3.25212	-19.9318	38.9268	24.4687	48.2133	50.8268	31.4805	-51.5241	-30.688	-52.1753
-40.7109	-29.5329	9.9564	-34.3351	1.16594	34.8127	-8.42882	49.5811	-39.611	24.6749	2.72696	-19.4713	36.7709	21.9525	44.3547	47.9181	29.536	-50.1337	-29.1952	-50.9724
-39.6536	-28.6914	9.10656	-33.5531	-2.01446	30.6962	-7.49752	49.171	-38.3971	24.0482	2.35455	-18.7574	34.3652	19.4485	40.2091	44.8279	27.6105	-48.6146	-27.6523	-49.4705
-38.5543	-27.721	7.95133	-32.6468	-5.03302	26.5599	-6.99943	48.934	-37.3371	23.1556	2.05378	-17.8705	31.7376	16.9956	35.8338	41.6048	25.7221	-46.9344	-26.025	-47.6977
-37.3799	-26.6357	6.50942	-31.5918	-7.73444	22.5413	-6.92411	48.8347	-36.4554	22.0058	1.71308	-16.918	28.9523	14.6242	31.3151	38.3222	23.8799	-45.0702	-24.2952	-45.7086
-36.1086	-25.47	4.81598	-30.3596	-10.0032	18.7775	-7.20728	48.8276	-35.7431	20.6829	1.21181	-16.0149	26.1046	12.3555	26.7666	35.0704	22.0918	-43.0173	-22.4588	-43.5766
-34.7329	-24.273	2.91607	-28.9332	-11.7827	15.3939	-7.74214	48.868	-35.1634	19.3253	0.445735	-15.2641	23.3103	10.2017	22.3229	31.9444	20.372	-40.7945	-20.5203	-41.3837
-33.2601	-23.1004	0.857945	-27.3198	-13.0849	12.4938	-8.3998	48.9219	-34.6632	18.0947	-0.648183	-14.7389	20.6902	8.16682	18.1308	29.0298	18.7448	-38.4458	-18.4864	-39.2088
-31.7107	-22.0051	-1.31203	-25.5593	-13.9887	10.1475	-9.05515	48.9731	-34.1873	17.139	-2.07296	-14.4727	18.3548	6.24622	14.3369	26.3889	17.2461	-36.0363	-16.361	-37.118
-30.1149	-21.0277	-3.55184	-23.7243	-14.6272	8.38569	-9.61304	49.0265	-33.6935	16.5603	-3.76281	-14.4554	16.3884	4.42775	11.0751	24.0515	15.9193	-33.6452	-14.1422	-35.1565
-28.508	-20.1896	-5.82312	-21.9122	-15.1651	7.19586	-10.0294	49.1059	-33.1638	16.3925	-5.58705	-14.6389	14.8379	2.69233	8.45311	22.0107	14.8086	-31.3564	-11.8246	-33.3458
-26.9259	-19.4882	-8.08777	-20.23	-15.7721	6.52494	-10.3221	49.2471	-32.6117	16.5945	-7.36647	-14.948	13.7068	1.0155	6.54156	20.2261	13.9516	-29.248	-9.40365	-31.6831
-25.4014	-18.8964	-10.3032	-18.7759	-16.5961	6.2871	-10.5694	49.488	-32.0811	17.0597	-8.90014	-15.2957	12.9558	-0.630139	5.36581	18.6326	13.3715	-27.3844	-6.88342	-30.1462
-23.9613	-18.3657	-12.4176	-17.6204	-17.7401	6.37649	-10.8944	49.858	-31.6398	17.6396	-9.99775	-15.5982	12.51	-2.27169	4.90227	17.1542	13.073	-25.8096	-4.28319	-28.6996
-22.6248	-17.8334	-14.3677	-16.7917	-19.2492	6.68326	-11.4384	50.3688	-31.3671	18.1745	-10.5119	-15.7876	12.2701	-3.93205	5.08001	15.7195	13.0421	-24.5447	-1.64253	-27.3021
-21.4031	-17.2313	-16.0787	-16.2692	-21.1071	7.11031	-12.3291	51.0105	-31.3374	18.5278	-10.3641	-15.8192	12.1281	-5.62603	5.78787	14.2754	13.2494	-23.5882	0.977961	-25.9139
-20.3003	-16.497	-17.4693	-15.9854	-23.2435	7.5881	-13.6468	51.7518	-31.6053	18.6128	-9.55979	-15.6733	11.9823	-7.35712	6.88647	12.7971	13.6581	-22.919	3.50074	-24.5025
-19.3141	-15.5827	-18.4591	-15.8375	-25.5506	8.08495	-15.3999	52.5471	-32.1924	18.4091	-8.18876	-15.3505	11.7505	-9.11581	8.22403	11.2927	14.2326	-22.5006	5.83999	-23.0462
-18.4377	-14.4632	-18.9793	-15.7054	-27.9036	8.61081	-17.511	53.3478	-33.0806	17.9652	-6.41113	-14.8636	11.3802	-10.88	9.65412	9.79972	14.947	-22.2863	7.91335	-21.5352
-17.6602	-13.1387	-18.9835	-15.4732	-30.1831	9.21366	-19.82	54.1156	-34.2123	17.3867	-4.43096	-14.2283	10.8519	-12.6173	11.0531	8.37776	15.7914	-22.2229	9.65434	-19.9702
-16.9679	-11.634	-18.4572	-15.0497	-32.2927	9.96911	-22.1032	54.8355	-35.4972	16.8138	-2.46242	-13.4542	10.1787	-14.2901	12.3346	7.09573	16.7727	-22.2539	11.0227	-18.3609
-16.3441	-9.99319	-17.4241	-14.3843	-34.1716	10.9647	-24.1066	55.5242	-36.8259	16.3937	-0.69469	-12.5404	9.39973	-15.8605	13.4596	6.01877	17.9126	-22.3207	12.0107	-16.7227
-15.7694	-8.27091	-15.9478	-13.4747	-35.7971	12.2821	-25.5862	56.2329	-38.0862	16.2534	0.737798	-11.4744	8.57215	-17.2959	14.4392	5.19669	19.24	-22.3643	12.643	-15.0742
-15.2219	-6.52151	-14.1276	-12.3669	-37.1798	13.9794	-26.3501	57.0418	-39.1802	16.4785	1.77428	-10.237	7.76071	-18.5732	15.3305	4.65638	20.782	-22.3256	12.9711	-13.4361
-14.677	-4.78896	-12.0904	-11.1455	-38.3528	16.0783	-26.2928	58.0485	-40.0389	17.1023	2.43218	-8.80989	7.029	-19.6804	16.2262	4.39977	22.5541	-22.1475	13.0626	-11.8297
-14.109	-3.09885	-9.97772	-9.91909	-39.3564	18.5565	-25.4157	59.3505	-40.6321	18.1055	2.79665	-7.18462	6.4328	-20.6147	17.238	4.40722	24.5529	-21.7784	12.9875	-10.278
-13.4922	-1.45468	-7.93198	-8.8019	-40.2236	21.3486	-23.8306	61.0254	-40.971	19.426	2.99726	-5.37115	6.01666	-21.3785	18.4774	4.64546	26.7522	-21.1764	12.8047	-8.80565
-12.8036	0.160905	-6.08186	-7.8964	-40.968	24.3537	-21.7437	63.1134	-41.1052	20.9741	3.17657	-3.40258	5.81375	-21.9728	20.0367	5.07768	29.104	-20.3153	12.5517	-7.43952
-12.026	1.77968	-4.5305	-7.27928	-41.5779	27.4485	-19.4241	65.6047	-41.1127	22.6507	3.45699	-1.33541	5.84801	-22.3906	21.9722	5.6736	31.5438	-19.19	12.2392	-6.2086
-11.1508	3.43741	-3.34715	-6.99295	-42.0155	30.5041	-17.1617	68.4345	-41.0867	24.3616	3.91232	0.755263	6.1374	-22.6108	24.2939	6.41665	33.9986	-17.8206	11.8514	-5.14267
-10.1815	5.16135	-2.56344	-7.04351	-42.2228	33.403	-15.2224	71.4886	-41.1205	26.0264	4.54977	2.78478	6.69677	-22.596	26.9619	7.30701	36.397	-16.2539	11.353	-4.27027
-9.13552	6.95828	-2.1744	-7.40426	-42.1317	36.0523	-13.8086	74.616	-41.2926	27.5805	5.30603	4.67026	7.539	-22.294	29.8902	8.35948	38.6771	-14.5608	10.6993	-3.61593
-8.04501	8.80552	-2.14358	-8.02351	-41.6753	38.3928	-13.0311	77.6503	-41.6563	28.9706	6.05787	6.34192	8.67382	-21.6437	32.9579	9.59689	40.7931	-12.8303	9.84876	-3.19732
-6.95635	10.6475	-2.41117	-8.83442	-40.7996	40.4016	-12.8984	80.4326	-42.2323	30.1466	6.64547	7.75191	10.1043	-20.5849	36.0253	11.0408	42.7172	-11.1596	8.77365	-3.02296
-5.92745	12.3987	-2.90368	-9.76503	-39.4717	42.0884	-13.3232	82.835	-43.0073	31.055	6.90364	8.87883	11.8219	-19.0703	38.9523	12.7016	44.4384	-9.64182	7.46744	-3.09091
-5.02343	13.9537	-3.54358	-10.7469	-37.6854	43.488	-14.145	84.7786	-43.9376	31.635	6.69473	9.72722	13.8011	-17.0766	41.6156	14.5704	45.9585	-8.35474	5.9465	-3.38885
-4.31083	15.2024	-4.25771	-11.7216	-35.462	44.6498	-15.1632	86.244	-44.9566	31.8218	5.93709	10.3223	15.9961	-14.6137	43.9228	16.6151	47.2874	-7.35028	4.24634	-3.89554
-3.85083	16.0483	-4.9834	-12.6454	-32.8478	45.6273	-16.1742	87.2717	-45.9846	31.5568	4.62327	10.7012	18.3398	-11.7281	45.8205	18.7812	48.4386	-6.6489	2.4132	-4.58337
-3.69222	16.4268	-5.67196	-13.4917	-29.9096	46.4695	-17.0051	87.9538	-46.9407	30.8033	2.82489	10.9038	20.7476	-8.50068	47.2963	20.9976	49.4271	-6.23892	0.493284	-5.42135
-3.86497	16.3202	-6.28954	-14.2531	-26.7297	47.2168	-17.5382	88.4168	-47.7533	29.5638	0.683212	10.9638	23.1243	-5.03784	48.3734	23.1866	50.2694	-6.08166	-1.47788	-6.37807
-4.37505	15.765	-6.81571	-14.9427	-23.4004	47.899	-17.722	88.8004	-48.3698	27.8944	-1.61224	10.9042	25.3749	-1.45817	49.102	25.275	50.9868	-6.12122	-3.48304	-7.42386
-5.2014	14.8524	-7.24075	-15.5947	-20.0201	48.5379	-17.5682	89.2346	-48.7629	25.9121	-3.85286	10.737	27.4167	2.12366	49.5461	27.2051	51.6082	-6.29728	-5.52602	-8.53183
-6.29555	13.7178	-7.56226	-16.2641	-16.6896	49.1504	-17.1364	89.8199	-48.9337	23.7916	-5.84201	10.4665	29.1906	5.61224	49.7716	28.9421	52.1735	-6.55828	-7.62896	-9.67781
-7.58415	12.5243	-7.78215	-17.0241	-13.5097	49.7525	-16.5112	90.6128	-48.9121	21.7492	-7.42222	10.0972	30.6699	8.94311	49.8352	30.4775	52.7333	-6.87234	-9.82445	-10.8393
-8.97452	11.4391	-7.90472	-17.9604	-10.5766	50.3603	-15.7788	91.6193	-48.7522	20.017	-8.49338	9.6416	31.8636	12.0881	49.7787	31.8272	53.3449	-7.23361	-12.1446	-11.9943
-10.3628	10.6098	-7.93602	-19.1627	-7.97777	50.9896	-15.0062	92.7961	-48.5262	18.8105	-9.01923	9.1275	32.8145	15.0536	49.626	33.0242	54.0641	-7.66264	-14.6091	-13.1201
-11.644	10.1418	-7.88484	-20.7123	-5.78501	51.6515	-14.2314	94.0595	-48.3147	18.2945	-9.02165	8.6009	33.5909	17.871	49.3855	34.1088	54.9343	-8.20073	-17.2163	-14.1934
-12.7229	10.0831	-7.76482	-22.6678	-4.04712	52.3469	-13.4635	95.2988	-48.1965	18.5549	-8.56482	8.12422	34.2737	20.5828	49.055	35.1175	55.9737	-8.89911	-19.9378	-15.1914
-13.5249	10.4171	-7.59702	-25.0517	-2.78246	53.06	-12.6943	96.3919	-48.2368	19.5811	-7.73337	7.76902	34.9407	23.2255	48.6275	36.0732	57.1653	-9.80559	-22.7194	-16.0943
-14.0047	11.0666	-7.41216	-27.8395	-1.97335	53.7543	-11.917	97.2211	-48.4782	21.2638	-6.60953	7.60449	35.6511	25.8139	48.0965	36.9781	58.4509	-10.9511	-25.4878	-16.8888
-14.1529	11.9065	-7.25159	-30.9546	-1.56407	54.3711	-11.1468	97.685	-48.9324	23.4074	-5.25455	7.68407	36.4325	28.3305	47.4586	37.811	59.7337	-12.3394	-28.1613	-17.5707
-13.9976	12.785	-7.16598	-34.2717	-1.46388	54.8331	-10.4377	97.7077	-49.5766	25.7571	-3.69792	8.0331	37.2736	30.7217	46.7132	38.5294	60.8874	-13.9422	-30.6629	-18.1477
-13.6027	13.5475	-7.21145	-37.6282	-1.55577	55.0526	-9.88918	97.2414	-50.3546	28.0349	-1.93668	8.64062	38.1224	32.9018	45.8581	39.0749	61.7734	-15.7006	-32.9319	-18.6391
-13.0606	14.0616	-7.44295	-40.8434	-1.71025	54.943	-9.64048	96.2668	-51.1816	29.978	0.0558489	9.45756	38.8919	34.7649	44.884	39.3809	62.2636	-17.5332	-34.9319	-19.0742
-12.4815	14.2364	-7.90559	-43.7426	-1.80266	54.432	-9.85098	94.7894	-51.9547	31.3744	2.31427	10.4025	39.4717	36.2021	43.7672	39.3805	62.2625	-19.3493	-36.6536	-19.4865
-11.9795	14.0349	-8.62494	-46.1823	-1.73112	53.4741	-10.6696	92.835	-52.5659	32.0877	4.86244	11.3742	39.7423	37.1203	42.4648	39.0144	61.7266	-21.0637	-38.1108	-19.9075
-11.6579	13.4763	-9.59806	-48.0719	-1.43213	52.0592	-12.1987	90.4461	-52.9165	32.0694	7.69658	12.2695	39.5922	37.4589	40.9121	38.2351	60.6763	-22.6111	-39.3316	-20.3585
-11.5952	12.6297	-10.7871	-49.3863	-0.890581	50.2162	-14.4603	87.6788	-52.9309	31.3556	10.7744	13.0021	38.9317	37.2016	39.0256	37.0099	59.1966	-23.9564	-40.3463	-20.8431
-11.8336	11.5993	-12.117	-50.1696	-0.142151	48.0098	-17.3715	84.6026	-52.5669	30.0519	14.0128	13.5194	37.7046	36.3801	36.7096	35.3211	57.4263	-25.0988	-41.1748	-21.342
-12.3728	10.5046	-13.4792	-50.5244	0.732932	45.532	-20.7359	81.3	-51.8219	28.3081	17.2956	13.814	35.8933	35.0695	33.8687	33.1652	55.5374	-26.069	-41.8166	-21.8116
-13.1692	9.46023	-14.7405	-50.5926	1.62385	42.8885	-24.2558	77.8682	-50.7319	26.2902	20.4887	13.926	33.519	33.3761	30.4211	30.552	53.7077	-26.9192	-42.2467	-22.1866
-14.1408	8.5582	-15.7578	-50.5279	2.40858	40.1839	-27.5634	74.4184	-49.3656	24.1538	23.46	13.9368	30.6367	31.4209	26.3143	27.505	52.0913	-27.7093	-42.4172	-22.3868
-15.1784	7.85575	-16.3967	-50.4665	2.97518	37.5079	-30.269	71.0734	-47.8126	22.0237	26.1004	13.9542	27.3259	29.3204	21.537	24.062	50.7935	-28.4911	-42.2656	-22.3284
-16.1606	7.37118	-16.5501	-50.5023	3.24091	34.9244	-32.0174	67.962	-46.1698	19.9839	28.3393	14.0924	23.6809	27.1713	16.1278	20.2781	49.8534	-29.2949	-41.7278	-21.936
-16.9706	7.08735	-16.1551	-50.6698	3.16555	32.4671	-32.5442	65.2101	-44.5261	18.0758	30.1525	14.4506	19.8005	25.0384	10.1773	16.2277	49.2388	-30.1198	-40.7536	-21.1552
-17.5126	6.96166	-15.2049	-50.9398	2.75636	30.1396	-31.7211	62.9291	-42.9511	16.3064	31.5609	15.0938	15.7805	22.9516	3.82398	12.0051	48.853	-30.9324	-39.3207	-19.9618
-17.7253	6.93999	-13.7523	-51.2281	2.06377	27.9219	-29.5815	61.2027	-41.4871	14.6604	32.6182	16.041	11.7081	20.9085	-2.75672	7.72263	48.5532	-31.672	-37.4443	-18.3681
-17.5894	6.97137	-11.9038	-51.415	1.16873	25.7791	-26.3219	60.0755	-40.1477	13.1142	33.3928	17.2627	7.66099	18.8842	-9.36772	3.50478	48.1751	-32.2627	-35.1804	-16.4214
-17.1297	7.02009	-9.80549	-51.3724	0.164576	23.6717	-22.2761	59.5438	-38.9223	11.6479	33.9456	18.6871	3.70756	16.8439	-15.8085	-0.522187	47.5606	-32.6291	-32.6224	-14.1992
-16.4096	7.07293	-7.62125	-50.9925	-0.862862	21.5638	-17.8673	59.5511	-37.7853	10.2517	34.3108	20.2166	-0.0905766	14.7557	-21.8934	-4.24324	46.5811	-32.7134	-29.8894	-11.7974
-15.5202	7.14013	-5.50784	-50.2112	-1.85269	19.4279	-13.5445	59.9908	-36.7076	8.9274	34.4824	21.7485	-3.67639	12.6011	-27.4677	-7.56902	45.1543	-32.4893	-27.1115	-9.31713
-14.5653	7.25017	-3.59023	-49.0235	-2.78026	17.2457	-9.71421	60.7142	-35.6684	7.68432	34.4114	23.1965	-6.99609	10.38	-32.419	-10.4488	43.2495	-31.9697	-24.4118	-6.85021
-13.6447	7.44001	-1.94206	-47.4855	-3.66011	15.0049	-6.67965	61.5454	-34.664	6.53238	34.0138	24.5102	-9.99964	8.10959	-36.683	-12.879	40.8837	-31.2077	-21.8911	-4.46725
-12.8391	7.74306	-0.574841	-45.7037	-4.54007	12.6937	-4.59679	62.2992	-33.7112	5.47488	33.1885	25.6853	-12.6429	5.81847	-40.2434	-14.9054	38.1078	-30.2892	-19.6156	-2.20962
-12.1985	8.17812	0.561987	-43.8149	-5.4881	10.2954	-3.45589	62.8016	-32.8454	4.50358	31.8418	26.7656	-14.8913	3.53651	-43.1257	-16.6167	34.9887	-29.3186	-17.6123	-0.0872057
-11.7362	8.74162	1.56976	-41.959	-6.57488	7.78523	-3.09099	62.9084	-32.1135	3.59804	29.9137	27.834	-16.7234	1.28457	-45.3872	-18.1305	31.5913	-28.4018	-15.8702	1.9181
-11.4292	9.40551	2.57999	-40.2527	-7.8562	5.13108	-3.21566	62.5197	-31.5622	2.72958	27.3996	28.9953	-18.1336	-0.933865	-47.1034	-19.5734	27.9642	-27.6274	-14.3484	3.84404
-11.2242	10.1212	3.72814	-38.7683	-9.35922	2.29889	-3.47826	61.5886	-31.226	1.86918	24.3631	30.3548	-19.1336	-3.13629	-48.355	-21.0578	24.1328	-27.0521	-12.9879	5.73676
-11.0482	10.8292	5.1266	-37.5223	-11.0756	-0.7378	-3.52646	60.1225	-31.1169	0.997053	20.9369	31.9953	-19.7503	-5.35898	-49.2156	-22.6604	20.1013	-26.6917	-11.7243	7.63905
-10.8216	11.4719	6.84208	-36.4769	-12.9632	-3.98648	-3.06944	58.1767	-31.218	0.111308	17.3103	33.9594	-20.022	-7.64898	-49.742	-24.4055	15.8617	-26.5195	-10.5004	9.5807
-10.4701	12.0082	8.88172	-35.552	-14.9554	-7.42491	-1.92632	55.8423	-31.4835	-0.766977	13.7045	36.239	-19.9932	-10.052	-49.9693	-26.2579	11.408	-26.4721	-9.27364	11.5729
-9.9352	12.4252	11.1908	-34.646	-16.9767	-10.9943	-0.0525857	53.2293	-31.8448	-1.5942	10.3414	38.7746	-19.7075	-12.5986	-49.91	-28.1259	6.75072	-26.462	-8.01981	13.6079
-9.17914	12.7454	13.6622	-33.661	-18.9596	-14.5987	2.45984	50.4498	-32.2218	-2.31068	7.41024	41.4658	-19.2031	-15.2925	-49.557	-29.8756	1.92832	-26.3932	-6.73077	15.6632
-8.18575	13.028	16.1569	-32.5252	-20.8597	-18.1121	5.40808	47.6015	-32.5366	-2.85235	5.03855	44.1879	-18.5089	-18.1032	-48.8909	-31.3535	-2.98834	-26.1768	-5.40898	17.7103
-6.95619	13.3626	18.5292	-31.2092	-22.6647	-21.3927	8.52366	44.7563	-32.7275	-3.16522	3.27258	46.8147	-17.6438	-20.9651	-47.8889	-32.414	-7.89949	-25.7446	-4.05974	19.7245
-5.50176	13.857	20.6553	-29.7312	-24.3955	-24.3027	11.5284	41.9552	-32.7596	-3.21975	2.07151	49.2401	-16.6199	-23.7849	-46.5345	-32.9471	-12.6879	-25.0566	-2.68403	21.6937
-3.83556	14.6216	22.4557	-28.1525	-26.0979	-26.7295	14.19	39.2095	-32.6293	-3.02179	1.31592	51.3956	-15.4464	-26.4541	-44.8276	-32.9002	-17.2353	-24.1034	-1.27379	23.6244
-1.96552	15.7514	23.9103	-26.5616	-27.8278	-28.6049	16.3655	36.5079	-32.3629	-2.6174	0.829198	53.26	-14.1368	-28.8669	-42.7903	-32.2917	-21.4409	-22.9014	0.188777	25.5422
0.109377	17.3103	25.0609	-25.0534	-29.6325	-29.9181	18.0257	33.8288	-32.0083	-2.09022	0.40804	54.8598	-12.7142	-30.9381	-40.4713	-31.2118	-25.236	-21.4847	1.72757	27.487
2.39829	19.3203	26.0021	-23.7072	-31.5328	-30.7192	19.255	31.1537	-31.6226	-1.55148	-0.143714	56.2599	-11.2157	-32.619	-37.9454	-29.8121	-28.5931	-19.8943	3.36526	29.5032
4.91301	21.7553	26.8617	-22.5682	-33.5102	-31.1118	20.2271	28.48	-31.258	-1.12435	-0.983772	57.5471	-9.69342	-33.9069	-35.3082	-28.2843	-31.5254	-18.1687	5.114	31.6268
7.65878	24.543	27.7752	-21.6371	-35.5031	-31.2373	21.1629	25.8297	-30.9495	-0.925569	-2.20814	58.8099	-8.2126	-34.8473	-32.6684	-26.8332	-34.0773	-16.3367	6.96628	33.8721
10.6234	27.5717	28.8581	-20.8711	-37.4124	-31.2504	22.2773	23.2532	-30.7071	-1.04781	-3.83961	60.119	-6.84561	-35.5275	-30.1365	-25.6475	-36.3089	-14.416	8.8882	36.2213
13.7671	30.7025	30.1829	-20.193	-39.1177	-31.2939	23.7282	20.8254	-30.5146	-1.54617	-5.82948	61.5108	-5.66415	-36.0628	-27.8128	-24.8749	-38.2763	-12.4156	10.817	38.6184
17.0158	33.7837	31.7643	-19.5104	-40.4997	-31.4744	25.5752	18.6369	-30.3353	-2.4312	-8.07137	62.9795	-4.73046	-36.5782	-25.7764	-24.6048	-40.0131	-10.3428	12.6637	40.9704
20.2604	36.6643	33.5548	-18.7366	-41.4644	-31.8461	27.7587	16.7794	-30.1231	-3.66962	-10.4238	64.4759	-4.08945	-37.188	-24.0766	-24.8608	-41.519	-8.21242	14.3205	43.1554
23.3621	39.207	35.4521	-17.8118	-41.965	-32.4032	30.1015	15.3307	-29.8373	-5.19222	-12.7367	65.9157	-3.76324	-37.9779	-22.7282	-25.6049	-42.7556	-6.05445	15.6725	45.0364
26.1643	41.2968	37.3152	-16.7176	-42.015	-33.0854	32.3342	14.3393	-29.456	-6.90694	-14.8772	67.1926	-3.74928	-38.9917	-21.7124	-26.7511	-43.6533	-3.92027	16.6111	46.4785
28.5103	42.8462	38.9873	-15.4837	-41.6901	-33.792	34.1384	13.8137	-28.9867	-8.71442	-16.7484	68.1951	-4.02226	-40.2252	-20.9816	-28.1844	-44.1266	-1.88334	17.0464	47.3675
30.262	43.7968	40.3197	-14.1836	-41.1183	-34.4038	35.2007	13.7185	-28.4702	-10.5226	-18.2999	68.8231	-4.53933	-41.6281	-20.4693	-29.7827	-44.0945	-0.034835	16.918	47.6248
31.3184	44.1184	41.1919	-12.9226	-40.4576	-34.8072	35.2657	13.977	-27.9761	-12.2574	-19.5277	69.0007	-5.2475	-43.1127	-20.1022	-31.4356	-43.5023	1.52555	16.2008	47.2176
31.6301	43.8067	41.5268	-11.8181	-39.8682	-34.9166	34.1809	14.4815	-27.5919	-13.8684	-20.4641	68.6848	-6.09143	-44.568	-19.8124	-33.0583	-42.3389	2.70215	14.9056	46.162
31.2058	42.8805	41.2959	-10.9797	-39.4816	-34.6886	31.9226	15.1094	-27.406	-15.3274	-21.1609	67.8669	-7.02024	-45.8761	-19.5483	-34.5968	-40.6454	3.41662	13.075	44.5181
30.1117	41.3797	40.5175	-10.4899	-39.3749	-34.128	28.6021	15.742	-27.4892	-16.6226	-21.6706	66.5704	-7.99164	-46.9283	-19.2814	-36.0256	-38.513	3.61951	10.7753	42.3794
28.4614	39.3631	39.2471	-10.3918	-39.5544	-33.2822	24.4487	16.2834	-27.8779	-17.7487	-22.0278	64.8432	-8.97289	-47.6382	-19.0073	-37.3389	-36.0703	3.29753	8.08538	39.8581
26.3988	36.9072	37.565	-10.6847	-39.952	-32.227	19.7761	16.6754	-28.5631	-18.697	-22.2369	62.7504	-9.93853	-47.9493	-18.7423	-38.538	-33.4621	2.47516	5.08583	37.0686
24.0779	34.1039	35.5628	-11.3279	-40.4354	-31.0468	14.9376	16.9066	-29.4877	-19.4472	-22.2668	60.366	-10.8658	-47.8376	-18.5139	-39.6182	-30.8237	1.21002	1.84938	34.1134
21.6406	31.0572	33.3324	-12.2519	-40.8314	-29.8133	10.2788	17.0132	-30.5532	-19.9634	-22.0548	57.7679	-11.7289	-47.308	-18.3496	-40.5588	-28.2568	-0.417135	-1.56608	31.0735
19.1984	27.8777	30.9592	-13.3741	-40.9555	-28.5675	6.09608	17.0718	-31.6342	-20.1954	-21.5171	55.0349	-12.4942	-46.3874	-18.2639	-41.3179	-25.812	-2.31598	-5.12073	28.0037
16.82	24.6754	28.5206	-14.6143	-40.6448	-27.3091	2.60678	17.1856	-32.6	-20.0853	-20.5652	52.246	-13.1172	-45.1146	-18.2482	-41.8341	-23.4813	-4.40119	-8.7924	24.9351
14.5269	21.5511	26.0869	-15.9091	-39.7868	-25.9956	-0.0647239	17.4657	-33.3368	-19.5775	-19.1231	49.4815	-13.543	-43.5306	-18.2649	-42.0333	-21.2028	-6.6055	-12.5732	21.8813
12.298	18.5873	23.7254	-17.2204	-38.3382	-24.55	-1.88577	18.0115	-33.7686	-18.6304	-17.144	46.8225	-13.7098	-41.6703	-18.2479	-41.8402	-18.8768	-8.88876	-16.464	18.848
10.0808	15.8411	21.5025	-18.5378	-36.3322	-22.8779	-2.90127	18.8929	-33.872	-17.2268	-14.6211	44.3494	-13.5564	-39.5582	-18.1094	-41.1906	-16.39	-11.2417	-20.4683	15.8428
7.80852	13.3393	19.4848	-19.875	-33.8715	-20.8871	-3.21168	20.1374	-33.682	-15.381	-11.5923	42.1374	-13.0302	-37.2066	-17.7521	-40.0437	-13.6424	-13.6838	-24.5866	12.8831
5.4183	11.0778	17.7346	-21.2625	-31.1098	-18.5087	-2.94884	21.725	-33.2874	-13.1408	-8.13874	40.2491	-12.0964	-34.6197	-17.0857	-38.3888	-10.573	-16.256	-28.8113	9.99974
2.86758	9.02591	16.3038	-22.7369	-28.2263	-15.7139	-2.2547	23.5894	-32.8184	-10.5835	-4.37589	38.7262	-10.7455	-31.7988	-16.0433	-36.2491	-7.1766	-19.01	-33.1246	7.23648
0.145731	7.13433	15.2245	-24.3311	-25.3971	-12.523	-1.26644	25.6272	-32.4257	-7.80745	-0.44173	37.5814	-8.99729	-28.7501	-14.5958	-33.6785	-3.51158	-21.9955	-37.4973	4.64539
-2.72138	5.34678	14.5005	-26.0667	-22.7698	-9.00622	-0.109057	27.7124	-32.2572	-4.91963	3.51731	36.7933	-6.90189	-25.4931	-12.7602	-30.7548	0.305937	-25.2485	-41.8892	2.27918
-5.67427	3.61207	14.1015	-27.9492	-20.4462	-5.27578	1.10559	29.7122	-32.4355	-2.02271	7.35934	36.3059	-4.5359	-22.0655	-10.6018	-27.5699	4.1178	-28.7817	-46.2517	0.182971
-8.62935	1.8952	13.9629	-29.9669	-18.4748	-1.47135	2.27609	31.5045	-33.0381	0.79649	10.9572	36.0347	-1.99562	-18.5272	-8.22788	-24.2199	7.74753	-32.5787	-50.5298	-1.61254
-11.4928	0.184994	13.992	-32.0926	-16.8544	2.25815	3.3088	32.991	-34.0866	3.47484	14.2048	35.8778	0.612265	-14.9589	-5.77445	-20.796	11.0267	-36.5925	-54.665	-3.09491
-14.1762	-1.50317	14.0805	-34.2864	-15.5465	5.77264	4.11804	34.1068	-35.5422	5.97564	17.0196	35.7325	3.18076	-11.4569	-3.38862	-17.3793	13.8195	-40.748	-58.5979	-4.26967
-16.6099	-3.13003	14.1212	-36.4994	-14.493	8.95589	4.63128	34.824	-37.311	8.28598	19.3418	35.513	5.61192	-8.12478	-1.20897	-14.0389	16.0404	-44.9467	-62.2706	-5.15623
-18.7527	-4.63997	14.0265	-38.6767	-13.6354	11.725	4.7988	35.1507	-39.2552	10.4096	21.132	35.1677	7.82435	-5.06241	0.65245	-10.8328	17.6629	-49.0743	-65.6282	-5.78094
-20.5949	-5.9718	13.7449	-40.759	-12.9298	14.0337	4.60605	35.1253	-41.2097	12.3569	22.3685	34.6901	9.75809	-2.35387	2.12362	-7.81164	18.7182	-53.0086	-68.6208	-6.16923
-22.1549	-7.07044	13.2718	-42.684	-12.3566	15.8698	4.08479	34.8085	-43.0008	14.1348	23.0461	34.1236	11.3767	-0.0570157	3.17948	-5.02208	19.285	-56.6264	-71.2046	-6.33868
-23.4704	-7.89705	12.6525	-44.3884	-11.921	17.2482	3.31926	34.2745	-44.4641	15.7381	23.176	33.5565	12.667	1.80398	3.84161	-2.5096	19.4729	-59.811	-73.3426	-6.29504
-24.5859	-8.43542	11.9766	-45.8106	-11.6469	18.2029	2.44382	33.6026	-45.4603	17.1456	22.7882	33.1085	13.6371	3.24149	4.17101	-0.31874	19.4034	-62.457	-75.0051	-6.03207
-25.5392	-8.69323	11.3651	-46.8952	-11.5655	18.778	1.63034	32.8707	-45.8868	18.3205	21.9341	32.9109	14.3136	4.30158	4.25598	1.50927	19.1923	-64.4751	-76.1706	-5.5352
-26.3504	-8.69796	10.9514	-47.5989	-11.7013	19.022	1.06592	32.15	-45.6851	19.2165	20.6895	33.0837	14.7385	5.05564	4.19732	2.94117	18.9359	-65.7958	-76.8248	-4.7882
-27.0146	-8.48845	10.8606	-47.8982	-12.0608	18.9842	0.924216	31.5016	-44.8438	19.7881	19.1546	33.7139	14.9663	5.58723	4.09363	3.95745	18.7027	-66.3725	-76.9608	-3.78091
-27.5011	-8.10411	11.1916	-47.7952	-12.6255	18.7132	1.33504	30.9742	-43.3963	20.0026	17.4517	34.8385	15.0607	5.97616	4.02897	4.55761	18.5307	-66.1842	-76.5779	-2.51578
-27.7583	-7.57417	12.0034	-47.3215	-13.3519	18.2577	2.35859	30.601	-41.4167	19.8523	15.7193	36.4371	15.0919	6.28224	4.06435	4.76332	18.4305	-65.2372	-75.6811	-1.01144
-27.7232	-6.9098	13.3089	-46.5374	-14.1784	17.6661	3.9697	30.3974	-39.0116	19.3628	14.1012	38.4336	15.1324	6.53165	4.23368	4.61826	18.3895	-63.5658	-74.2803	0.698261
-27.3343	-6.1008	15.0763	-45.5261	-15.0375	16.9859	6.05613	30.3576	-36.3101	18.5966	12.7346	40.7076	15.2512	6.70849	4.54346	4.18417	18.3781	-61.2316	-72.3902	2.56978
-26.5441	-5.11794	17.2375	-44.3821	-15.8704	16.2591	8.43221	30.4514	-33.4521	17.6499	11.7351	43.1137	15.5078	6.75362	4.97534	3.53339	18.3545	-58.3196	-70.03	4.55907
-25.3297	-3.92065	19.699	-43.1958	-16.6402	15.5173	10.8661	30.6224	-30.576	16.6421	11.1847	45.504	15.9438	6.57153	5.48983	2.73907	18.2678	-54.9339	-67.2246	6.63239
-23.6984	-2.46845	22.3556	-42.0374	-17.3418	14.7744	13.1158	30.7884	-27.8059	15.7003	11.1206	47.7504	16.5756	6.04468	6.0299	1.86484	18.0594	-51.1894	-64.0052	8.77595
-21.6882	-0.733589	25.101	-40.9414	-18.004	14.0207	14.9678	30.8449	-25.2405	14.9394	11.5309	49.7618	17.387	5.05343	6.52377	0.955795	17.6642	-47.2035	-60.4097	11.0019
-19.3625	1.28772	27.8355	-39.8979	-18.6848	13.2198	16.2704	30.6725	-22.9435	14.4424	12.3543	51.4936	18.3258	3.49823	6.88674	0.0325101	17.012	-43.0872	-56.4837	13.3483
-16.8002	3.56834	30.4692	-38.8501	-19.4596	12.3098	16.9562	30.1478	-20.9389	14.2433	13.4867	52.9482	19.303	1.32034	7.02278	-0.910785	16.0313	-38.9364	-52.2797	15.8726
-14.0836	6.04912	32.9217	-37.7026	-20.4049	11.2102	17.0483	29.1568	-19.2095	14.3164	14.7936	54.1665	20.1981	-1.48281	6.82707	-1.90356	14.6561	-34.8259	-47.8557	18.6386
-11.287	8.64421	35.1209	-36.3366	-21.581	9.83386	16.6518	27.6093	-17.7014	14.5734	16.1252	55.213	20.8687	-4.85068	6.19068	-2.99242	12.8344	-30.8057	-43.2731	21.6999
-8.46666	11.252	37.0011	-34.6323	-23.0171	8.10268	15.9293	25.4516	-16.3336	14.8708	17.3344	56.1578	21.1646	-8.66284	5.00815	-4.23185	10.5385	-26.9008	-38.5933	25.0821
-5.65637	13.7697	38.5056	-32.4928	-24.7018	5.96404	15.0687	22.6756	-15.0108	15.026	18.2935	57.0595	20.9448	-12.7522	3.18817	-5.67398	7.77451	-23.1138	-33.8746	28.7684
-2.86717	16.108	39.5913	-29.866	-26.5808	3.40507	14.2492	19.3226	-13.6389	14.8402	18.9087	57.9531	20.0954	-16.9262	0.666312	-7.35913	4.58793	-19.4304	-29.1689	32.6911
-0.092413	18.2041	40.2381	-26.7595	-28.5627	0.461626	13.6112	15.4798	-12.1401	14.1267	19.1299	58.8437	18.5446	-20.9924	-2.582	-9.30855	1.06506	-15.8259	-24.5198	36.7326
2.6838	20.0294	40.4582	-23.2462	-30.5319	-2.78044	13.2381	11.2719	-10.4657	12.7375	18.9546	59.7091	16.2741	-24.7842	-6.53074	-11.5204	-2.67273	-12.2728	-19.9616	40.7359
5.47659	21.59	40.3055	-19.4579	-32.365	-6.1924	13.1513	6.84581	-8.60318	10.5875	18.4261	60.5081	13.3246	-28.1811	-11.0973	-13.9691	-6.48057	-8.74669	-15.5204	44.5232
8.29106	22.9216	39.8794	-15.5693	-33.9498	-9.61771	13.3191	2.35392	-6.57865	7.6701	17.6258	61.1938	9.79299	-31.1207	-16.1434	-16.6077	-10.2066	-5.23134	-11.2158	47.9213
11.1159	24.0779	39.3212	-11.7736	-35.2009	-12.8924	13.6765	-2.06358	-4.45156	4.06273	16.6608	61.7279	5.82373	-33.6003	-21.484	-19.3731	-13.7107	-1.72181	-7.06491	50.7871
13.9213	25.1166	38.8014	-8.25561	-36.0719	-15.8679	14.1502	-6.29335	-2.30487	-0.0787307	15.6488	62.0921	1.59399	-35.6669	-26.9033	-22.1912	-16.8818	1.77461	-3.08589	53.0306
16.6611	26.085	38.4995	-5.16688	-36.5598	-18.4315	14.6828	-10.2585	-0.23135	-4.5363	14.7024	62.2954	-2.70479	-37.3989	-32.1765	-24.9834	-19.6518	5.23882	0.69868	54.6297
19.2794	27.0084	38.5769	-2.60646	-36.7035	-20.522	15.2494	-13.9217	1.68094	-9.05446	13.9139	62.3744	-6.88624	-38.8828	-37.0942	-27.6723	-22.0019	8.64124	4.25921	55.6347
21.7194	27.8843	39.1498	-0.611826	-36.5755	-22.1363	15.864	-17.2815	3.36135	-13.3694	13.3442	62.3871	-10.7866	-40.1903	-41.4844	-30.1857	-23.9617	11.9436	7.55836	56.1598
23.9328	28.6828	40.2649	0.839635	-36.2693	-23.3282	16.5729	-20.3629	4.7652	-17.2387	13.0159	62.402	-14.2783	-41.3604	-45.2298	-32.4599	-25.6005	15.1009	10.5521	56.3648
25.8866	29.3535	41.8855	1.81936	-35.8847	-24.1966	17.4383	-23.2043	5.87687	-20.4673	12.9118	62.485	-17.2774	-42.3905	-48.2767	-34.4429	-27.0135	18.0623	13.1926	56.4285
27.5677	29.8369	43.8903	2.42943	-35.5142	-24.869	18.5161	-25.8435	6.70699	-22.9254	12.9798	62.6867	-19.7456	-43.2384	-50.6332	-36.0956	-28.305	20.7735	15.432	56.5193
28.9816	30.0782	46.0872	2.78148	-35.2306	-25.4805	19.8327	-28.3056	7.28498	-24.558	13.1423	63.0341	-21.685	-43.8349	-52.3589	-37.3938	-29.5717	23.178	17.2275	56.7679
30.1473	30.0404	48.2405	2.97725	-35.0804	-26.1536	21.3684	-30.5952	7.64856	-25.3827	13.3097	63.5268	-23.1296	-44.1037	-53.5454	-38.3294	-30.8907	25.2193	18.5459	57.2472
31.0889	29.7131	50.1071	3.09416	-35.0801	-26.982	23.0513	-32.6937	7.83298	-25.4787	13.3958	64.14	-24.1331	-43.9854	-54.2945	-38.9108	-32.3115	26.8445	19.3672	57.9638
31.8249	29.1168	51.4766	3.17839	-35.2185	-28.0196	24.7633	-34.5634	7.86216	-24.9693	13.3317	64.8317	-24.7568	-43.4581	-54.6959	-39.1628	-33.8559	28.0083	19.6872	58.8602
32.36	28.2996	52.2071	3.24571	-35.4617	-29.2777	26.3579	-36.1563	7.74382	-23.9999	13.0779	65.5544	-25.0584	-42.5514	-54.8094	-39.1247	-35.5216	28.6776	19.5184	59.8304
32.6782	27.3292	52.2494	3.28863	-35.7607	-30.7279	27.6861	-37.4263	7.46923	-22.7168	12.6311	66.2651	-25.0845	-41.3489	-54.656	-38.8467	-37.2902	28.8358	18.8894	60.7425
32.7421	26.2803	51.6569	3.28725	-36.0613	-32.3104	28.6249	-38.3421	7.01771	-21.2488	12.0241	66.9349	-24.866	-39.9784	-54.2172	-38.3845	-39.1355	28.4867	17.843	61.4663
32.4974	25.2215	50.5764	3.22031	-36.3119	-33.9456	29.101	-38.8985	6.36427	-19.6947	11.3206	67.5526	-24.4184	-38.5922	-53.4452	-37.7927	-41.0304	27.6559	16.4338	61.8987
31.8824	24.2027	49.2229	3.07349	-36.4722	-35.5448	29.1059	-39.1237	5.48866	-18.1177	10.603	68.1238	-23.7447	-37.3381	-52.2785	-37.1178	-42.95	26.3904	14.725	61.9837
30.8414	23.2482	47.8426	2.84296	-36.5185	-37.0199	28.698	-39.081	4.38367	-16.5465	9.95749	68.6644	-22.8408	-36.3314	-50.6624	-36.3913	-44.87	24.7556	12.7861	61.7225
29.3389	22.3535	46.6703	2.53371	-36.4471	-38.2895	27.9912	-38.8641	3.06062	-14.9817	9.45699	69.1924	-21.702	-35.6295	-48.5671	-35.6254	-46.7626	22.83	10.6898	61.1714
27.3723	21.4898	45.8901	2.15365	-36.2745	-39.2816	27.1331	-38.5874	1.55103	-13.4052	9.14673	69.7169	-20.3286	-35.2171	-46.0021	-34.8109	-48.5898	20.6986	8.5103	60.4301
24.9809	20.6121	45.6056	1.70599	-36.0346	-39.9342	26.278	-38.3723	-0.0957721	-11.7916	9.03391	70.2314	-18.73	-35.0058	-43.0211	-33.9186	-50.2973	18.4459	6.32111	59.6212
22.2477	19.6712	45.8257	1.18256	-35.7734	-40.1938	25.559	-38.3308	-1.81838	-10.1171	9.08433	70.7103	-16.9269	-34.8463	-39.7191	-32.9045	-51.8123	16.1501	4.19283	58.8663
19.2948	18.6259	46.468	0.560797	-35.5407	-40.0146	25.0675	-38.5504	-3.55101	-8.36734	9.22674	71.1108	-14.9511	-34.5545	-36.2196	-31.7175	-53.0454	13.8787	2.19098	58.2634
16.2722	17.4528	47.3786	-0.194042	-35.3805	-39.3594	24.8429	-39.0814	-5.2313	-6.5407	9.36447	71.3807	-12.8428	-33.9444	-32.6566	-30.3083	-53.8981	11.6871	0.373398	57.8693
13.3409	16.1531	48.3637	-1.12136	-35.3217	-38.2023	24.8747	-39.9283	-6.80666	-4.64976	9.39257	71.4701	-10.6468	-32.8625	-29.1539	-28.6391	-54.2754	9.61889	-1.21258	57.6914
10.6541	14.7529	49.2272	-2.25393	-35.3689	-36.5327	25.1147	-41.0481	-8.23815	-2.72001	9.21743	71.343	-8.4084	-31.2169	-25.8069	-26.6914	-54.0997	7.70848	-2.53277	57.6898
8.33907	13.3002	49.8064	-3.60558	-35.4973	-34.3616	25.4978	-42.3528	-9.5015	-0.787547	8.77523	70.9885	-6.16869	-28.9955	-22.6692	-24.4707	-53.3249	5.98429	-3.56834	57.7882
6.48178	11.857	49.9989	-5.16126	-35.6508	-31.7253	25.962	-43.719	-10.5857	1.1034	8.04571	70.4261	-3.96159	-26.2703	-19.7489	-22.0089	-51.9464	4.47149	-4.31695	57.8924
5.1185	10.4894	49.7764	-6.87253	-35.7468	-28.6881	26.4663	-45.0012	-11.4905	2.90265	7.05832	69.7053	-1.81191	-23.1854	-17.0129	-19.361	-50.0043	3.19332	-4.79258	57.9116
4.23408	9.25821	49.184	-8.66051	-35.6851	-25.3411	26.9982	-46.0473	-12.2233	4.55592	5.88925	68.8978	0.264845	-19.9336	-14.3996	-16.6009	-47.5797	2.17033	-5.02366	57.7777
3.7679	8.21173	48.3243	-10.4263	-35.3624	-21.7964	27.571	-46.7161	-12.7978	6.00683	4.64951	68.0851	2.26118	-16.7243	-11.8373	-13.8134	-44.7827	1.41765	-5.04965	57.4598
3.62611	7.38117	47.3333	-12.0676	-34.6892	-18.1779	28.2104	-46.8921	-13.2335	7.19971	3.46593	67.3419	4.17516	-13.7492	-9.26297	-11.0859	-41.7357	0.940876	-4.91627	56.9702
3.69812	6.78038	46.3508	-13.497	-33.6071	-14.6097	28.9354	-46.4988	-13.557	8.0838	2.45836	66.7211	6.0072	-11.1532	-6.63968	-8.5006	-38.5543	0.732027	-4.66991	56.3614
3.87462	6.40869	45.4936	-14.6597	-32.1019	-11.2036	29.7383	-45.5061	-13.803	8.61905	1.71727	66.2424	7.75678	-9.01475	-3.9672	-6.12821	-35.3298	0.766782	-4.35199	55.7151
4.06416	6.25574	44.8355	-15.544	-30.2124	-8.04836	30.5692	-43.9337	-14.0155	8.78298	1.28586	65.8878	9.41946	-7.33886	-1.28499	-4.02358	-32.117	1.00452	-3.99381	55.1252
4.20612	6.30691	44.3982	-16.1834	-28.0293	-5.20184	31.3324	-41.8477	-14.2457	8.57726	1.1502	65.6048	10.9847	-6.06403	1.33322	-2.22374	-28.9294	1.39181	-3.61278	54.6799
4.27797	6.54772	44.1542	-16.6474	-25.6862	-2.68852	31.8954	-39.3527	-14.5474	8.03253	1.2393	65.3183	12.4345	-5.07974	3.79178	-0.747911	-25.7438	1.86934	-3.21035	54.4448
4.29639	6.96603	44.0389	-17.0241	-23.3419	-0.501393	32.1105	-36.5786	-14.9697	7.20933	1.43523	64.9475	13.7438	-4.25124	5.9895	0.401044	-22.5121	2.38133	-2.77199	54.4521
4.31233	7.55179	43.9699	-17.3957	-21.157	1.3915	31.8463	-33.6657	-15.5468	6.19388	1.59154	64.425	14.8808	-3.44596	7.83663	1.23426	-19.178	2.88558	-2.26921	54.6974
4.40116	8.29456	43.8669	-17.8146	-19.2689	3.0377	31.0207	-30.7476	-16.2886	5.08809	1.55656	63.7143	15.8091	-2.55632	9.26879	1.77421	-15.6965	3.36215	-1.66339	55.1445
4.64988	9.17975	43.6695	-18.2828	-17.7692	4.48987	29.6296	-27.9365	-17.1731	3.99444	1.19749	62.8219	16.49	-1.51512	10.255	2.05207	-12.0495	3.81817	-0.910957	55.7362
5.14304	10.1851	43.3481	-18.7422	-16.6882	5.79627	27.7622	-25.3113	-18.1432	2.99801	0.420709	61.8001	16.8856	-0.301233	10.7989	2.1051	-8.25626	4.28753	0.0304889	56.4099
5.94975	11.2783	42.906	-19.0777	-15.989	6.99356	25.6	-22.9108	-19.1108	2.14858	-0.81492	60.7412	16.9611	1.06427	10.9323	1.97397	-4.37639	4.82451	1.19591	57.1129
7.11302	12.4176	42.3747	-19.1331	-15.5737	8.10309	23.396	-20.7335	-19.9667	1.44691	-2.49396	59.7623	16.6878	2.52938	10.7044	1.69994	-0.503363	5.4923	2.60685	57.8147
8.64275	13.5543	41.8021	-18.7387	-15.3002	9.13057	21.4377	-18.7428	-20.5973	0.838437	-4.54958	58.9851	16.0461	4.02653	10.1676	1.32182	3.24817	6.34803	4.26649	58.5133
10.5128	14.638	41.2396	-17.7449	-15.0068	10.0686	20.001	-16.8788	-20.9031	0.2173	-6.87649	58.5127	15.0271	5.48805	9.36544	0.872818	6.75959	7.42732	6.15611	59.2334
12.6618	15.6233	40.7297	-16.0557	-14.5405	10.9011	19.3015	-15.0728	-20.8185	-0.558867	-9.34823	58.4099	13.6357	6.85838	8.32317	0.377832	9.92598	8.73164	8.23361	60.0182
14.9983	16.4753	40.2985	-13.6545	-13.784	11.6081	19.4551	-13.2639	-20.3261	-1.64458	-11.8355	58.6892	11.8915	8.1009	7.04533	-0.148298	12.6708	10.2211	10.4342	60.9147
17.4076	17.1742	39.9534	-10.6179	-12.6758	12.1702	20.4546	-11.4134	-19.4633	-3.17625	-14.2211	59.3068	9.83106	9.1987	5.51948	-0.700902	14.9546	11.8153	12.6739	61.9569
19.7621	17.7168	39.6869	-7.11313	-11.2198	12.5717	22.1685	-9.51563	-18.3197	-5.24134	-16.41	60.1673	7.50856	10.1504	3.72587	-1.28351	16.7766	13.4016	14.8546	63.1508
21.9311	18.1142	39.4853	-3.37894	-9.48388	12.8028	24.3611	-7.60242	-17.0238	-7.85284	-18.3317	61.1388	4.9959	10.963	1.6508	-1.90372	18.1691	14.8516	16.8724	64.4628
23.7929	18.3868	39.3369	0.306544	-7.58571	12.86	26.7329	-5.74042	-15.7218	-10.9349	-19.937	62.0728	2.38174	11.645	-0.699541	-2.5674	19.1866	16.0409	18.6265	65.8176
25.2446	18.5575	39.2399	3.66582	-5.67176	12.747	28.971	-4.02142	-14.5525	-14.323	-21.1903	62.8267	-0.23125	12.2014	-3.28782	-3.27212	19.8921	16.87	20.0288	67.1023
26.2114	18.6437	39.2047	6.46252	-3.89145	12.4751	30.8022	-2.54716	-13.6222	-17.7817	-22.0607	63.2838	-2.73088	12.6324	-6.03989	-4.00139	20.3449	17.2819	21.013	68.1808
26.6541	18.6514	39.2513	8.5351	-2.37298	12.064	32.0369	-1.41118	-12.9859	-21.0354	-22.5164	63.3672	-5.00199	12.936	-8.84619	-4.72107	20.5905	17.2727	21.5421	68.9125
26.5722	18.5715	39.3999	9.81774	-1.20509	11.5431	32.5964	-0.680844	-12.638	-23.8109	-22.5225	63.0465	-6.93479	13.1135	-11.5708	-5.37938	20.6575	16.8922	21.6119	69.1743
26.0053	18.3806	39.6596	10.3448	-0.428103	10.9518	32.5188	-0.382772	-12.5151	-25.8822	-22.0466	62.3345	-8.4344	13.1754	-14.0665	-5.91125	20.5584	16.2354	21.2521	68.8812
25.0289	18.0446	40.0154	10.2385	-0.0353533	10.339	31.9433	-0.494536	-12.5103	-27.1106	-21.0696	61.278	-9.43078	13.1454	-16.194	-6.24689	20.2963	15.4253	20.5226	68.0014
23.7468	17.5262	40.4198	9.68295	0.0161032	9.75983	31.0759	-0.944279	-12.4971	-27.472	-19.5997	59.9434	-9.88771	13.0611	-17.8417	-6.32371	19.8735	14.5909	19.5058	66.5643
22.2807	16.7936	40.7902	8.88947	-0.211318	9.27014	30.1452	-1.61872	-12.3565	-27.0667	-17.687	58.4024	-9.80959	12.9688	-18.9421	-6.09945	19.2998	13.8434	18.2971	64.6586
20.7567	15.8293	41.0149	8.06003	-0.654303	8.9179	29.3576	-2.3785	-12.003	-26.1075	-15.4339	56.7197	-9.24463	12.9157	-19.4833	-5.56434	18.5982	13.2569	16.9929	62.4218
19.2912	14.6366	40.9682	7.35603	-1.26441	8.73331	28.8598	-3.07849	-11.404	-24.8891	-12.9971	54.9465	-8.28363	12.9372	-19.5119	-4.74964	17.8057	12.8569	15.6801	60.023
17.9789	13.2426	40.531	6.87748	-2.0174	8.71889	28.717	-3.58987	-10.5871	-23.7418	-10.5797	53.121	-7.05373	13.0457	-19.1284	-3.7304	16.9696	12.6174	14.4275	57.6415
16.8823	11.6978	39.6145	6.65584	-2.91408	8.84192	28.9094	-3.82045	-9.63445	-22.9795	-8.41267	51.2741	-5.70756	13.2218	-18.4743	-2.62132	16.138	12.4701	13.2808	55.4454
16.027	10.0713	38.1819	6.66072	-3.97302	9.03145	29.3469	-3.72988	-8.66593	-22.8487	-6.72774	49.4399	-4.40869	13.4109	-17.7142	-1.56567	15.3497	12.3205	12.2621	53.5731
15.4022	8.44331	36.2632	6.81786	-5.21719	9.18157	29.8969	-3.33738	-7.81312	-23.4894	-5.72512	47.6661	-3.31512	13.5276	-17.0154	-0.718627	14.6227	12.0702	11.3738	52.1217
14.9661	6.89613	33.9593	7.03364	-6.65845	9.16168	30.4189	-2.72088	-7.1911	-24.9141	-5.54247	46.0216	-2.56292	13.4661	-16.5269	-0.227383	13.9469	11.639	10.6062	51.1413
14.6565	5.50584	31.4342	7.22057	-8.28411	8.83299	30.7972	-2.00758	-6.87346	-27.0075	-6.23017	44.5991	-2.25236	13.1174	-16.3634	-0.211354	13.282	10.9832	9.94623	50.6379
14.404	4.33541	28.8952	7.31797	-10.0495	8.06918	30.964	-1.35768	-6.87646	-29.5493	-7.73804	43.5093	-2.43838	12.3879	-16.5934	-0.745651	12.5604	10.1063	9.38683	50.5816
14.1456	3.43078	26.5642	7.30392	-11.8786	6.77791	30.9105	-0.943707	-7.15567	-32.253	-9.91669	42.868	-3.12701	11.2175	-17.2355	-1.85067	11.6979	9.05894	8.93292	50.9183
13.8366	2.81987	24.6451	7.19639	-13.6737	4.91939	30.6808	-0.92851	-7.61623	-34.8143	-12.5342	42.7779	-4.27806	9.5921	-18.2602	-3.48953	10.6073	7.93009	8.60404	51.5827
13.4577	2.51414	23.2922	7.04409	-15.331	2.51798	30.3551	-1.44507	-8.13422	-36.9615	-15.3056	43.3082	-5.81376	7.54957	-19.5992	-5.57374	9.2136	6.82939	8.43183	52.509
13.0174	2.51162	22.5867	6.90971	-16.7601	-0.335638	30.0237	-2.5807	-8.58482	-38.4964	-17.9313	44.4761	-7.63172	5.17617	-21.158	-7.976	7.46802	5.86624	8.45301	53.6377
12.5482	2.80035	22.5237	6.84994	-17.9016	-3.49334	29.7611	-4.36753	-8.87072	-39.3211	-20.1373	46.2343	-9.6202	2.59519	-22.8306	-10.5478	5.35749	5.129	8.69887	54.9187
12.0978	3.36078	23.0139	6.89698	-18.7386	-6.76847	29.6055	-6.77988	-8.94452	-39.4446	-21.711	48.4684	-11.673	-0.0504562	-24.515	-13.139	2.90765	4.66919	9.18376	56.3094
11.7172	4.1667	23.8985	7.04601	-19.3	-9.96222	29.5492	-9.73854	-8.82003	-38.9714	-22.5273	51.004	-13.702	-2.61823	-26.1254	-15.6152	0.179113	4.49374	9.89481	57.7703
11.4483	5.18458	24.9756	7.2513	-19.6536	-12.8931	29.542	-13.1207	-8.56952	-38.0728	-22.5596	53.6247	-15.6447	-4.98482	-27.6015	-17.8723	-2.74244	4.56686	10.7857	59.2597
11.314	6.37171	26.0327	7.43196	-19.8902	-15.4242	29.5065	-16.7737	-8.30759	-36.9501	-21.8755	56.0976	-17.4667	-7.06043	-28.9132	-19.8436	-5.76014	4.8208	11.7765	60.7296
11.3126	7.67446	26.8802	7.48609	-20.1034	-17.4842	29.362	-20.5317	-8.1648	-35.7959	-20.6182	58.2022	-19.1592	-8.79642	-30.0605	-21.5013	-8.78096	5.17308	12.7597	62.1249
11.4173	9.02779	27.3798	7.31026	-20.3677	-19.0759	29.0491	-24.2314	-8.25702	-34.7611	-18.9773	59.7579	-20.7311	-10.1853	-31.0698	-22.8516	-11.729	5.54622	13.6133	63.3854
11.5832	10.3571	27.4637	6.82023	-20.7224	-20.2738	28.5516	-27.7274	-8.65713	-33.9354	-17.1549	60.6467	-22.2005	-11.254	-31.9863	-23.9265	-14.5546	5.88559	14.2183	64.4526
11.7577	11.583	27.1414	5.96874	-21.1629	-21.2074	27.907	-30.9045	-9.37557	-33.3418	-15.3331	60.8252	-23.5843	-12.0529	-32.8656	-24.7728	-17.2371	6.17158	14.4779	65.2781
11.8943	12.6291	26.4929	4.75671	-21.6431	-22.0356	27.2049	-33.6862	-10.3542	-32.9469	-13.6486	60.326	-24.8911	-12.6427	-33.763	-25.4419	-19.7821	6.42358	14.335	65.8323
11.9654	13.4312	25.6515	3.23581	-22.0878	-22.916	26.5723	-36.0397	-11.4752	-32.6827	-12.1773	59.2484	-26.1169	-13.0825	-34.7254	-25.9815	-22.2136	6.69489	13.7856	66.1116
11.9718	13.9471	24.7793	1.50199	-22.4121	-23.9736	26.1488	-37.9761	-12.5834	-32.4736	-10.9325	57.739	-27.2446	-13.4212	-35.7827	-26.4309	-24.5631	7.06006	12.8838	66.1418
11.9468	14.1645	24.0384	-0.318616	-22.5435	-25.2763	26.0577	-39.5473	-13.5169	-32.263	-9.87381	55.9683	-28.2484	-13.6934	-36.9438	-26.8187	-26.858	7.59743	11.7388	65.9756
11.952	14.1046	23.5663	-2.0885	-22.4415	-26.8208	26.3784	-40.8382	-14.1403	-32.032	-8.92465	54.1048	-29.0995	-13.9189	-38.194	-27.1635	-29.1129	8.37091	10.5021	65.6856
12.0677	13.8223	23.4553	-3.67884	-22.1094	-28.5314	27.1279	-41.9568	-14.3725	-31.8072	-7.99472	52.2939	-29.7738	-14.1059	-39.496	-27.4757	-31.3245	9.4148	9.34817	65.3521
12.3771	13.3989	23.7427	-4.98714	-21.5959	-30.272	28.2539	-43.0222	-14.2033	-31.6549	-7.00128	50.6419	-30.2575	-14.2553	-40.7944	-27.759	-33.4713	10.7251	8.45	65.0495
12.9484	12.932	24.4099	-5.94941	-20.9847	-31.869	29.6423	-44.1514	-13.6949	-31.6635	-5.88619	49.2095	-30.551	-14.3643	-42.0216	-28.0117	-35.5186	12.2588	7.95446	64.8323
13.819	12.5207	25.391	-6.54544	-20.3764	-33.1414	31.1374	-45.447	-12.9677	-31.9185	-4.6253	48.0134	-30.6689	-14.4288	-43.1065	-28.2263	-37.4272	13.9409	7.96052	64.7247
14.9834	12.2511	26.5874	-6.79643	-19.8649	-33.9315	32.5696	-46.9872	-12.1738	-32.4764	-3.22962	47.0353	-30.6361	-14.443	-43.9837	-28.3886	-39.1629	15.6781	8.50403	64.7156
16.3896	12.1829	27.887	-6.75644	-19.5157	-34.1322	33.7866	-48.8185	-11.4628	-33.3418	-1.73888	46.2351	-30.4823	-14.3983	-44.6017	-28.4764	-40.7065	17.3746	9.55143	64.7606
17.9435	12.3409	29.181	-6.49947	-19.3506	-33.7043	34.6795	-50.9542	-10.9482	-34.456	-0.210194	45.5653	-30.2345	-14.2814	-44.9311	-28.4603	-42.0607	18.9478	11.0032	64.7909
19.522	12.7117	30.3795	-6.10494	-19.3437	-32.6836	35.2001	-53.3758	-10.6811	-35.6971	1.29527	44.9839	-29.9108	-14.0736	-44.9693	-28.3059	-43.2523	20.3393	12.7067	64.7267
20.9918	13.2476	31.4195	-5.64425	-19.4292	-31.1742	35.3653	-56.0399	-10.6371	-36.8947	2.72403	44.463	-29.5169	-13.753	-44.7425	-27.9784	-44.3311	21.5204	14.4759	64.4949
22.2313	13.8752	32.2677	-5.17054	-19.5215	-29.3322	35.2489	-58.8884	-10.7194	-37.855	4.0382	43.9919	-29.0455	-13.2996	-44.3042	-27.4498	-45.3635	22.4896	16.1152	64.0446
23.1505	14.509	32.9167	-4.71305	-19.5407	-27.3409	34.9625	-61.859	-10.7773	-38.3924	5.21805	43.5751	-28.4802	-12.7023	-43.7304	-26.7066	-46.4241	23.2647	17.4445	63.3601
23.7056	15.0652	33.3775	-4.2765	-19.4401	-25.3839	34.6305	-64.8967	-10.6371	-38.3612	6.25949	43.2264	-27.8018	-11.9675	-43.1107	-25.7564	-47.5847	23.8712	18.3202	62.4662
23.9052	15.475	33.6697	-3.84491	-19.2265	-23.6202	34.3644	-67.9617	-10.1384	-37.6817	7.16787	42.961	-26.9967	-11.125	-42.5384	-24.6318	-48.9056	24.3301	18.6513	61.4266
23.8063	15.6932	33.8122	-3.38878	-18.9696	-22.1645	34.2422	-71.0338	-9.16796	-36.3555	7.95028	42.7875	-26.0635	-10.2313	-42.0992	-23.3897	-50.4276	24.6484	18.4074	60.3334
23.5018	15.7019	33.8168	-2.8739	-18.796	-21.078	34.2964	-74.1113	-7.68532	-34.4672	8.6089	42.7027	-25.0185	-9.36565	-41.8605	-22.106	-52.1679	24.8147	17.619	59.2912
23.1005	15.5078	33.6851	-2.27025	-18.8684	-20.3667	34.5127	-77.2068	-5.73364	-32.1725	9.13718	42.6882	-23.8958	-8.62072	-41.8627	-20.8641	-54.1194	24.8013	16.3692	58.397
22.7039	15.1344	33.41	-1.55958	-19.354	-19.9909	34.8386	-80.338	-3.43442	-29.6749	9.52016	42.7117	-22.7438	-8.08753	-42.1137	-19.7418	-56.254	24.5717	14.7799	57.7215
22.3851	14.6116	32.9805	-0.740544	-20.3871	-19.8801	35.1987	-83.5182	-0.966978	-27.1958	9.73857	42.7306	-21.6171	-7.83746	-42.5879	-18.7969	-58.5271	24.0917	12.9948	57.294
22.173	13.9641	32.388	0.169048	-22.0359	-19.9507	35.5138	-86.7477	1.46297	-24.943	9.77556	42.6969	-20.5671	-7.90529	-43.2295	-18.0552	-60.8852	23.3413	11.1598	57.0949
22.0453	13.2021	31.6329	1.13295	-24.279	-20.125	35.7169	-90.0079	3.65901	-23.0832	9.62408	42.5627	-19.6314	-8.277	-43.9599	-17.5043	-63.2718	22.3241	9.40701	57.057
21.9322	12.3165	30.7299	2.09989	-26.9992	-20.3447	35.7658	-93.2605	5.467	-21.7225	9.29261	42.2844	-18.8262	-8.88605	-44.688	-17.095	-65.634	21.072	7.84038	57.0762
21.73	11.2791	29.7088	3.00905	-29.9957	-20.5804	35.6466	-96.4512	6.79873	-20.8983	8.80743	41.8255	-18.1439	-9.62	-45.3224	-16.75	-67.9262	19.643	6.52803	57.0289
21.322	10.0495	28.6132	3.79697	-33.0142	-20.8331	35.3714	-99.5185	7.64188	-20.5814	8.2105	41.1567	-17.5546	-10.3374	-45.7844	-16.3801	-70.1125	18.1131	5.4997	56.7948
20.6026	8.58577	27.4946	4.40503	-35.7885	-21.1306	34.9689	-102.405	8.05514	-20.6885	7.55301	40.2557	-17.0147	-10.8926	-46.0176	-15.9041	-72.1666	16.5636	4.75005	56.2786
19.501	6.85745	26.4045	4.78687	-38.0868	-21.5178	34.4732	-105.067	8.14995	-21.1001	6.88605	39.106	-16.4784	-11.1641	-45.9956	-15.2694	-74.0701	15.0673	4.24678	55.4283
17.9981	4.85857	25.3862	4.91483	-39.7525	-22.0456	33.9134	-107.487	8.06351	-21.6812	6.25045	37.6967	-15.9109	-11.0809	-45.7244	-14.4679	-75.8101	13.6761	3.94202	54.2469
16.1357	2.61722	24.4677	4.78493	-40.7313	-22.7586	33.3067	-109.672	7.92907	-22.3005	5.66826	36.0239	-15.3005	-10.6411	-45.2403	-13.5452	-77.3755	12.414	3.78518	52.7934
14.0139	0.199781	23.6581	4.41967	-41.0794	-23.6849	32.6572	-111.654	7.84981	-22.8452	5.13815	34.0939	-14.6653	-9.91928	-44.6035	-12.5989	-78.7536	11.2768	3.73527	51.1744
11.7785	-2.29151	22.9479	3.86825	-40.9503	-24.8291	31.96	-113.485	7.8817	-23.2305	4.63599	31.9274	-14.0549	-9.05851	-43.8872	-11.7666	-79.9276	10.2394	3.77075	49.5283
9.60087	-4.72747	22.3145	3.20392	-40.5632	-26.1692	31.2098	-115.215	8.02824	-23.4024	4.12081	29.5642	-13.5437	-8.2499	-43.1665	-11.2052	-80.8747	9.26831	3.89544	48.0023
7.65246	-6.9663	21.7301	2.51849	-40.1586	-27.658	30.4098	-116.886	8.24766	-23.3366	3.54503	27.0662	-13.2182	-7.7012	-42.5054	-11.065	-81.5653	8.33751	4.13957	46.7301
6.08058	-8.87078	21.173	1.9142	-39.9515	-29.2274	29.579	-118.513	8.46996	-23.0339	2.86665	24.5177	-13.161	-7.60086	-41.9476	-11.462	-81.9638	7.44336	4.55556	45.8103
4.9882	-10.3258	20.6375	1.49383	-40.0892	-30.7948	28.7552	-120.074	8.61946	-22.5153	2.06073	22.0212	-13.4328	-8.08405	-41.5101	-12.4562	-82.0312	6.61462	5.20921	45.2931
4.42186	-11.2527	20.1414	1.34969	-40.6244	-32.2711	27.9913	-121.509	8.63734	-21.817	1.12728	19.6901	-14.058	-9.20704	-41.1819	-14.0371	-81.7277	5.91509	6.16742	45.1743
4.36946	-11.6191	19.7281	1.55288	-41.5074	-33.5686	27.3462	-122.724	8.49882	-20.9881	0.0935533	17.6362	-15.0169	-10.935	-40.9276	-16.1219	-81.018	5.43734	7.48431	45.4
4.76766	-11.4413	19.463	2.14404	-42.5989	-34.6073	26.8717	-123.603	8.22119	-20.0889	-0.99021	15.9569	-16.2447	-13.1453	-40.6958	-18.5649	-79.8756	5.2883	9.18799	45.8784
5.5172	-10.7804	19.423	3.12665	-43.7004	-35.3209	26.5987	-124.026	7.86102	-19.1899	-2.061	14.7219	-17.6406	-15.6463	-40.4307	-21.1776	-78.2876	5.56934	11.2701	46.4987
6.50271	-9.73143	19.6813	4.4639	-44.5951	-35.6607	26.5261	-123.891	7.50142	-18.3706	-3.0573	13.9631	-19.0834	-18.2074	-40.0844	-23.7565	-76.2589	6.35467	13.6802	47.1514
7.61333	-8.40957	20.2895	6.07969	-45.0913	-35.5984	26.6156	-123.127	7.23244	-17.7153	-3.93452	13.6697	-20.4521	-20.5942	-39.6286	-26.1115	-73.8147	7.67268	16.3262	47.7478
8.76008	-6.93349	21.2604	7.86381	-45.0589	-35.1274	26.7939	-121.712	7.12934	-17.3071	-4.67816	13.79	-21.6471	-22.6041	-39.0633	-28.0924	-71.0007	9.49426	19.0809	48.2333
9.88719	-5.41041	22.5554	9.68091	-44.4529	-34.2632	26.9637	-119.676	7.23384	-17.2187	-5.31174	14.2396	-22.6081	-24.0932	-38.4199	-29.6074	-67.8823	11.7309	21.7947	48.5947
10.9757	-3.92426	24.0785	11.3826	-43.3178	-33.0429	27.0192	-117.099	7.54252	-17.5021	-5.89748	14.9148	-23.3251	-24.9923	-37.7597	-30.6317	-64.5406	14.2436	24.3121	48.8584
12.0396	-2.52892	25.681	12.8212	-41.7756	-31.5234	26.8657	-114.099	8.00549	-18.179	-6.529	15.7096	-23.8406	-25.309	-37.1666	-31.2045	-61.0673	16.8604	26.4899	49.0812
13.1154	-1.24705	27.1747	13.8643	-39.9984	-29.7793	26.4361	-110.814	8.53533	-19.2333	-7.31707	16.5322	-24.2427	-25.1159	-36.7353	-31.4166	-57.5589	19.4012	28.2144	49.3361
14.2489	-0.0741887	28.3547	14.4082	-38.174	-27.8984	25.7043	-107.387	9.02483	-20.6094	-8.37087	17.3182	-24.6499	-24.5304	-36.5573	-31.391	-54.1107	21.7026	29.4148	49.6954
15.4807	1.01308	29.027	14.3893	-36.4715	-25.9779	24.6879	-103.944	9.36961	-22.2162	-9.77803	18.038	-25.191	-23.6883	-36.7065	-31.2607	-50.812	23.6408	30.0709	50.2152
16.8356	2.04685	29.0383	13.7915	-35.0133	-24.1178	23.4441	-100.585	9.49071	-23.9377	-11.5874	18.697	-25.9838	-22.7197	-37.2276	-31.148	-47.7423	25.1459	30.2141	50.9233
18.3154	3.05755	28.3008	12.6504	-33.8606	-22.4146	22.0561	-97.3759	9.35252	-25.6497	-13.7977	19.3282	-27.1163	-21.7296	-38.1281	-31.1482	-44.9695	26.2073	29.9206	51.8135
19.8985	4.0656	26.8104	11.0513	-33.013	-20.9548	20.6147	-94.3511	8.97204	-27.2387	-16.3541	19.979	-28.6336	-20.7877	-39.3765	-31.3208	-42.5496	26.8675	29.2999	52.8469
21.5442	5.07627	24.6523	9.12302	-32.4216	-19.8081	19.1991	-91.5223	8.41748	-28.6207	-19.1542	20.6949	-30.5331	-19.9276	-40.9065	-31.6871	-40.5273	27.2073	28.4791	53.9589
23.2013	6.0788	21.9938	7.02717	-32.0118	-19.0215	17.8608	-88.8899	7.79649	-29.7567	-22.0613	21.5041	-32.7666	-19.1545	-42.6256	-32.2353	-38.9361	27.3257	27.5862	55.0707
24.8177	7.0493	19.0645	4.94291	-31.7079	-18.6156	16.6137	-86.4561	7.23617	-30.6604	-24.9237	22.4052	-35.25	-18.4581	-44.4278	-32.9287	-37.7981	27.3184	26.7353	56.103
26.3501	7.95685	16.1269	3.04978	-31.4567	-18.5818	15.4346	-84.2339	6.85901	-31.3973	-27.5957	23.3618	-37.877	-17.8255	-46.2079	-33.7156	-37.122	27.2591	26.0155	56.9889
27.7693	8.77116	13.4409	1.50947	-31.2406	-18.8828	14.2714	-82.2522	6.75948	-32.0742	-29.9574	24.3048	-40.5338	-17.2524	-47.8743	-34.5383	-36.8996	27.1881	25.4849	57.6834
29.0622	9.47021	11.2293	0.448897	-31.0806	-19.4548	13.0587	-80.5535	6.98581	-32.8206	-31.929	25.1423	-43.1116	-16.7478	-49.3584	-35.339	-37.1012	27.11	25.1701	58.1679
30.2289	10.0462	9.6479	-0.0535285	-31.0275	-20.2125	11.7366	-79.1848	7.53061	-33.7637	-33.4775	25.7754	-45.5161	-16.3321	-50.62	-36.0626	-37.6717	26.9992	25.0701	58.4499
31.2762	10.5084	8.76687	0.0235909	-31.1449	-21.0559	10.2688	-78.1854	8.33196	-35.0031	-34.6156	26.1152	-47.6713	-16.0298	-51.647	-36.6565	-38.5267	26.8136	25.1638	58.5579
32.2092	10.8824	8.56451	0.642658	-31.4878	-21.8791	8.65519	-77.5725	9.28476	-36.5874	-35.3913	26.1005	-49.5182	-15.8582	-52.4499	-37.069	-39.5534	26.5108	25.4174	58.532
33.0233	11.2058	8.93521	1.71231	-32.0834	-22.579	6.936	-77.3291	10.2599	-38.4985	-35.8725	25.7089	-51.0111	-15.8173	-53.0536	-37.2481	-40.6143	26.0642	25.7919	58.4146
33.6995	11.5205	9.70947	3.09954	-32.9181	-23.0651	5.18754	-77.3974	11.1278	-40.6457	-36.1284	24.962	-52.1119	-15.882	-53.4868	-37.1423	-41.5563	25.4752	26.2476	58.2407
34.2022	11.8641	10.6825	4.64738	-33.935	-23.2666	3.50897	-77.6792	11.7814	-42.8704	-36.2105	23.9216	-52.7856	-16.0006	-53.772	-36.7042	-42.224	24.7775	26.7462	58.0313
34.4836	12.2606	11.6463	6.19593	-35.0412	-23.1389	2.00402	-78.0441	12.1549	-44.9628	-36.1385	22.6785	-52.9987	-16.0999	-53.918	-35.8961	-42.4752	24.0344	27.2502	57.7905
34.4903	12.7133	12.42	7.60373	-36.1237	-22.6664	0.761213	-78.3444	12.2345	-46.6864	-35.8916	21.3359	-52.7204	-16.0962	-53.9164	-34.6977	-42.1974	23.3284	27.7211	57.5064
34.1746	13.2006	12.8735	8.76657	-37.0703	-21.8621	-0.162883	-78.434	12.0598	-47.8072	-35.4084	19.9906	-51.9275	-15.9088	-53.7417	-33.1124	-41.3218	22.7451	28.1174	57.1549
33.5046	13.6759	12.9411	9.63058	-37.7893	-20.7637	-0.753938	-78.1878	11.7151	-48.1237	-34.5942	18.7158	-50.6109	-15.4743	-53.356	-31.1723	-39.833	22.3568	28.3952	56.7067
32.4732	14.0725	12.6237	10.1979	-38.2244	-19.427	-1.04145	-77.5183	11.3138	-47.4921	-33.336	17.5496	-48.7814	-14.7572	-52.7161	-28.9373	-37.7706	22.207	28.5101	56.1336
31.1041	14.3111	11.98	10.5234	-38.3612	-17.9165	-1.09155	-76.3866	10.9775	-45.8447	-31.5209	16.49	-46.4745	-13.7545	-51.7823	-26.4906	-35.2242	22.3015	28.4235	55.4146
29.4511	14.3117	11.1097	10.7041	-38.2224	-16.2954	-0.992725	-74.8048	10.8151	-43.1977	-29.0578	15.4986	-43.7502	-12.4931	-50.5267	-23.9281	-32.3205	22.6057	28.1093	54.5401
27.5938	14.0051	10.1312	10.8616	-37.8562	-14.6167	-0.83783	-72.8315	10.9044	-39.6479	-25.8957	14.5116	-40.6896	-11.0219	-48.9391	-21.3459	-29.2054	23.0504	27.5626	53.513
25.6278	13.3444	9.15999	11.1215	-37.3186	-12.9155	-0.706297	-70.56	11.2803	-35.3604	-22.0395	13.4549	-37.3866	-9.39876	-47.0305	-18.8263	-26.0229	23.5441	26.8053	52.3471
23.6534	12.3139	8.2897	11.5929	-36.6546	-11.2055	-0.650383	-68.1028	11.931	-30.5487	-17.5577	12.2617	-33.9376	-7.67753	-44.8326	-16.4271	-22.896	23.9894	25.8891	51.0647
21.7629	10.9334	7.57968	12.3514	-35.8852	-9.47917	-0.68824	-65.5743	12.8026	-25.4513	-12.583	10.8868	-30.4314	-5.8975	-42.395	-14.174	-19.9118	24.3008	24.8928	49.692
20.0309	9.25845	7.05038	13.4288	-35.0008	-7.71245	-0.804923	-63.0766	13.8107	-20.3075	-7.30433	9.31721	-26.9396	-4.07806	-39.7788	-12.0614	-17.1137	24.4188	23.9143	48.2554
18.5076	7.37481	6.68603	14.8098	-33.9646	-5.87271	-0.960678	-60.6886	14.8568	-15.337	-1.95177	7.57485	-23.5129	-2.21996	-37.0511	-10.0582	-14.5022	24.3205	23.0576	46.7787
17.2176	5.38965	6.44325	16.437	-32.7254	-3.9287	-1.10421	-58.4611	15.8465	-10.7251	3.224	5.71231	-20.1806	-0.312549	-34.2775	-8.11995	-12.0438	24.0221	22.4175	45.2827
16.1627	3.41939	6.26294	18.223	-31.2346	-1.86076	-1.18764	-56.418	16.7056	-6.61372	7.97535	3.80271	-16.9559	1.65512	-31.518	-6.2026	-9.68563	23.5749	22.064	43.7849
15.3283	1.57673	6.08276	20.0658	-29.4664	0.330953	-1.17968	-54.5607	17.3911	-3.10053	12.0815	1.92606	-13.8445	3.68267	-28.8229	-4.27686	-7.37321	23.0556	22.0299	42.3023
14.6917	-0.0414348	5.8477	21.8653	-27.4321	2.6218	-1.07398	-52.8764	17.896	-0.24229	15.3695	0.155079	-10.8533	5.74961	-26.2318	-2.33793	-5.06724	22.552	22.3044	40.8533
14.2296	-1.36358	5.51706	23.538	-25.1887	4.9628	-0.891186	-51.3454	18.246	1.93774	17.7304	-1.45622	-7.99973	7.81242	-23.7742	-0.409294	-2.75555	22.1479	22.8342	39.4599
13.9239	-2.34932	5.0672	25.0263	-22.8354	7.28571	-0.674488	-49.9474	18.4905	3.44153	19.1276	-2.87895	-5.31511	9.80877	-21.4704	1.46093	-0.458131	21.9095	23.5324	38.1484
13.763	-2.99098	4.49045	26.302	-20.5013	9.51241	-0.480172	-48.665	18.6873	4.28893	19.5982	-4.10963	-2.84474	11.6686	-19.3339	3.21039	1.77614	21.8745	24.2927	36.9488
13.7404	-3.31092	3.7913	27.3636	-18.3248	11.5668	-0.365788	-47.484	18.8869	4.5129	19.2446	-5.16472	-0.641796	13.3294	-17.3729	4.77742	3.88017	22.0469	25.0087	35.8924
13.8494	-3.35571	2.98145	28.2287	-16.4297	13.3869	-0.37896	-46.391	19.1167	4.15763	18.2206	-6.07094	1.24249	14.7533	-15.5917	6.11712	5.78445	22.3968	25.592	35.0081
14.077	-3.1881	2.07509	28.9233	-14.9032	14.9352	-0.549587	-45.3705	19.3712	3.27942	16.7109	-6.85406	2.77045	15.9393	-13.9912	7.21488	7.43433	22.8641	25.9869	34.3188
14.3982	-2.87841	1.08559	29.472	-13.7803	16.2044	-0.887219	-44.4021	19.6072	1.94902	14.9085	-7.52904	3.92849	16.9307	-12.5702	8.09392	8.80481	23.3673	26.1784	33.8378
14.7734	-2.4965	0.0239307	29.8894	-13.0382	17.2176	-1.38401	-43.4591	19.7479	0.253928	12.9915	-8.09393	4.73361	17.8119	-11.3255	8.81479	9.90947	23.8135	26.1925	33.5668
15.1497	-2.10544	-1.10116	30.1767	-12.6018	18.0225	-2.02219	-42.5108	19.6943	-1.70121	11.1041	-8.52923	5.23395	18.697	-10.2536	9.46646	10.801	24.1102	26.0873	33.4953
15.4668	-1.75721	-2.2822	30.3228	-12.3589	18.681	-2.78389	-41.5257	19.3424	-3.79711	9.34166	-8.80286	5.50267	19.7109	-9.35269	10.1505	11.563	24.1756	25.9383	33.6022
15.6671	-1.49052	-3.51178	30.3085	-12.1816	19.255	-3.66046	-40.4776	18.6028	-5.90597	7.74475	-8.8797	5.6259	20.9667	-8.62502	10.9612	12.2945	23.9491	25.8207	33.859
15.7079	-1.33043	-4.78188	30.1152	-11.9494	19.7923	-4.65858	-39.3511	17.4208	-7.90084	6.29984	-8.73337	5.68705	22.5445	-8.07918	11.9663	13.0899	23.398	25.7917	34.2335
15.5726	-1.28893	-6.08408	29.7317	-11.5688	20.3152	-5.80126	-38.146	15.7914	-9.66702	4.94841	-8.35766	5.75074	24.4759	-7.73167	13.192	14.0185	22.5232	25.8778	34.6931
15.2791	-1.36602	-7.41051	29.1608	-10.9857	20.8132	-7.12303	-36.8792	13.7676	-11.1135	3.60202	-7.77456	5.84981	26.7377	-7.60678	14.6152	15.1087	21.3607	26.0682	35.2083
14.8819	-1.55081	-8.75483	28.4209	-10.1879	21.2431	-8.66007	-35.5823	11.4594	-12.1825	2.16109	-7.03714	5.97852	29.2557	-7.7343	16.1662	16.3393	19.9811	26.3181	35.7531
14.4668	-1.8225	-10.1127	27.5438	-9.19819	21.5362	-10.4374	-34.2968	9.02341	-12.8549	0.534672	-6.22599	6.09377	31.9194	-8.14477	17.7402	17.6406	18.4845	26.558	36.3041
14.1392	-2.15137	-11.4805	26.5686	-8.06094	21.6106	-12.4562	-33.0662	6.6445	-13.1504	-1.34194	-5.44004	6.1245	34.6025	-8.86272	19.2157	18.9065	16.9922	26.7098	36.8392
14.0052	-2.50047	-12.8534	25.5329	-6.82436	21.3889	-14.6834	-31.9273	4.51203	-13.1221	-3.49416	-4.78318	5.98767	37.1867	-9.89863	20.478	20.0135	15.6358	26.704	37.3331
14.1515	-2.82831	-14.2205	24.4638	-5.52476	20.8157	-17.0479	-30.9024	2.79474	-12.8451	-5.90145	-4.34945	5.60792	39.5826	-11.2411	21.4398	20.8453	14.5428	26.4955	37.7556
14.6252	-3.09294	-15.5611	23.3716	-4.17545	19.8735	-19.4426	-29.9944	1.61837	-12.4035	-8.49786	-4.20978	4.9368	41.7437	-12.8508	22.0588	21.317	13.822	26.0734	38.069
15.4192	-3.25754	-16.8407	22.2471	-2.76355	18.5928	-21.7342	-29.1853	1.04995	-11.8742	-11.1791	-4.40265	3.96771	43.6716	-14.657	22.3455	21.3951	13.5491	25.4643	38.2288
16.4659	-3.29682	-18.01	21.0652	-1.25474	17.0556	-23.778	-28.4386	1.09128	-11.3144	-13.8153	-4.9307	2.74345	45.4098	-16.5588	22.3617	21.108	13.7557	24.7262	38.1864
17.6412	-3.20326	-19.0068	19.792	0.395236	15.3898	-25.436	-27.7065	1.68284	-10.7521	-16.266	-5.76338	1.35442	47.0301	-18.4307	22.2097	20.546	14.4224	23.9362	37.8942
18.7797	-2.9919	-19.7623	18.3976	2.22576	13.7572	-26.5938	-26.9373	2.71719	-10.1834	-18.3971	-6.84509	-0.0721239	48.6128	-20.1316	22.0138	19.8502	15.479	23.1745	37.3126
19.6973	-2.70214	-20.2102	16.8681	4.25707	12.3342	-27.1753	-26.0854	4.05928	-9.57633	-20.0948	-8.10659	-1.39005	50.227	-21.5174	21.8989	19.1913	16.8123	22.5077	36.4176
20.22	-2.39542	-20.2989	15.217	6.48036	11.2914	-27.1504	-25.1185	5.56996	-8.88009	-21.2768	-9.47709	-2.45608	51.9136	-22.4544	21.9692	18.743	18.2794	21.9753	35.2072
20.2126	-2.14844	-20.002	13.4919	8.85496	10.7721	-26.5358	-24.023	7.12809	-8.03968	-21.8982	-10.8945	-3.15131	53.6762	-22.8325	22.2921	18.6542	19.7273	21.5838	33.7067
19.602	-2.042	-19.3269	11.7737	11.3133	10.875	-25.3892	-22.8051	8.64736	-7.01132	-21.9528	-12.3116	-3.39844	55.4797	-22.5749	22.8888	19.0249	21.0139	21.3074	31.9694
18.3924	-2.14708	-18.3182	10.17	13.7725	11.6431	-23.797	-21.4892	10.0847	-5.77661	-21.47	-13.6972	-3.17179	57.2577	-21.6448	23.7344	19.8899	22.0286	21.0976	30.0752
16.6677	-2.51013	-17.0539	8.8011	16.1499	13.0591	-21.8596	-20.1131	11.4388	-4.35241	-20.5088	-15.0323	-2.49845	58.9257	-20.0478	24.766	21.2139	22.7076	20.8972	28.1237
14.5807	-3.14041	-15.6353	7.78216	18.3787	15.0498	-19.6761	-18.7214	12.7403	-2.79418	-19.1498	-16.3035	-1.45088	60.3968	-17.8289	25.8963	22.8976	23.0421	20.6574	26.226
12.3324	-4.00187	-14.171	7.20417	20.4195	17.4961	-17.3308	-17.3597	14.0348	-1.19206	-17.4875	-17.494	-0.13275	61.596	-15.0665	27.0308	24.7938	23.078	20.3525	24.4929
10.1419	-5.01197	-12.7584	7.11731	22.2651	20.2487	-14.8852	-16.069	15.3639	0.33997	-15.6236	-18.5773	1.33887	62.4706	-11.8646	28.0846	26.7315	22.9057	19.9892	23.024
8.21526	-6.04831	-11.4654	7.5197	23.9377	23.1456	-12.3747	-14.8824	16.7477	1.67995	-13.6613	-19.5135	2.85151	62.9943	-8.34296	28.995	28.5421	22.6434	19.6085	21.8969
6.71573	-6.96299	-10.3169	8.35364	25.4785	26.0297	-9.81181	-13.8245	18.1736	2.71616	-11.7023	-20.251	4.31216	63.1647	-4.62859	29.7288	30.0838	22.4154	19.2787	21.1596
5.74299	-7.60286	-9.28902	9.5103	26.933	28.7636	-7.19358	-12.9113	19.5935	3.36445	-9.84325	-20.733	5.65661	62.9968	-0.84815	30.2838	31.2612	22.331	19.0809	20.8258
5.32289	-7.83261	-8.31262	10.8418	28.3347	31.2407	-4.51172	-12.1528	20.9299	3.58157	-8.17399	-20.9077	6.85233	62.5139	2.87791	30.6838	32.0349	22.4661	19.0906	20.8742
5.41022	-7.55703	-7.28706	12.1789	29.6928	33.3906	-1.76395	-11.5539	22.0916	3.37221	-6.77427	-20.741	7.89527	61.7397	6.43953	30.9698	32.422	22.8522	19.3585	21.2521
5.90297	-6.73835	-6.10112	13.3516	30.9852	35.1797	1.03621	-11.1166	22.993	2.78868	-5.71009	-20.2269	8.80215	60.6942	9.74019	31.1907	32.4869	23.4742	19.8953	21.8812
6.66519	-5.40544	-4.65847	14.2083	32.1602	36.6074	3.85255	-10.8392	23.576	1.92324	-5.02895	-19.3954	9.60086	59.3934	12.6995	31.3931	32.3244	24.2771	20.6637	22.6666
7.55384	-3.65276	-2.90244	14.6329	33.1462	37.6989	6.62347	-10.7161	23.8265	0.894805	-4.7548	-18.3141	10.3211	57.8554	15.2554	31.6147	32.0397	25.1801	21.5799	23.5071
8.44426	-1.62878	-0.835502	14.5554	33.8667	38.4963	9.26358	-10.7372	23.7847	-0.167636	-4.88359	-17.0828	10.9878	56.1073	17.3671	31.8818	31.7275	26.0946	22.525	24.3048
9.24977	0.484585	1.47063	13.9566	34.2575	39.0489	11.6696	-10.8862	23.5439	-1.14194	-5.38076	-15.8222	11.6178	54.1944	19.0167	32.2085	31.4553	26.9433	23.3635	24.9749
9.93187	2.49826	3.87681	12.8661	34.2832	39.4051	13.7296	-11.1422	23.239	-1.92723	-6.18158	-14.6578	12.2201	52.1848	20.2102	32.6008	31.2522	27.6748	23.9672	25.4531
10.4997	4.2438	6.19034	11.3558	33.9463	39.6057	15.3343	-11.4808	23.0268	-2.45378	-7.19534	-13.7025	12.7992	50.1698	20.977	33.0598	31.1064	28.2726	24.238	25.701
10.9997	5.59776	8.18906	9.5296	33.2903	39.6796	16.3894	-11.8779	23.0596	-2.68717	-8.31335	-13.0397	13.3589	48.2573	21.3664	33.5854	30.9698	28.7559	24.1268	25.7093
11.4978	6.49876	9.65159	7.51072	32.3924	39.6414	16.8275	-12.3137	23.4594	-2.62691	-9.42031	-12.7113	13.9052	46.5598	21.4408	34.1786	30.77	29.1726	23.6437	25.4977
12.0595	6.95412	10.3889	5.42983	31.3511	39.4923	16.6179	-12.7763	24.2966	-2.30071	-10.4075	-12.7123	14.4474	45.1774	21.2671	34.8404	30.4253	29.5863	22.8588	25.1123
12.7301	7.03506	10.2716	3.41348	30.2677	39.2223	15.7733	-13.2639	25.5768	-1.75627	-11.1861	-12.9923	14.9958	44.1821	20.9056	35.5694	29.8623	30.0604	21.8913	24.6207
13.5226	6.86151	9.2488	1.57417	29.2298	38.8129	14.3531	-13.7849	27.2393	-1.05267	-11.6986	-13.465	15.5571	43.6048	20.4002	36.3577	29.0302	30.6435	20.8909	24.1045
14.4119	6.57934	7.35552	0.00216756	28.2966	38.2419	12.4617	-14.3542	29.1668	-0.253392	-11.9261	-14.0222	16.129	43.4282	19.769	37.1874	27.9119	31.3582	20.0137	23.6501
15.3397	6.33398	4.70752	-1.24085	27.4931	37.4875	10.2419	-14.9878	31.2052	0.577991	-11.8905	-14.5516	16.694	43.5902	19.0008	38.0278	26.5281	32.1963	19.3969	23.3388
16.2268	6.24539	1.48558	-2.12644	26.8103	36.5316	7.86352	-15.6953	33.1884	1.37927	-11.6508	-14.9541	17.2176	43.9946	18.0557	38.8363	24.9355	33.1214	19.1375	23.2357
16.9904	6.38852	-2.08801	-2.66177	26.2148	35.3635	5.50816	-16.4729	34.965	2.08882	-11.2934	-15.1584	17.6488	44.5291	16.8725	39.5613	23.2188	34.077	19.2775	23.3813
17.5627	6.78248	-5.77644	-2.88938	25.6619	33.9816	3.35158	-17.2976	36.4209	2.64411	-10.9196	-15.1306	17.9263	45.0862	15.3807	40.1491	21.4787	34.9998	19.7987	23.783
17.906	7.39015	-9.35412	-2.88356	25.1116	32.3947	1.54515	-18.1268	37.4939	2.98113	-10.6292	-14.8782	17.9886	45.5831	13.5174	40.5511	19.8175	35.8325	20.6279	24.412
18.022	8.12751	-12.6276	-2.74281	24.5411	30.622	0.199212	-18.9009	38.1794	3.03634	-10.5063	-14.4479	17.7861	45.9762	11.2432	40.733	18.3254	36.5359	21.6495	25.2023
17.9517	8.88088	-15.4492	-2.57837	23.9535	28.6922	-0.629586	-19.5517	38.5255	2.7518	-10.6063	-13.9181	17.2936	46.2663	8.55741	40.6812	17.0699	37.0955	22.7257	26.0554
17.7673	9.52835	-17.7219	-2.49949	23.3774	26.6425	-0.944778	-20.0142	38.62	2.08339	-10.9492	-13.3882	16.5204	46.4953	5.50694	40.4069	16.089	37.5224	23.7178	26.8495
17.5572	9.96138	-19.398	-2.59686	22.8614	24.5165	-0.80907	-20.2394	38.5728	1.01092	-11.5173	-12.9667	15.5143	46.7331	2.18772	39.9458	15.3904	37.8489	24.5072	27.4513
17.4071	10.1029	-20.4715	-2.9267	22.462	22.3623	-0.335468	-20.2063	38.4975	-0.452148	-12.26	-12.7593	14.3594	47.059	-1.26236	39.3547	14.9548	38.1194	25.0112	27.731
17.3822	9.9189	-20.9683	-3.4981	22.2294	20.2305	0.328609	-19.9291	38.4958	-2.25154	-13.1034	-12.8581	13.1671	47.5424	-4.67858	38.7031	14.7441	38.3791	25.1927	27.5781
17.5129	9.42148	-20.9375	-4.26633	22.195	18.1716	1.02219	-19.4591	38.6473	-4.29028	-13.963	-13.3336	12.0608	48.2249	-7.89041	38.0638	14.7111	38.6647	25.0614	26.9148
17.7887	8.6646	-20.4439	-5.13432	22.363	16.2334	1.5936	-18.8783	39.0069	-6.43333	-14.7582	-14.229	11.1573	49.1103	-10.745	37.5019	14.8094	38.9976	24.6681	25.7067
18.1608	7.73282	-19.5634	-5.96291	22.7085	14.4581	1.92191	-18.2872	39.6074	-8.51944	-15.425	-15.5566	10.5478	50.1635	-13.1292	37.0659	15.0015	39.382	24.093	23.9684
18.5526	6.72637	-18.3821	-6.5894	23.1823	12.8792	1.93354	-17.7879	40.4673	-10.3789	-15.9255	-17.2963	10.2822	51.3169	-14.9857	36.7802	15.2636	39.8084	23.4307	21.7634
18.8767	5.74545	-16.9955	-6.85171	23.7217	11.5174	1.61145	-17.4653	41.5988	-11.855	-16.2526	-19.3951	10.3597	52.485	-16.3214	36.6427	15.5861	40.2605	22.7737	19.1977
19.0544	4.87653	-15.5081	-6.61474	24.2637	10.3778	0.995353	-17.3707	43.0149	-12.8256	-16.4288	-21.7688	10.7272	53.5818	-17.2049	36.6243	15.97	40.7245	22.1984	16.4088
19.0336	4.18295	-14.0305	-5.7942	24.7579	9.44664	0.173074	-17.5115	44.731	-13.2212	-16.5001	-24.3054	11.2859	54.5363	-17.754	36.6745	16.4201	41.1964	21.7539	13.5508
18.8014	3.70083	-12.6732	-4.37359	25.1754	8.69043	-0.735451	-17.8478	46.7629	-13.0359	-16.5262	-26.8703	11.9059	55.3043	-18.1155	36.727	16.9378	41.6873	21.4567	10.778
18.3892	3.44016	-11.5382	-2.41105	25.5127	8.05644	-1.59876	-18.2991	49.1185	-12.3287	-16.5679	-29.3154	12.4445	55.8718	-18.44	36.7095	17.5134	42.2233	21.2901	8.22924
17.8682	3.38995	-10.7078	-0.0340223	25.7882	7.47629	-2.29543	-18.7576	51.7878	-11.2156	-16.6757	-31.4893	12.7678	56.2509	-18.8564	36.5519	18.1217	42.8401	21.2088	6.0154
17.3371	3.52562	-10.2347	2.57743	26.033	6.87223	-2.73313	-19.1082	54.733	-9.85154	-16.8803	-33.2515	12.7684	56.4685	-19.4512	36.1941	18.7212	43.5741	21.1474	4.21048
16.9048	3.81659	-10.134	5.21635	26.2796	6.16601	-2.86188	-19.2489	57.8815	-8.40643	-17.1869	-34.4866	12.3796	56.5518	-20.254	35.5931	19.2581	44.4512	21.032	2.84847
16.6695	4.23241	-10.3808	7.67909	26.549	5.28921	-2.67985	-19.1092	61.1264	-7.03911	-17.5751	-35.1183	11.582	56.5147	-21.2348	34.7257	19.6741	45.4763	20.7914	1.9251
16.7012	4.7462	-10.9139	9.79474	26.8424	4.19375	-2.23107	-18.6621	64.3326	-5.87316	-18.0027	-35.1207	10.4018	56.3474	-22.311	33.5906	19.9169	46.6261	20.3688	1.40397
17.0283	5.3352	-11.646	11.4483	27.1374	2.86085	-1.59609	-17.9279	67.3523	-4.97913	-18.4144	-34.5246	8.90257	56.0143	-23.363	32.2066	19.9512	47.8473	19.7301	1.22563
17.6323	5.97881	-12.4794	12.5938	27.391	1.30643	-0.877851	-16.9681	70.0432	-4.36623	-18.7522	-33.417	7.17172	55.459	-24.2573	30.6092	19.7681	49.0612	18.8696	1.31792
18.4507	6.65519	-13.3243	13.2547	27.549	-0.418141	-0.185563	-15.8725	72.2902	-3.98472	-18.9665	-31.934	5.30395	54.6169	-24.8707	28.8458	19.3904	50.1728	17.8107	1.6058
19.3872	7.33779	-14.1157	13.512	27.5582	-2.2309	0.380256	-14.7405	74.0236	-3.73839	-19.0246	-30.2461	3.38591	53.4315	-25.1128	26.9691	18.8724	51.0841	16.6037	2.01942
20.3277	7.9928	-14.8271	13.4825	27.3801	-4.02935	0.739232	-13.6618	75.2306	-3.5048	-18.9168	-28.5386	1.4838	51.8708	-24.9417	25.0313	18.2938	51.7079	15.3191	2.49935
21.157	8.57854	-15.476	13.292	27.001	-5.70443	0.837499	-12.7	75.9584	-3.15922	-18.6567	-26.9893	-0.363494	49.9396	-24.3719	23.078	17.7487	51.9789	14.0377	2.99895
21.7752	9.04693	-16.1221	13.0486	26.4377	-7.15624	0.648716	-11.8825	76.3063	-2.598	-18.2775	-25.7473	-2.1452	47.6847	-23.4711	21.144	17.3314	51.8608	12.8408	3.48406
22.1097	9.34657	-16.8559	12.821	25.7356	-8.30872	0.17057	-11.1989	76.4089	-1.75705	-17.8235	-24.9155	-3.87335	45.1914	-22.3485	19.251	17.1212	51.3475	11.7985	3.93098
22.1209	9.42696	-17.7807	12.6269	24.9612	-9.12053	-0.581507	-10.6067	76.4122	-0.622169	-17.3404	-24.5405	-5.57292	42.572	-21.1353	17.4081	17.17	50.4578	10.9614	4.32352
21.8018	9.24272	-18.992	12.4326	24.1894	-9.58994	-1.58135	-10.0445	76.448	0.77038	-16.8635	-24.6108	-7.26942	39.9485	-19.9619	15.6142	17.4944	49.2268	10.354	4.65043
21.1724	8.75696	-20.5565	12.164	23.4894	-9.75234	-2.79788	-9.44772	76.6108	2.34274	-16.4097	-25.0636	-8.97643	37.4342	-18.9354	13.8639	18.0745	47.6948	9.97292	4.90364
20.2701	7.94352	-22.4957	11.7266	22.9119	-9.67083	-4.19842	-8.76392	76.9408	3.99174	-15.9716	-25.7994	-10.6854	35.1176	-18.121	12.154	18.8596	45.8973	9.7887	5.07785
19.1399	6.78776	-24.7773	11.0293	22.4816	-9.42128	-5.7491	-7.96418	77.418	5.60923	-15.5184	-26.7009	-12.3599	33.0526	-17.5311	10.4907	19.7797	43.8596	9.75207	5.17118
17.8261	5.28642	-27.3162	10.0076	22.1951	-9.07482	-7.41294	-7.04784	77.9664	7.10233	-15.0003	-27.6536	-13.9348	31.2565	-17.1227	8.89562	20.7602	41.595	9.80265	5.18655
16.3664	3.44713	-29.9846	8.64128	22.0254	-8.68121	-9.1468	-6.03982	78.4691	8.40968	-14.3595	-28.5635	-15.3217	29.7174	-16.8046	7.4088	21.7379	39.11	9.87915	5.13285
14.7912	1.2883	-32.6298	6.96285	21.9321	-8.25669	-10.8989	-4.98133	78.7903	9.51076	-13.5427	-29.37	-16.4185	28.4057	-16.4519	6.08844	22.6735	36.4125	9.92901	5.02531
13.1259	-1.16025	-35.0967	5.05517	21.8728	-7.77901	-12.6084	-3.91647	78.8007	10.4266	-12.5143	-30.0514	-17.1231	27.29	-15.9265	5.00565	23.5587	33.522	9.91584	4.88434
11.396	-3.8559	-37.2505	3.03914	21.8149	-7.19103	-14.208	-2.87814	78.402	11.2122	-11.2686	-30.623	-17.3476	26.3503	-15.0988	4.23528	24.417	30.4789	9.82336	4.73265
9.63196	-6.74143	-38.9965	1.0541	21.7431	-6.41251	-15.6299	-1.87678	77.5449	11.9421	-9.83555	-31.1284	-17.0326	25.5857	-13.8681	3.84388	25.2961	27.3485	9.65514	4.59096
7.8733	-9.74395	-40.2929	-0.764984	21.6613	-5.358	-16.8137	-0.894967	76.239	12.6928	-8.28209	-31.6272	-16.1576	25.0148	-12.1781	3.87667	26.2553	24.2199	9.43044	4.47273
6.16857	-12.7754	-41.155	-2.30899	21.5894	-3.9573	-17.7158	0.110696	74.5524	13.5247	-6.70541	-32.1813	-14.7469	24.6687	-10.0247	4.34618	27.35	21.1978	9.1771	4.37893
4.57184	-15.7362	-41.6504	-3.51048	21.5548	-2.17424	-18.3167	1.20049	72.6021	14.4685	-5.22074	-32.8432	-12.8696	24.5774	-7.45623	5.225	28.6161	18.3884	8.92298	4.294
3.13517	-18.5213	-41.8865	-4.3514	21.5819	-0.0197743	-18.6263	2.43722	70.5363	15.5172	-3.94459	-33.6488	-10.6335	24.7543	-4.56501	6.44464	30.0586	15.8829	8.68803	4.18367
1.89874	-21.0308	-41.993	-4.86149	21.6825	2.44358	-18.6836	3.86977	68.5129	16.6264	-2.97644	-34.6162	-8.17305	25.1837	-1.4729	7.90139	31.6466	13.7418	8.47852	3.99564
0.880576	-23.1815	-42.1016	-5.10845	21.8499	5.10731	-18.5527	5.51824	66.6788	17.7223	-2.38208	-35.7491	-5.63393	25.8133	1.68713	9.46903	33.316	11.983	8.28476	3.66306
0.0682508	-24.9196	-42.3279	-5.18254	22.0588	7.83163	-18.3131	7.36428	65.1509	18.716	-2.18158	-37.0456	-3.15488	26.5573	4.78993	11.0163	34.9799	10.578	8.08276	3.11068
-0.585152	-26.2314	-42.7565	-5.17895	22.2712	10.4666	-18.0483	9.34885	64.0043	19.5209	-2.3441	-38.5075	-0.8506	27.3076	7.73472	12.4265	36.5443	9.45605	7.83946	2.26276
-1.15948	-27.1494	-43.4324	-5.18181	22.4465	12.8755	-17.8332	11.3784	63.2676	20.0705	-2.79089	-40.1492	1.20246	27.9536	10.4563	13.6156	37.9255	8.51782	7.52006	1.05186
-1.75984	-27.753	-44.3593	-5.25264	22.5547	14.9559	-17.7235	13.3384	62.9253	20.3322	-3.40602	-42.0021	2.97493	28.4041	12.9296	14.5453	39.0662	7.65455	7.09598	-0.572984
-2.50356	-28.1615	-45.5034	-5.42518	22.5869	16.6533	-17.7487	15.1115	62.9263	20.3163	-4.05342	-44.1139	4.48653	28.6094	15.1665	15.2278	39.9464	6.77013	6.55115	-2.63963
-3.50365	-28.5199	-46.8019	-5.70654	22.5622	17.9661	-17.9107	16.5973	63.1965	20.076	-4.59735	-46.5415	5.80065	28.5739	17.2069	15.7222	40.5864	5.80129	5.88541	-5.14883
-4.85123	-28.9797	-48.1745	-6.08371	22.5273	18.9388	-18.1866	17.7286	63.652	19.7006	-4.923	-49.3387	7.01218	28.3606	19.1041	16.1216	41.0414	4.73171	5.11374	-8.07331
-6.5998	-29.6762	-49.5345	-6.53282	22.5486	19.6469	-18.5373	18.4827	64.2124	19.3015	-4.9539	-52.5412	8.23024	28.0807	20.9094	16.5331	41.3884	3.59699	4.26154	-11.3598
-8.75405	-30.7066	-50.7992	-7.02884	22.6984	20.175	-18.9167	18.8838	64.8095	18.9952	-4.66329	-56.151	9.55839	27.8742	22.657	17.0564	41.7087	2.47934	3.35677	-14.9338
-11.265	-32.1119	-51.8968	-7.55301	23.0372	20.5944	-19.2829	18.9979	65.3942	18.8836	-4.07773	-60.1249	11.0754	27.882	24.3539	17.762	42.0685	1.49255	2.42072	-18.706
-14.0327	-33.8661	-52.771	-8.09656	23.5974	20.9442	-19.6056	18.9193	65.937	19.0381	-3.27264	-64.3683	12.82	28.2168	25.9748	18.6756	42.5033	0.760331	1.45949	-22.5801
-16.9154	-35.8751	-53.3821	-8.66029	24.3716	21.2202	-19.8707	18.7543	66.4272	19.4873	-2.36074	-68.7371	14.7813	28.9385	27.4647	19.7721	43.0078	0.391911	0.458237	-26.4594
-19.7456	-37.9846	-53.7055	-9.25079	25.309	21.3742	-20.0793	18.6027	66.8676	20.2129	-1.47562	-73.0475	16.8983	30.0401	28.7475	20.9785	43.5349	0.45979	-0.620405	-30.2532
-22.3487	-39.998	-53.7302	-9.87489	26.3209	21.3243	-20.2433	18.5421	67.2699	21.1521	-0.753284	-77.0933	19.0664	31.4465	29.7398	22.1873	44.0033	0.983818	-1.83292	-33.8817
-24.563	-41.7	-53.4563	-10.5343	27.2956	20.9733	-20.377	18.6174	67.6484	22.2079	-0.31461	-80.6668	21.1518	33.0273	30.3673	23.2767	44.3121	1.92464	-3.24707	-37.2779
-26.2581	-42.8837	-52.8933	-11.2227	28.1188	20.2318	-20.4891	18.8365	68.0154	23.2641	-0.251479	-83.5815	23.0111	34.6208	30.5792	24.1339	44.3598	3.18755	-4.93085	-40.3889
-27.3492	-43.376	-52.0594	-11.9255	28.6961	19.0411	-20.575	19.1735	68.378	24.203	-0.618168	-85.6921	24.5113	36.0639	30.3606	24.6768	44.0636	4.63597	-6.94036	-43.1748
-27.805	-43.0593	-50.9827	-12.6237	28.9716	17.3902	-20.6143	19.576	68.7358	24.9235	-1.42869	-86.9093	25.5493	37.2222	29.7372	24.8693	43.3749	6.11157	-9.30876	-45.6071
-27.6499	-41.8837	-49.7011	-13.3003	28.9394	15.3239	-20.5717	19.9767	69.0807	25.3552	-2.65956	-87.2065	26.0655	38.0125	28.774	24.7276	42.2882	7.45745	-12.0383	-47.6666
-26.9588	-39.8719	-48.2638	-13.9469	28.6444	12.94	-20.4049	20.3045	69.3974	25.4673	-4.25661	-86.6191	26.0506	38.415	27.5666	24.3162	40.8407	8.53982	-15.0972	-49.3408
-25.8462	-37.1135	-46.731	-14.5701	28.1727	10.3757	-20.0752	20.4949	69.6647	25.2714	-6.14395	-85.2349	25.5445	38.4706	26.2269	23.734	39.1056	9.2646	-18.4207	-50.6228
-24.4514	-33.7517	-45.1718	-15.1941	27.6326	7.78693	-19.5604	20.4961	69.858	24.8162	-8.23304	-83.18	24.627	38.2667	24.8662	23.0944	37.1775	9.58644	-21.9177	-51.5099
-22.9213	-29.9654	-43.661	-15.8596	27.1306	5.3242	-18.868	20.2722	69.9513	24.1775	-10.4305	-80.6009	23.4039	37.9131	23.5789	22.5031	35.1563	9.50915	-25.479	-52.0033
-21.3938	-25.9481	-42.2734	-16.6176	26.7485	3.11035	-18.0435	19.8028	69.9199	23.443	-12.6436	-77.6464	21.9901	37.5156	22.4293	22.0385	33.1313	9.07854	-28.9885	-52.1087
-19.982	-21.8893	-41.0775	-17.5202	26.525	1.22473	-17.173	19.0806	69.7431	22.6966	-14.7835	-74.4529	20.4932	37.1519	21.4445	21.7385	31.1702	8.36973	-32.3318	-51.8361
-18.7641	-17.9587	-40.1278	-18.6094	26.4476	-0.303125	-16.3791	18.1089	69.4062	22.0037	-16.7666	-71.1339	19.001	36.8569	20.6143	21.5976	29.3135	7.47196	-35.4044	-51.2011
-17.7766	-14.2964	-39.4587	-19.9064	26.4555	-1.4896	-15.808	16.9003	68.9025	21.3998	-18.5156	-67.7748	17.5746	36.6198	19.8977	21.5722	27.5779	6.47404	-38.1157	-50.2249
-17.0148	-11.0087	-39.0794	-21.4036	26.4537	-2.38411	-15.6116	15.4776	68.2345	20.8859	-19.9608	-64.4335	16.2478	36.3935	19.2355	21.5954	25.9638	5.45292	-40.3908	-48.9343
-16.4377	-8.16894	-38.9717	-23.0618	26.3353	-3.05058	-15.9246	13.8759	67.4144	20.4294	-21.0427	-61.1456	15.0324	36.1135	18.5646	21.5955	24.4678	4.46691	-42.1694	-47.3615
-15.9782	-5.82228	-39.0907	-24.812	26.0057	-3.54782	-16.8422	12.1463	66.4634	19.9719	-21.7159	-57.931	13.9272	35.7217	17.8331	21.5154	23.0941	3.55394	-43.4038	-45.5426
-15.5563	-3.99191	-39.3694	-26.5632	25.4057	-3.91327	-18.4004	10.3584	65.4102	19.4418	-21.9542	-54.802	12.9288	35.1889	17.011	21.3275	21.8644	2.73392	-44.0577	-43.5165
-15.093	-2.68483	-39.7258	-28.2125	24.526	-4.15369	-20.5633	8.60096	64.2894	18.7692	-21.7558	-51.7696	12.0406	34.5296	16.0963	21.0407	20.8201	2.01383	-44.1046	-41.3227
-14.5239	-1.8957	-40.073	-29.6581	23.412	-4.2447	-23.2189	6.97799	63.1392	17.9022	-21.1457	-48.8474	11.278	33.8056	15.1142	20.6986	20.0198	1.39359	-43.5294	-38.9996
-13.8089	-1.6082	-40.3294	-30.8108	22.1558	-4.13885	-26.1859	5.60108	61.9993	16.8191	-20.1771	-46.0525	10.6691	33.1167	14.1108	20.3692	19.5292	0.87119	-42.3305	-36.5819
-12.9382	-1.79377	-40.4291	-31.6022	20.8794	-3.78	-29.2298	4.57748	60.9092	15.5371	-18.9271	-43.4035	10.2502	32.5806	13.1423	20.1281	19.4078	0.44609	-40.5225	-34.0993
-11.9318	-2.40891	-40.3301	-31.99	19.7109	-3.12012	-32.0876	3.99609	59.9068	14.1139	-17.4897	-40.917	10.057	32.3066	12.2624	20.0392	19.6947	0.120505	-38.1384	-31.575
-10.8342	-3.39239	-40.0194	-31.9569	18.7608	-2.1347	-34.4972	3.91344	59.0281	12.6426	-15.9648	-38.6038	10.1147	32.3679	11.5112	20.1389	20.3969	-0.100855	-35.2298	-29.025
-9.70453	-4.66399	-39.513	-31.5078	18.1014	-0.832664	-36.2286	4.34276	58.3058	11.2413	-14.4461	-36.4656	10.4291	32.7812	10.908	20.4249	21.483	-0.211813	-31.8649	-26.4587
-8.604	-6.12617	-38.8527	-30.6627	17.7557	0.741149	-37.1122	5.24848	57.7685	10.0374	-13.009	-34.4943	10.9802	33.4971	10.4483	20.8548	22.8847	-0.205569	-28.1231	-23.8798
-7.58301	-7.66944	-38.0985	-29.45	17.6968	2.51154	-37.06	6.54791	57.4393	9.15041	-11.7015	-32.6738	11.7216	34.4041	10.1077	21.353	24.5051	-0.0746746	-24.0881	-21.2888
-6.67074	-9.18132	-37.3175	-27.9009	17.8571	4.3849	-36.0776	8.12049	57.3328	8.67559	-10.5396	-30.9841	12.5853	35.3471	9.84908	21.8259	26.2329	0.190007	-19.8392	-18.6861
-5.86898	-10.5581	-36.5733	-26.0458	18.146	6.26462	-34.2644	9.82356	57.4529	8.67095	-9.50739	-29.4076	13.4907	36.1546	9.63278	22.1802	27.959	0.600965	-15.4446	-16.0754
-5.15173	-11.7178	-35.9151	-23.9132	18.4709	8.06599	-31.8019	11.5121	57.7897	9.14964	-8.5634	-27.9363	14.3576	36.6718	9.42663	22.3415	29.593	1.17547	-10.956	-13.4671
-4.47076	-12.6119	-35.3701	-21.5312	18.7571	9.72726	-28.9317	13.0596	58.3172	10.0789	-7.6506	-26.5777	15.1181	36.789	9.21329	22.2689	31.0749	1.93581	-6.40703	-10.8819
-3.76625	-13.2344	-34.9406	-18.9303	18.9619	11.2143	-25.9247	14.3757	58.994	11.3856	-6.70841	-25.3589	15.7278	36.4628	8.99338	21.9612	32.3807	2.90749	-1.81657	-8.35284
-2.98037	-13.6261	-34.6054	-16.1451	19.0802	12.5183	-23.0476	15.418	59.765	12.9674	-5.6844	-24.3275	16.172	35.7227	8.78364	21.4544	33.5202	4.11526	2.80563	-5.92562
-2.07129	-13.8722	-34.3264	-13.2156	19.1414	13.647	-20.5287	16.1966	60.567	14.7075	-4.54317	-23.5486	16.4655	34.664	8.61085	20.8113	34.5289	5.57723	7.45037	-3.65772
-1.02446	-14.0947	-34.0582	-10.185	19.1979	14.6136	-18.5291	16.7682	61.3368	16.4906	-3.27068	-23.098	16.6486	33.4264	8.5033	20.1049	35.4547	7.29841	12.1005	-1.61506
0.141203	-14.4384	-33.7591	-7.09693	19.3096	15.4249	-17.123	17.2246	62.0204	18.2171	-1.87334	-23.0528	16.7767	32.1652	8.48219	19.4004	36.3439	9.26509	16.724	0.132966
1.37371	-15.0533	-33.4016	-3.98927	19.5274	16.0736	-16.2896	17.6737	62.5828	19.8152	-0.372507	-23.4797	16.9093	31.0201	8.55538	18.74	37.2289	11.4417	21.2711	1.51991
2.59538	-16.0754	-32.9791	-0.889673	19.881	16.5365	-15.9187	18.2204	63.0149	21.2456	1.20423	-24.4242	17.0979	30.088	8.71542	18.1332	38.1206	13.7713	25.6754	2.48929
3.71589	-17.6075	-32.5075	2.18819	20.3724	16.7797	-15.8284	18.9471	63.3376	22.503	2.83242	-25.9009	17.3774	29.4063	8.94246	17.5569	39.0072	16.1807	29.8598	3.00145
4.64857	-19.7043	-32.0215	5.24508	20.9769	16.7693	-15.7936	19.9005	63.6	23.6103	4.49841	-27.887	17.7611	28.9491	9.21151	16.9625	39.8586	18.5887	33.7451	3.03935
5.3267	-22.3619	-31.5658	8.29282	21.6516	16.4843	-15.5799	21.0845	63.8719	24.6099	6.20328	-30.3208	18.2412	28.6363	9.50219	16.2907	40.6357	20.9165	37.2602	2.61238
5.7166	-25.5145	-31.182	11.3473	22.3467	15.9305	-14.9793	22.4616	64.2311	25.5519	7.96173	-33.1043	18.7925	28.3539	9.80817	15.4893	41.3013	23.0989	40.3513	1.75761
5.82455	-29.0389	-30.8959	14.4193	23.0184	15.1472	-13.8417	23.9613	64.7485	26.4827	9.79615	-36.1113	19.3804	27.98	10.1438	14.529	41.8297	25.0918	42.9876	0.53823
5.69606	-32.765	-30.7062	17.5043	23.6389	14.2091	-12.0972	25.4939	65.4713	27.4349	11.7271	-39.1982	19.9689	27.4105	10.5452	13.4151	42.2139	26.8769	45.1628	-0.960949
5.40736	-36.4927	-30.5786	20.5745	24.2003	13.2182	-9.76532	26.9678	66.4107	28.4205	13.7626	-42.2186	20.5281	26.5795	11.0657	12.1901	42.466	28.4596	46.8912	-2.64034
5.05072	-40.0126	-30.4472	23.5748	24.7127	12.2888	-6.95153	28.3055	67.5336	29.4281	15.8884	-45.0366	21.0384	25.4702	11.7648	10.9281	42.6139	29.8624	48.2011	-4.39414
4.71641	-43.1277	-30.2227	26.424	25.1963	11.5288	-3.82887	29.457	68.7634	30.4248	18.0625	-47.5406	21.4919	24.1149	12.6944	9.72054	42.6935	31.1143	49.1244	-6.11966
4.4749	-45.6739	-29.808	29.0216	25.6712	11.0204	-0.609888	30.4077	69.9885	31.3606	20.2149	-49.6527	21.8902	22.585	13.8837	8.65822	42.739	32.2387	49.6882	-7.72637
4.36298	-47.537	-29.1173	31.2598	26.1463	10.8057	2.48744	31.1796	71.0782	32.1769	22.2539	-51.3338	22.2401	20.9745	15.3282	7.81202	42.7751	33.2429	49.9077	-9.14362
4.37666	-48.6633	-28.0956	33.0379	26.6131	10.8798	5.27386	31.8268	71.9031	32.8143	24.0765	-52.5846	22.5485	19.3805	16.9839	7.21791	42.8119	34.1112	49.7844	-10.3263
4.47229	-49.0633	-26.7349	34.2767	27.045	11.1947	7.61728	32.4248	72.3571	33.2216	25.5832	-53.4408	22.8189	17.8862	18.771	6.86944	42.8451	34.8047	49.309	-11.2577
4.57569	-48.8086	-25.083	34.9305	27.4037	11.6716	9.46058	33.0581	72.375	33.3624	26.6917	-53.9644	23.0492	16.5497	20.5849	6.7194	42.8609	35.2668	48.4685	-11.9495
4.59749	-48.0201	-23.2425	34.9934	27.6511	12.2204	10.8259	33.8054	71.9439	33.219	27.349	-54.2322	23.2329	15.4004	22.3137	6.69055	42.8448	35.4347	47.2562	-12.4392
4.45155	-46.8513	-21.3607	34.4992	27.7641	12.7608	11.8048	34.7271	71.1046	32.7948	27.5377	-54.3239	23.3629	14.4417	23.8595	6.6928	42.7907	35.253	45.6814	-12.784
4.07251	-45.468	-19.6093	33.5149	27.7478	13.2406	12.536	35.8562	69.9429	32.1128	27.2764	-54.31	23.4361	13.6598	25.1568	6.6431	42.7084	34.6875	43.7769	-13.0542
3.42923	-44.0266	-18.1602	32.129	27.6432	13.6458	13.1754	37.1935	68.5726	31.2127	26.6136	-54.2434	23.4581	13.0334	26.1864	6.48316	42.627	33.7352	41.6013	-13.3246
2.53118	-42.6539	-17.1585	30.4368	27.5264	14.0007	13.8636	38.7074	67.1122	30.1462	25.6173	-54.1538	23.445	12.5419	26.9788	6.19112	42.5908	32.4278	39.235	-13.6657
1.42689	-41.4316	-16.7005	28.5265	27.4983	14.3569	14.6974	40.3397	65.6616	28.9719	24.362	-54.0468	23.4233	12.1693	27.6084	5.78431	42.6511	30.8276	36.7712	-14.1363
0.194944	-40.387	-16.8188	26.4681	27.6657	14.7741	15.7099	42.0134	64.2828	27.7503	22.9174	-53.9069	23.4254	11.9028	28.1765	5.3125	42.8519	29.0169	34.3025	-14.7772
-1.07035	-39.4915	-17.4782	24.3078	28.1173	15.2973	16.8646	43.6442	62.9882	26.5392	21.3399	-53.7035	23.4821	11.7261	28.7887	4.84319	43.2158	27.082	31.9059	-15.6068
-2.27543	-38.6672	-18.5826	22.0688	28.9004	15.9361	18.0626	45.1513	61.7406	25.3905	19.6697	-53.399	23.6147	11.612	29.5306	4.44251	43.7315	25.0957	29.6303	-16.6197
-3.34247	-37.7999	-19.9924	19.7567	30.0034	16.652	19.1629	46.4684	60.4636	24.3479	17.9338	-52.9572	23.8268	11.5144	30.4462	4.15619	44.3481	23.1037	27.4883	-17.7884
-4.22009	-36.7584	-21.5477	17.3699	31.3486	17.3569	20.0116	47.5512	59.061	23.4454	16.153	-52.3506	24.1002	11.3662	31.5256	3.99529	44.9777	21.1155	25.4547	-19.0671
-4.88757	-35.4157	-23.0939	14.9105	32.7978	17.9258	20.4736	48.3823	57.4424	22.7074	14.3513	-51.5648	24.3946	11.0832	32.7032	3.93012	45.5064	19.1047	23.4729	-20.3977
-5.35248	-33.6698	-24.5039	12.3929	34.1722	18.2199	20.4622	48.9715	55.5466	22.1484	12.5649	-50.601	24.6527	10.5748	33.869	3.89407	45.8137	17.0182	21.4661	-21.718
-5.64262	-31.4618	-25.6938	9.84926	35.2811	18.1165	19.9588	49.3528	53.3613	21.7734	10.8462	-49.475	24.8101	9.76101	34.8891	3.79661	45.7947	14.7916	19.3531	-22.9697
-5.7949	-28.7877	-26.6286	7.32873	35.9562	17.5396	19.0203	49.5776	50.9317	21.5785	9.26339	-48.2141	24.8075	8.59095	35.6325	3.54268	45.3825	12.3689	17.0643	-24.1061
-5.84412	-25.7021	-27.3174	4.89107	36.0832	16.4823	17.7725	49.7063	48.3577	21.5506	7.89204	-46.8526	24.6033	7.05885	35.9975	3.05406	44.5638	9.72116	14.5539	-25.0982
-5.81444	-22.3152	-27.8012	2.59658	35.6248	15.0167	16.3897	49.798	45.779	21.6677	6.8025	-45.4271	24.1832	5.21354	35.9326	2.28773	43.385	6.86003	11.8074	-25.9387
-5.71577	-18.7805	-28.1349	0.494045	34.63	13.2876	15.065	49.9013	43.3509	21.898	6.04373	-43.9727	23.5637	3.15756	35.4466	1.24702	41.9471	3.84228	8.84155	-26.6418
-5.54564	-15.2781	-28.3684	-1.38983	33.227	11.4897	13.9767	50.0471	41.2161	22.1998	5.62818	-42.5201	22.7896	1.03511	34.6057	-0.0173649	40.388	0.764475	5.69763	-27.2407
-5.29595	-11.9935	-28.5324	-3.05703	31.6008	9.83233	13.257	50.244	39.4778	22.5217	5.52137	-41.0951	21.9246	-0.989853	33.5182	-1.41679	38.857	-2.25209	2.43045	-27.7815
-4.96223	-9.0969	-28.6299	-4.53886	29.9597	8.49973	12.9689	50.4779	38.1796	22.8022	5.63933	-39.7189	21.0362	-2.76162	32.3094	-2.84282	37.485	-5.08286	-0.90462	-28.315
-4.55291	-6.72425	-28.6376	-5.89009	28.4979	7.61315	13.0944	50.715	37.297	22.9724	5.85554	-38.409	20.1789	-4.16121	31.093	-4.19011	36.358	-7.62358	-4.26278	-28.8879
-4.0954	-4.96384	-28.5143	-7.17756	27.3597	7.20496	13.5381	50.9085	36.7412	22.958	6.01724	-37.1808	19.3793	-5.12938	29.9454	-5.379	35.4979	-9.81055	-7.61624	-29.5339
-3.63704	-3.84918	-28.2154	-8.46545	26.6157	7.20953	14.1432	51.0073	36.3766	22.6843	5.96854	-36.048	18.6252	-5.67916	28.8876	-6.37293	34.8559	-11.6331	-10.9543	-30.2674
-3.23994	-3.35911	-27.71	-9.80036	26.2522	7.47407	14.7181	50.9651	36.0456	22.0819	5.57645	-35.0215	17.8638	-5.89457	27.881	-7.18654	34.3202	-13.1348	-14.2767	-31.0801
-2.97052	-3.4245	-26.9943	-11.1994	26.1784	7.7875	15.0682	50.7489	35.5982	21.0933	4.75477	-34.1084	17.0084	-5.91548	26.8368	-7.88285	33.7369	-14.4038	-17.5828	-31.9417
-2.88585	-3.94017	-26.1005	-12.644	26.2481	7.92208	15.0269	50.3443	34.9192	19.6809	3.48106	-33.3092	15.9527	-5.91115	25.6384	-8.55969	32.9391	-15.5525	-20.858	-32.8055
-3.02012	-4.77975	-25.0962	-14.0806	26.2921	7.67918	14.481	49.7578	33.9476	17.8333	1.80309	-32.6165	14.5915	-6.04778	24.1711	-9.32846	31.7807	-16.6919	-24.0626	-33.616
-3.37458	-5.81116	-24.0757	-15.4292	26.154	6.92996	13.3853	49.0147	32.6845	15.5705	-0.167012	-32.0144	12.8435	-6.45647	22.3543	-10.2897	30.1653	-17.9062	-27.1263	-34.3208
-3.91384	-6.91041	-23.1441	-16.5966	25.7215	5.6425	11.7664	48.1543	31.1885	12.9471	-2.27008	-31.48	10.6706	-7.20826	20.1672	-11.5103	28.0676	-19.2322	-29.9491	-34.8814
-4.56998	-7.97206	-22.3982	-17.4932	24.9481	3.8895	9.71286	47.2219	29.5591	10.0503	-4.3257	-30.9875	8.09084	-8.30119	17.6638	-13.0082	25.5397	-20.6493	-32.4122	-35.2834
-5.25433	-8.91518	-21.9074	-18.0491	23.8599	1.83518	7.35756	46.2616	27.9132	6.9964	-6.16154	-30.5151	5.18271	-9.66196	14.9727	-14.7458	22.704	-22.0816	-34.3946	-35.5433
-5.87477	-9.6849	-21.7002	-18.2264	22.5475	-0.296015	4.85333	45.3095	26.358	3.92126	-7.64085	-30.052	2.07774	-11.1617	12.2812	-16.636	19.7323	-23.4125	-35.794	-35.7101
-6.3551	-10.25	-21.7586	-18.0258	21.1447	-2.26229	2.34833	44.3903	24.9681	0.969652	-8.68259	-29.6063	-1.05548	-12.6421	9.80781	-18.5567	16.8173	-24.5086	-36.5469	-35.8624
-6.65221	-10.5981	-22.0221	-17.4852	19.7994	-3.84995	-0.0350974	43.5174	23.7698	-1.718	-9.27068	-29.2107	-4.03392	-13.9465	7.76705	-20.3727	14.1397	-25.2478	-36.6446	-36.0998
-6.76735	-10.7296	-22.4007	-16.6727	18.6432	-4.91197	-2.21458	42.6971	22.7377	-4.01844	-9.4508	-28.9236	-6.68512	-14.9493	6.33446	-21.9593	11.8412	-25.5455	-36.1398	-36.5306
-6.74852	-10.6522	-22.7943	-15.673	17.766	-5.39201	-4.15304	41.9348	21.8019	-5.83672	-9.3156	-28.8271	-8.86987	-15.5777	5.61902	-23.2225	10.0047	-25.3739	-35.143	-37.2568
-6.68312	-10.3771	-23.113	-14.5732	17.2011	-5.32918	-5.85528	41.2426	20.8654	-7.11384	-8.98192	-29.0185	-10.4987	-15.8217	5.6479	-24.1135	8.64782	-24.7686	-33.8082	-38.3606
-6.68213	-9.91767	-23.2966	-13.4482	16.9223	-4.84336	-7.35739	40.6451	19.8278	-7.83015	-8.56484	-29.5986	-11.5397	-15.7306	6.36641	-24.6323	7.72882	-23.823	-32.3109	-39.8918
-6.8588	-9.28968	-23.3256	-12.3503	16.8548	-4.10493	-8.71198	40.1819	18.6092	-8.00398	-8.15397	-30.6561	-12.0163	-15.3989	7.65278	-24.8232	7.16324	-22.6699	-30.8217	-41.8607
-7.30621	-8.51389	-23.2243	-11.304	16.8943	-3.29616	-9.97245	39.9048	17.17	-7.68604	-7.79709	-32.2533	-11.9972	-14.9436	9.34384	-24.7618	6.84641	-21.4551	-29.4806	-44.2355
-8.0786	-7.61885	-23.0532	-10.3073	16.931	-2.57298	-11.1795	39.87	15.5219	-6.95094	-7.49399	-34.4127	-11.5805	-14.4799	11.266	-24.5376	6.67673	-20.3084	-28.3781	-46.9467
-9.18026	-6.64318	-22.8939	-9.33709	16.8727	-2.03562	-12.3522	40.1256	13.7286	-5.88725	-7.20159	-37.1098	-10.8754	-14.1004	13.2647	-24.2367	6.57413	-19.3183	-27.5448	-49.8955
-10.5645	-5.63637	-22.8286	-8.35957	16.6609	-1.71433	-13.4848	40.6967	11.8957	-4.58802	-6.84859	-40.2712	-9.98589	-13.862	15.2259	-23.9273	6.49015	-18.516	-26.9523	-52.966
-12.1431	-4.6573	-22.9207	-7.34022	16.2774	-1.57259	-14.5492	41.5716	10.1523	-3.14334	-6.35604	-43.7807	-8.99968	-13.7833	17.0865	-23.6524	6.40781	-17.8716	-26.5251	-56.0388
-13.8038	-3.77043	-23.198	-6.25304	15.7406	-1.52649	-15.5016	42.6918	8.62869	-1.63575	-5.65889	-47.4915	-7.98273	-13.8522	18.8307	-23.4293	6.3324	-17.3043	-26.1601	-59.004
-15.4322	-3.04006	-23.6457	-5.08617	15.0927	-1.4748	-16.2921	43.9488	7.43418	-0.138766	-4.72346	-51.242	-6.9806	-14.0402	20.476	-23.2556	6.27637	-16.7024	-25.7493	-61.7709
-16.9341	-2.52359	-24.2081	-3.84328	14.382	-1.33228	-16.8744	45.1907	6.63927	1.28209	-3.557	-54.874	-6.02453	-14.3197	22.0517	-23.1201	6.24295	-15.9517	-25.2018	-64.2732
-18.2516	-2.26487	-24.8002	-2.54077	13.6447	-1.05796	-17.2146	46.2363	6.26595	2.56707	-2.20706	-58.2491	-5.13972	-14.6796	23.5767	-23.0141	6.21333	-14.963	-24.46	-66.4705
-19.3713	-2.28894	-25.3253	-1.20222	12.8918	-0.671424	-17.297	46.8983	6.28679	3.66031	-0.751066	-61.2601	-4.35296	-15.1344	25.042	-22.9414	6.14132	-13.6953	-23.5069	-68.3445
-20.3217	-2.59902	-25.6967	0.148316	12.1034	-0.253246	-17.1265	47.0097	6.63244	4.50967	0.721482	-63.8373	-3.69702	-15.7236	26.4022	-22.9226	5.95737	-12.1678	-22.3645	-69.8927
-21.1613	-3.17635	-25.8568	1.49192	11.2333	0.0707157	-16.729	46.4506	7.20505	5.06917	2.12986	-65.947	-3.2104	-16.5035	27.5793	-22.9943	5.58145	-10.4598	-21.0833	-71.1206
-21.9592	-3.98279	-25.79	2.81793	10.2215	0.157369	-16.1486	45.17	7.8945	5.30422	3.42128	-67.585	-2.93222	-17.5313	28.4765	-23.2018	4.94199	-8.69788	-19.7275	-72.0347
-22.7741	-4.96573	-25.5273	4.12358	9.01226	-0.119757	-15.4432	43.1986	8.59381	5.19859	4.58369	-68.7654	-2.89379	-18.8466	29.0002	-23.5891	3.99623	-7.03264	-18.3576	-72.637
-23.6353	-6.06425	-25.1409	5.41053	7.57368	-0.838885	-14.6808	40.6499	9.21078	4.76162	5.6493	-69.5086	-3.10903	-20.455	29.0834	-24.1862	2.74698	-5.6112	-17.0167	-72.9238
-24.5309	-7.21545	-24.7296	6.67928	5.91278	-2.00812	-13.9339	37.7092	9.67445	4.03345	6.68784	-69.8317	-3.56674	-22.3182	28.7059	-25.0005	1.25112	-4.55016	-15.7224	-72.8868
-25.4059	-8.35975	-24.3998	7.92326	4.08328	-3.55856	-13.2757	34.6104	9.93608	3.08633	7.79087	-69.7421	-4.22711	-24.3531	27.9053	-26.0107	-0.382789	-3.91503	-14.466	-72.518
-26.1705	-9.4445	-24.2444	9.1246	2.18333	-5.35435	-12.775	31.6065	9.96588	2.02044	9.05073	-69.2379	-5.02402	-26.4417	26.7762	-27.1684	-2.00822	-3.70987	-13.2187	-71.8151
-26.7179	-10.4253	-24.3249	10.2532	0.343275	-7.21741	-12.4919	28.9361	9.74774	0.953922	10.5386	-68.3125	-5.87341	-28.4481	25.4569	-28.4045	-3.46344	-3.8789	-11.9434	-70.7883
-26.946	-11.2654	-24.6609	11.2695	-1.2942	-8.96169	-12.4728	26.7929	9.2743	0.00794556	12.2866	-66.9643	-6.68641	-30.2413	24.1066	-29.6406	-4.59893	-4.31916	-10.6073	-69.4637
-26.7798	-11.9337	-25.2278	12.1317	-2.59753	-10.4291	-12.7455	25.3028	8.54424	-0.710964	14.2781	-65.2073	-7.38459	-31.7171	22.8775	-30.8019	-5.30381	-4.90094	-9.19393	-67.8852
-26.1889	-12.4027	-25.9633	12.8046	-3.46858	-11.5192	-13.3143	24.5119	7.56279	-1.12831	16.4484	-63.0803	-7.91433	-32.8151	21.8879	-31.8298	-5.52581	-5.49145	-7.70912	-66.1113
-25.1959	-12.6463	-26.781	13.2697	-3.85916	-12.2067	-14.1574	24.3871	6.34517	-1.21529	18.6949	-60.652	-8.25715	-33.5272	21.202	-32.69	-5.28054	-5.97648	-6.18126	-64.2102
-23.8735	-12.64	-27.5878	13.5329	-3.77849	-12.542	-15.2254	24.8283	4.92154	-0.995638	20.896	-58.0188	-8.43366	-33.8958	20.8204	-33.3757	-4.64795	-6.27574	-4.65456	-62.2508
-22.3315	-12.3621	-28.3008	13.6284	-3.29032	-12.6357	-16.4433	25.6901	3.34124	-0.543848	22.9336	-55.2971	-8.5003	-34.0015	20.6842	-33.9048	-3.75681	-6.34934	-3.17761	-60.2935
-20.6957	-11.7976	-28.8602	13.6172	-2.50034	-12.6314	-17.7168	26.8087	1.67435	0.0257069	24.7141	-52.6082	-8.53924	-33.9455	20.6906	-34.3123	-2.76037	-6.19457	-1.79011	-58.3823
-19.0839	-10.9428	-29.2353	13.5805	-1.53682	-12.6711	-18.9405	28.0279	0.00860772	0.577161	26.1848	-50.0612	-8.64369	-33.8281	20.7158	-34.6404	-1.80835	-5.83507	-0.511125	-56.5386
-17.5826	-9.80989	-29.4238	13.6079	-0.528581	-12.8638	-20.0094	29.2214	-1.55849	0.975943	27.3404	-47.7349	-8.90159	-33.7306	20.6428	-34.9279	-1.02103	-5.30536	0.667688	-54.7597
-16.2321	-8.43054	-29.4441	13.7839	0.415497	-13.2622	-20.8308	30.3067	-2.9317	1.11171	28.2198	-45.6646	-9.38087	-33.7027	20.3842	-35.2029	-0.470721	-4.63526	1.78209	-53.0213
-15.0194	-6.85748	-29.3229	14.1742	1.22132	-13.8534	-21.3352	31.2497	-4.03197	0.916899	28.8939	-43.8348	-10.1194	-33.7598	19.8988	-35.4789	-0.174071	-3.83798	2.88801	-51.2839
-13.885	-5.16253	-29.0833	14.8153	1.85643	-14.5656	-21.4838	32.0595	-4.80937	0.377056	29.4458	-42.1825	-11.1215	-33.8878	19.1961	-35.7567	-0.0964361	-2.90492	4.04853	-49.5026
-12.7371	-3.43145	-28.7344	15.7092	2.32819	-15.2885	-21.2714	32.7764	-5.25201	-0.469457	29.9502	-40.6078	-12.3608	-34.056	18.3302	-36.0299	-0.166618	-1.80829	5.3179	-47.6374
-11.4751	-1.75605	-28.2664	16.8242	2.67441	-15.9024	-20.724	33.455	-5.38838	-1.54259	30.4545	-38.9939	-13.7897	-34.2333	17.3837	-36.2927	-0.298273	-0.510666	6.72627	-45.6636
-10.0129	-0.224447	-27.6532	18.1026	2.94905	-16.3089	-19.891	34.1474	-5.28224	-2.74058	30.9661	-37.2303	-15.3516	-34.4025	16.4472	-36.5474	-0.412861	1.02102	8.26882	-43.5791
-8.30056	1.08866	-26.8596	19.472	3.20645	-16.4566	-18.8345	34.889	-5.02041	-3.96494	31.4499	-35.2361	-16.9938	-34.5707	15.5976	-36.8104	-0.458856	2.80074	9.90186	-41.408
-6.33822	2.1301	-25.854	20.8598	3.4875	-16.355	-17.6162	35.6896	-4.69583	-5.14512	31.8332	-32.9795	-18.678	-34.7714	14.8821	-37.1126	-0.423036	4.81165	11.547	-39.2003
-4.17943	2.87309	-24.6215	22.2067	3.81032	-16.0748	-16.2862	36.5316	-4.38913	-6.25784	32.0205	-30.4885	-20.3865	-35.059	14.3098	-37.4956	-0.33157	7.00047	13.103	-37.0267
-1.92448	3.31794	-23.1748	23.4773	4.16706	-15.7333	-14.8748	37.3733	-4.15286	-7.33653	31.9106	-27.852	-22.1227	-35.4957	13.8527	-38.0042	-0.241131	9.27967	14.4623	-34.9713
0.295376	3.48819	-21.5606	24.6643	4.52659	-15.4694	-13.39	38.1579	-4.00173	-8.46855	31.416	-25.2098	-23.9061	-36.1356	13.456	-38.6764	-0.222535	11.5372	15.5294	-33.1212
2.33902	3.42298	-19.8581	25.7882	4.84192	-15.4141	-11.8212	38.824	-3.91127	-9.7803	30.4772	-22.7336	-25.764	-37.0094	13.0533	-39.5335	-0.341141	13.652	16.2368	-31.5577
4.07732	3.167	-18.1716	26.8895	5.06021	-15.6627	-10.1471	39.3165	-3.82554	-11.4127	29.0709	-20.603	-27.7219	-38.1134	12.5831	-40.5739	-0.638871	15.5117	16.5553	-30.3476
5.41147	2.75993	-16.6167	28.0182	5.13276	-16.2559	-8.34926	39.5948	-3.67226	-13.4922	27.2106	-18.9794	-29.7947	-39.407	12.0027	-41.7718	-1.12227	17.0298	16.497	-29.5381
6.28425	2.22763	-15.3046	29.221	5.02313	-17.173	-6.42409	39.6382	-3.38249	-16.1024	24.9389	-17.9841	-31.9817	-40.818	11.2952	-43.0813	-1.75944	18.157	16.1099	-29.1547
6.68257	1.57684	-14.3259	30.5298	4.71182	-18.339	-4.39451	39.4465	-2.9104	-19.2635	22.3154	-17.6828	-34.2658	-42.2565	10.4694	-44.4458	-2.48666	18.8864	15.4665	-29.2014
6.63162	0.794591	-13.7393	31.9534	4.19724	-19.6435	-2.31573	39.0384	-2.24898	-22.9224	19.403	-18.0794	-36.6172	-43.6331	9.55134	-45.8107	-3.22293	19.2502	14.6479	-29.6647
6.18261	-0.14723	-13.5654	33.4746	3.49357	-20.9663	-0.274642	38.4469	-1.438	-26.9581	16.2554	-19.1207	-39.0004	-44.8771	8.57198	-47.1361	-3.889	19.3099	13.7291	-30.5175
5.39768	-1.28309	-13.7884	35.0523	2.62675	-22.204	1.61788	37.7149	-0.562358	-31.199	12.9109	-20.7082	-41.3822	-45.9516	7.55346	-48.4059	-4.4263	19.141	12.7656	-31.7241
4.33561	-2.64223	-14.3631	36.6284	1.63	-23.2914	3.24079	36.891	0.259131	-35.4515	9.39198	-22.7167	-43.7387	-46.8604	6.49858	-49.6323	-4.81106	18.8174	11.7867	-33.2442
3.04173	-4.2367	-15.2269	38.1376	0.540308	-24.2117	4.48025	36.0271	0.892361	-39.5325	5.71175	-25.0138	-46.0596	-47.6455	5.38659	-50.8529	-5.06022	18.3963	10.7953	-35.0356
1.54412	-6.05132	-16.3127	39.5174	-0.603417	-24.9952	5.24745	35.1765	1.21026	-43.3	1.88542	-27.4784	-48.348	-48.3755	4.17701	-52.1204	-5.2274	17.9095	9.77296	-37.0554
-0.143366	-8.03773	-17.5605	40.7173	-1.76047	-25.7061	5.4933	34.3943	1.11433	-46.6759	-2.05694	-30.0128	-50.6155	-49.1278	2.82084	-53.4883	-5.38983	17.3593	8.6899	-39.2601
-2.01268	-10.1141	-18.9237	41.7036	-2.88729	-26.42	5.217	33.7368	0.551031	-49.6546	-6.05979	-32.5488	-52.8755	-49.9676	1.27658	-54.9948	-5.62893	16.7229	7.51567	-41.6046
-4.05011	-12.1707	-20.3715	42.4608	-3.93632	-27.2008	4.46661	33.2604	-0.480024	-52.2982	-10.037	-35.0458	-55.1334	-50.9299	-0.472625	-56.6478	-6.00896	15.9608	6.22868	-44.0417
-6.22515	-14.0807	-21.8845	42.9884	-4.85578	-28.0784	3.33129	33.0195	-1.92763	-54.7165	-13.8743	-37.4832	-57.3796	-52.0075	-2.40551	-58.4169	-6.55873	15.0293	4.82181	-46.5218
-8.48272	-15.7149	-23.4475	43.2955	-5.59133	-29.0375	1.92641	33.0616	-3.69954	-57.0379	-17.4401	-39.8491	-59.5849	-53.1491	-4.45638	-60.2316	-7.26064	13.8927	3.30316	-48.9942
-10.7411	-16.9569	-25.0404	43.393	-6.08994	-30.0162	0.37429	33.4225	-5.67955	-59.3763	-20.6025	-42.1285	-61.7011	-54.2669	-6.51833	-61.9899	-8.04974	12.5338	1.69213	-51.4082
-12.8961	-17.7176	-26.6311	43.2884	-6.30551	-30.9177	-1.21596	34.1203	-7.74738	-61.8013	-23.2496	-44.2941	-63.666	-55.2538	-8.45594	-63.5735	-8.82364	10.9598	0.0123505	-53.7163
-14.8316	-17.9455	-28.1715	42.9814	-6.20555	-31.631	-2.7656	35.1519	-9.79731	-64.3187	-25.3094	-46.3015	-65.4137	-56.0053	-10.1254	-64.8682	-9.46128	9.20316	-1.71636	-55.8764
-16.4335	-17.6316	-29.5998	42.4643	-5.77751	-32.0568	-4.23734	36.49	-11.752	-66.8644	-26.7641	-48.0901	-66.8857	-56.4423	-11.3977	-65.7856	-9.84701	7.31743	-3.48447	-57.854
-17.6049	-16.8083	-30.8474	41.7251	-5.03346	-32.132	-5.63822	38.0851	-13.5691	-69.3148	-27.6559	-49.5892	-68.0436	-56.5299	-12.1808	-66.2805	-9.89502	5.36889	-5.29587	-59.6233
-18.2794	-15.543	-31.8494	40.7532	-4.012	-31.8473	-7.01381	39.8693	-15.2405	-71.5108	-28.0832	-50.729	-68.8772	-56.2875	-12.4352	-66.3622	-9.56911	3.42644	-7.16667	-61.1677
-18.4295	-13.9267	-32.5568	39.5462	-2.77699	-31.2541	-8.43491	41.7633	-16.7851	-73.2913	-28.1861	-51.4513	-69.409	-55.7887	-12.1802	-66.096	-8.89374	1.5513	-9.12006	-62.4782
-18.0699	-12.0619	-32.9467	38.1161	-1.41292	-30.4588	-9.97937	43.6847	-18.2381	-74.5286	-28.125	-51.7209	-69.6925	-55.1514	-11.4895	-65.5941	-7.95392	-0.211614	-11.1786	-63.5522
-17.254	-10.0497	-33.028	36.4921	-0.0177486	-29.6056	-11.7123	45.5561	-19.6391	-75.1594	-28.0557	-51.533	-69.8045	-54.5185	-10.477	-64.9996	-6.88394	-1.83929	-13.3567	-64.3917
-16.0656	-7.9801	-32.8406	34.7198	1.30583	-28.8511	-13.6688	47.3109	-21.0236	-75.2032	-28.1047	-50.9158	-69.8339	-54.0346	-9.27608	-64.464	-5.84697	-3.33276	-15.6541	-65.0021
-14.6082	-5.92592	-32.4486	32.8569	2.45952	-28.3367	-15.8413	48.8971	-22.4181	-74.7653	-28.3515	-49.9279	-69.8677	-53.823	-8.01651	-64.124	-5.00954	-4.71588	-18.0546	-65.3917
-12.9928	-3.94118	-31.9272	30.9652	3.35786	-28.1644	-18.1755	50.277	-23.8406	-74.0226	-28.8185	-48.652	-69.9784	-53.9659	-6.80419	-64.0816	-4.51551	-6.03142	-20.5279	-65.5735
-11.3277	-2.0635	-31.3477	29.1006	3.93507	-28.3797	-20.5736	51.4242	-25.3046	-73.1941	-29.4725	-47.1842	-70.2132	-54.4935	-5.70728	-64.391	-4.46452	-7.33518	-23.0365	-65.566
-9.71138	-0.319085	-30.7626	27.3043	4.15	-28.9668	-22.905	52.3194	-26.826	-72.5025	-30.2354	-45.6233	-70.5894	-55.3814	-4.7514	-65.0538	-4.89848	-8.6892	-25.5431	-65.3955
-8.2281	1.27137	-30.1951	25.5962	3.98906	-29.8546	-25.0232	52.9453	-28.4273	-72.1333	-31.0029	-44.0603	-71.0943	-56.5574	-3.92381	-66.0237	-5.79846	-10.1546	-28.0195	-65.0975
-6.94701	2.68783	-29.6349	23.9722	3.46705	-30.9332	-26.784	53.2833	-30.1398	-72.1998	-31.6662	-42.5706	-71.69	-57.9155	-3.1851	-67.2187	-7.0918	-11.7846	-30.4509	-64.7158
-5.92253	3.90856	-29.042	22.4065	2.62638	-32.0762	-28.0642	53.3128	-31.9997	-72.7207	-32.1338	-41.2098	-72.323	-59.3333	-2.48484	-68.5381	-8.66788	-13.6179	-32.836	-64.3006
-5.19505	4.91101	-28.3579	20.8593	1.5343	-33.1637	-28.7764	53.0132	-34.0396	-73.6151	-32.3473	-40.0115	-72.9343	-60.6907	-1.77734	-69.8804	-10.3991	-15.6731	-35.1815	-63.9036
-4.79073	5.67589	-27.5214	19.2864	0.278373	-34.103	-28.8789	52.3688	-36.2764	-74.7149	-32.2903	-38.9899	-73.4701	-61.8855	-1.03379	-71.1593	-12.1632	-17.944	-37.4926	-63.5709
-4.71972	6.19334	-26.4867	17.6516	-1.04017	-34.8411	-28.3791	51.3746	-38.6988	-75.7941	-31.988	-38.1417	-73.8901	-62.8442	-0.248421	-72.3149	-13.8628	-20.3967	-39.76	-63.3361
-4.9732	6.46971	-25.2382	15.9371	-2.31524	-35.3686	-27.331	50.0417	-41.2575	-76.608	-31.4993	-37.4507	-74.1726	-63.5274	0.562042	-73.3187	-15.4396	-22.9692	-41.9497	-63.2128
-5.5203	6.53276	-23.8003	14.1504	-3.44668	-35.7158	-25.8285	48.3995	-43.8632	-76.9369	-30.902	-36.89	-74.3159	-63.9299	1.36461	-74.1715	-16.8802	-25.5745	-43.9963	-63.1904
-6.30647	6.43384	-22.2379	12.3275	-4.35223	-35.9412	-23.9942	46.4951	-46.3915	-76.6237	-30.2768	-36.4248	-74.3372	-64.0765	2.11942	-74.898	-18.2151	-28.1066	-45.8037	-63.2321
-7.25473	6.24557	-20.6485	10.5292	-4.97954	-36.1176	-21.968	44.387	-48.6982	-75.6027	-29.6918	-36.0137	-74.269	-64.0163	2.78917	-75.5375	-19.51	-30.4507	-47.2547	-63.2778
-8.27106	6.05501	-19.147	8.83367	-5.3163	-36.3182	-19.895	42.136	-50.641	-73.9105	-29.192	-35.6095	-74.1546	-63.8154	3.34576	-76.1352	-20.8525	-32.496	-48.2277	-63.2517
-9.25378	5.95286	-17.8451	7.32475	-5.3966	-36.6056	-17.9155	39.7936	-52.1044	-71.6813	-28.794	-35.1612	-74.0436	-63.5514	3.77219	-76.7348	-22.338	-34.1497	-48.6185	-63.0729
-10.106	6.02049	-16.8306	6.07961	-5.30163	-37.0268	-16.1563	37.3901	-53.0232	-69.1258	-28.4882	-34.6167	-73.9889	-63.3075	4.05953	-77.3744	-24.054	-35.3505	-48.3626	-62.668
-10.7495	6.31692	-16.1512	5.15725	-5.15347	-37.6114	-14.7247	34.9274	-53.3985	-66.4985	-28.2465	-33.9269	-74.0434	-63.1689	4.20016	-78.0862	-26.0693	-36.0785	-47.4529	-61.9834
-11.1362	6.86828	-15.8045	4.59023	-5.10205	-38.3758	-13.7036	32.3756	-53.3033	-64.0604	-28.0322	-33.0516	-74.2582	-63.2184	4.17987	-78.898	-28.4257	-36.3595	-45.9491	-60.9957
-11.2562	7.66185	-15.739	4.38117	-5.30615	-39.3277	-13.1486	29.6773	-52.874	-62.0427	-27.8116	-31.9655	-74.6807	-63.5314	3.97197	-79.836	-31.1344	-36.263	-43.975	-59.717
-11.1395	8.64609	-15.8637	4.50419	-5.91111	-40.4706	-13.086	26.7585	-52.29	-60.6174	-27.5627	-30.6637	-75.3511	-64.1704	3.53584	-80.9272	-34.1771	-35.8927	-41.704	-58.1948
-10.8492	9.73707	-16.0666	4.91079	-7.02662	-41.8057	-13.5123	23.5449	-51.7434	-59.8798	-27.2794	-29.1654	-76.2995	-65.1783	2.82171	-82.199	-37.5091	-35.3701	-39.3342	-56.506
-10.4698	10.8304	-16.2369	5.53874	-8.70834	-43.3311	-14.3948	19.9797	-51.4047	-59.8436	-26.9713	-27.5138	-77.541	-66.5723	1.78122	-83.6773	-41.0656	-34.8151	-37.0575	-54.7455
-10.0896	11.817	-16.2874	6.32212	-10.9468	-45.0374	-15.6743	16.0412	-51.3915	-60.4483	-26.6587	-25.7722	-79.0709	-68.3389	0.381795	-85.3805	-44.7682	-34.3262	-35.0289	-53.0118
-9.78243	12.6003	-16.1723	7.20028	-13.6661	-46.9023	-17.2699	11.7542	-51.7459	-61.5757	-26.3651	-24.0168	-80.8615	-70.4316	-1.37847	-87.3132	-48.5315	-33.9627	-33.3412	-51.3922
-9.59156	13.1115	-15.8967	8.12431	-16.7331	-48.886	-19.0865	7.19449	-52.4258	-63.072	-26.1084	-22.3259	-82.8597	-72.7738	-3.45946	-89.4594	-52.269	-33.735	-32.0111	-49.9491
-9.51929	13.3213	-15.516	9.06004	-19.9757	-50.9291	-21.0232	2.48364	-53.3119	-64.7696	-25.8945	-20.7683	-84.9886	-75.2647	-5.77467	-91.778	-55.8984	-33.6029	-30.9792	-48.7117
-9.52487	13.2456	-15.1252	9.98738	-23.2072	-52.955	-22.9838	-2.22511	-54.2302	-66.507	-25.7137	-19.3929	-87.1523	-77.79	-8.19613	-94.202	-59.3452	-33.4833	-30.1241	-47.6728
-9.53122	12.944	-14.8398	10.897	-26.2531	-54.8768	-24.8864	-6.76737	-54.9847	-68.1419	-25.5418	-18.2208	-89.2432	-80.2351	-10.5685	-96.6411	-62.5457	-33.2663	-29.288	-46.7925
-9.43939	12.5122	-14.7729	11.7851	-28.9742	-56.6073	-26.6717	-10.9911	-55.3954	-69.5577	-25.3452	-17.2425	-91.1527	-82.4979	-12.7304	-98.9895	-65.4478	-32.8369	-28.3086	-46.0074
-9.14807	12.0691	-15.012	12.6493	-31.2833	-58.0714	-28.3073	-14.7783	-55.3323	-70.6649	-25.0882	-16.4207	-92.7817	-84.4996	-14.5389	-101.136	-68.0117	-32.0976	-27.0505	-45.2437
-8.57416	11.7401	-15.6002	13.4844	-33.1505	-59.216	-29.7882	-18.0609	-54.7407	-71.3981	-24.7417	-15.6977	-94.0511	-86.191	-15.8928	-102.975	-70.2083	-30.9875	-25.4307	-44.431
-7.67028	11.6406	-16.5259	14.2822	-34.5986	-60.0178	-31.1332	-20.8277	-53.6509	-71.711	-24.2902	-15.0068	-94.9084	-87.5533	-16.7481	-104.42	-72.0178	-29.4949	-23.4322	-43.5158
-6.43558	11.8604	-17.722	15.033	-35.6884	-60.4837	-32.376	-23.1197	-52.172	-71.5735	-23.7349	-14.286	-95.3317	-88.5927	-17.1247	-105.405	-73.4261	-27.6601	-21.1036	-42.4701
-4.91756	12.4531	-19.0754	15.7289	-36.4968	-60.6465	-33.5551	-25.0167	-50.4697	-70.9699	-23.0939	-13.4893	-95.329	-89.3312	-17.0998	-105.899	-74.4223	-25.5677	-18.5452	-41.2945
-3.20463	13.4296	-20.4443	16.3688	-37.0944	-60.5544	-34.7016	-26.6159	-48.7341	-69.9006	-22.3969	-12.5958	-94.9329	-89.7947	-16.7924	-105.894	-74.996	-23.3309	-15.8851	-40.0165
-1.41075	14.7584	-21.6799	16.9618	-37.5258	-60.2585	-35.8297	-28.007	-47.1433	-68.3852	-21.6778	-11.6128	-94.1938	-90.0022	-16.3383	-105.41	-75.1357	-21.0699	-13.2503	-38.6821
0.344468	16.371	-22.6492	17.5292	-37.7974	-59.7991	-36.9301	-29.2499	-45.8305	-66.4662	-20.9658	-10.5732	-93.1706	-89.9579	-15.8651	-104.484	-74.8296	-18.8902	-10.74	-37.3455
1.95627	18.1711	-23.2536	18.1033	-37.8762	-59.1966	-37.968	-30.3583	-44.8617	-64.211	-20.2779	-9.52765	-91.9232	-89.6489	-15.4687	-103.163	-74.0676	-16.8643	-8.40658	-36.0572
3.35152	20.0474	-23.4416	18.7227	-37.6981	-58.4473	-38.8868	-31.2935	-44.2277	-61.7107	-19.6139	-8.53229	-90.5057	-89.0485	-15.1989	-101.497	-72.8451	-15.0206	-6.24831	-34.8536
4.49852	21.8862	-23.2116	19.4253	-37.1857	-57.5259	-39.6165	-31.9689	-43.8524	-59.0742	-18.9568	-7.63603	-88.963	-88.1248	-15.0557	-99.5337	-71.1687	-13.343	-4.21587	-33.7514
5.40796	23.5828	-22.6075	20.2399	-36.2704	-56.3946	-40.0845	-32.2656	-43.6149	-56.4193	-18.2767	-6.86897	-87.3305	-86.8518	-14.9971	-97.3202	-69.0608	-11.7794	-2.23035	-32.7466
6.12502	25.0512	-21.7057	21.1781	-34.9143	-55.0166	-40.2285	-32.0549	-43.3803	-53.8593	-17.5391	-6.23512	-85.6353	-85.2217	-14.9554	-94.8985	-66.5635	-10.2585	-0.208957	-31.8186
6.71472	26.2292	-20.599	22.2288	-33.1262	-53.3697	-40.0064	-31.225	-43.0327	-51.491	-16.7144	-5.71109	-83.8994	-83.2527	-14.8592	-92.3107	-63.7401	-8.71086	1.90748	-30.9392
7.24356	27.0801	-19.3782	23.3559	-30.9692	-51.459	-39.4042	-29.7041	-42.5035	-49.383	-15.7877	-5.25119	-82.1421	-80.9931	-14.6541	-89.6003	-60.6727	-7.08856	4.13174	-30.0839
7.76176	27.5906	-18.117	24.5011	-28.557	-49.3228	-38.4384	-27.4788	-41.7875	-47.569	-14.7651	-4.79825	-80.3821	-78.5179	-14.3179	-86.8143	-57.4574	-5.38075	6.41723	-29.2422
8.28961	27.7659	-16.8615	25.5912	-26.0389	-47.0319	-37.1538	-24.6017	-40.9461	-46.0464	-13.6757	-4.29797	-78.6376	-75.9204	-13.8669	-84.0028	-54.1955	-3.62039	8.65814	-28.426
8.81093	27.6226	-15.6263	26.5481	-23.5781	-44.6825	-35.617	-21.1872	-40.0938	-44.782	-12.5683	-3.7141	-76.925	-73.2981	-13.3509	-81.2169	-50.984	-1.88124	10.7028	-27.6731
9.2748	27.1815	-14.3983	27.3012	-21.3261	-42.3818	-33.9073	-17.398	-39.3745	-43.721	-11.5033	-3.04112	-75.257	-70.7393	-12.8402	-78.5055	-47.9051	-0.265685	12.3775	-27.0445
9.60497	26.4607	-13.1451	27.7977	-19.399	-40.2321	-32.1076	-13.4224	-38.9298	-42.8014	-10.5411	-2.31176	-73.6409	-68.3097	-12.4059	-75.9106	-45.0187	1.11409	13.5166	-26.6169
9.71489	25.4709	-11.8282	28.0118	-17.8611	-38.3149	-30.2966	-9.44955	-38.8686	-41.9665	-9.72952	-1.59745	-72.0779	-66.0452	-12.1009	-73.4638	-42.3576	2.15731	13.9916	-26.4709
9.52502	24.2136	-10.4166	27.9473	-16.718	-36.6801	-28.5432	-5.64455	-39.2433	-41.1765	-9.09331	-1.00112	-70.5648	-63.9511	-11.9449	-71.1853	-39.927	2.79383	13.7334	-26.6773
8.97887	22.6815	-8.89847	27.6361	-15.9211	-35.3401	-26.9059	-2.12964	-40.0378	-40.4146	-8.62721	-0.643294	-69.0974	-62.0072	-11.9188	-69.0838	-37.7095	2.99705	12.7447	-27.2841
8.05451	20.8629	-7.28946	27.1311	-15.3818	-34.2734	-25.4338	1.02607	-41.1705	-39.6871	-8.29481	-0.643674	-67.6752	-60.1799	-11.969	-67.1606	-35.6729	2.78805	11.0978	-28.3078
6.76953	18.748	-5.63475	26.495	-14.9929	-33.4325	-24.1699	3.80723	-42.5104	-39.0181	-8.03352	-1.10128	-66.3069	-58.4358	-12.0212	-65.4144	-33.7801	2.22998	8.91996	-29.729
5.17868	16.3368	-4.00567	25.7878	-14.6515	-32.7577	-23.1541	6.24358	-43.9033	-38.4388	-7.76454	-2.07658	-65.0133	-56.755	-12.0003	-63.8462	-31.9997	1.4142	6.36948	-31.4947
3.36516	13.647	-2.49102	25.0547	-14.2791	-32.1909	-22.4248	8.39466	-45.2027	-37.9757	-7.40626	-3.57883	-63.8285	-55.1407	-11.8514	-62.4642	-30.3139	0.441315	3.60738	-33.5268
1.42765	10.7205	-1.1846	24.3175	-13.8342	-31.6869	-22.016	10.3313	-46.2975	-37.6386	-6.88844	-5.56061	-62.7965	-53.6218	-11.5553	-61.2844	-28.7232	-0.59879	0.770533	-35.7338
-0.534025	7.62751	-0.171295	23.5707	-13.3167	-31.2202	-21.9524	12.1181	-47.1319	-37.4131	-6.16443	-7.92088	-61.9645	-52.2489	-11.1356	-60.3289	-27.2458	-1.64342	-2.04821	-38.0245
-2.43177	4.46653	0.486182	22.7836	-12.7609	-30.7852	-22.2404	13.8	-47.7127	-37.2575	-5.21936	-10.5157	-61.3725	-51.083	-10.6543	-59.6205	-25.9131	-2.66659	-4.80907	-40.3214
-4.19814	1.35996	0.75774	21.9075	-12.2223	-30.3901	-22.8586	15.3959	-48.1026	-37.1066	-4.07275	-13.1753	-61.0431	-50.1811	-10.1956	-59.1745	-24.7618	-3.67961	-7.5223	-42.5689
-5.79003	-1.55434	0.651932	20.8872	-11.7591	-30.0468	-23.7504	16.8993	-48.4021	-36.8805	-2.77548	-15.7235	-60.9718	-49.5803	-9.84319	-58.9905	-23.8239	-4.72273	-10.2343	-44.7373
-7.18711	-4.13504	0.21671	19.6737	-11.4143	-29.7605	-24.8196	18.2861	-48.723	-36.498	-1.40183	-17.9987	-61.122	-49.2854	-9.65534	-59.0455	-23.1175	-5.84999	-13.006	-46.8197
-8.38587	-6.25116	-0.465186	18.2371	-11.2028	-29.5194	-25.9336	19.5266	-49.1605	-35.8899	-0.0385365	-19.87	-61.4251	-49.2623	-9.6441	-59.2915	-22.64	-7.11053	-15.8892	-48.8239
-9.3913	-7.79583	-1.28549	16.5743	-11.1046	-29.2911	-26.933	20.5981	-49.77	-35.0117	1.22711	-21.2486	-61.7872	-49.4394	-9.76487	-59.6564	-22.365	-8.53076	-18.9047	-50.7605
-10.2085	-8.6979	-2.12303	14.7135	-11.0679	-29.0233	-27.6481	21.4973	-50.5527	-33.8517	2.31774	-22.0923	-62.1019	-49.7167	-9.91947	-60.0525	-22.2438	-10.1013	-22.0279	-52.6295
-10.8357	-8.92928	-2.8579	12.7114	-11.0193	-28.6512	-27.92	22.2459	-51.4542	-32.4335	3.17332	-22.4025	-62.2664	-49.9808	-9.97303	-60.3874	-22.211	-11.7718	-25.184	-54.4091
-11.2615	-8.50698	-3.38538	10.645	-10.8793	-28.1093	-27.623	22.8921	-52.3756	-30.8121	3.75466	-22.2151	-62.1987	-50.1226	-9.78174	-60.5783	-22.1924	-13.4545	-28.2539	-56.0486
-11.4647	-7.48905	-3.62763	8.59993	-10.5798	-27.3438	-26.6843	23.5049	-53.1947	-29.0651	4.043	-21.5878	-61.8518	-50.0549	-9.22565	-60.5656	-22.1143	-15.0362	-31.0881	-57.4678
-11.4182	-5.96516	-3.54172	6.65654	-10.0784	-26.3243	-25.0965	24.1632	-53.7921	-27.2806	4.03651	-20.5857	-61.2218	-49.725	-8.23917	-60.3226	-21.9121	-16.3967	-33.5271	-58.5627
-11.0959	-4.04334	-3.12298	4.87682	-9.36737	-25.0502	-22.9218	24.9428	-54.0773	-25.5444	3.74529	-19.2686	-60.3492	-49.1205	-6.83191	-59.8602	-21.5368	-17.4289	-35.4225	-59.2178
-10.4793	-1.83508	-2.40326	3.29517	-8.47478	-23.551	-20.2843	25.9031	-54.0076	-23.9287	3.18629	-17.6811	-59.3105	-48.2682	-5.09461	-59.2241	-20.9573	-18.0577	-36.6565	-59.3223
-9.5644	0.558417	-1.44428	1.91414	-7.458	-21.8809	-17.3532	27.0765	-53.5982	-22.4852	2.37956	-15.8486	-58.2039	-47.2244	-3.1879	-58.4856	-20.1611	-18.2533	-37.1547	-58.7871
-8.36606	3.05637	-0.327256	0.706437	-6.39103	-20.107	-14.3185	28.4634	-52.918	-21.2423	1.34646	-13.7777	-57.1305	-46.0623	-1.31544	-57.7274	-19.1508	-18.0375	-36.8923	-57.5609
-6.92057	5.60306	0.859982	-0.377537	-5.34866	-18.2974	-11.3636	30.0321	-52.076	-20.2083	0.110006	-11.4626	-56.1749	-44.8568	0.313272	-57.0275	-17.9406	-17.48	-35.8917	-55.6412
-5.28494	8.16604	2.03633	-1.39781	-4.39113	-16.508	-8.63984	31.7251	-51.198	-19.3777	-1.30364	-8.8935	-55.3898	-43.6712	1.5227	-56.4439	-16.5519	-16.6884	-34.2156	-53.0782
-3.53415	10.7285	3.13934	-2.41119	-3.55258	-14.7748	-6.24746	33.4699	-50.4015	-18.7392	-2.86341	-6.06709	-54.787	-42.5491	2.20517	-56.0047	-15.0102	-15.7913	-31.9547	-49.9719
-1.75665	13.2774	4.13385	-3.45833	-2.8355	-13.112	-4.22583	35.1918	-49.7721	-18.2844	-4.53267	-2.99628	-54.338	-41.512	2.34133	-55.7039	-13.3438	-14.9196	-29.2162	-46.462
-0.0489976	15.7898	5.01597	-4.55419	-2.21213	-11.5152	-2.55505	36.8257	-49.3481	-18.0131	-6.27066	0.283348	-53.982	-40.5627	2.00246	-55.5062	-11.5847	-14.1889	-26.1124	-42.7117
1.4901	18.2217	5.81165	-5.68367	-1.6321	-9.97153	-1.16787	38.3265	-49.1152	-17.9358	-8.03619	3.71096	-53.642	-39.6935	1.33396	-55.357	-9.7693	-13.6848	-22.7536	-38.8896
2.7658	20.5	6.57	-6.80329	-1.03408	-8.47064	0.031017	39.6737	-49.0126	-18.0711	-9.79333	7.20268	-53.2429	-38.8956	0.52328	-55.1974	-7.94021	-13.4555	-19.2438	-35.151
3.69321	22.5229	7.35219	-7.84869	-0.358829	-7.01625	1.14227	40.8717	-48.9497	-18.4408	-11.5177	10.6582	-52.7298	-38.168	-0.240691	-54.9803	-6.1463	-13.5102	-15.6796	-31.6225
4.20364	24.1669	8.21778	-8.74647	0.439386	-5.63303	2.25068	41.9448	-48.8275	-19.0611	-13.2017	13.9705	-52.0807	-37.5224	-0.80807	-54.6826	-4.44078	-13.8231	-12.151	-28.3923
4.25075	25.302	9.21062	-9.4283	1.38529	-4.36776	3.40969	42.9285	-48.5625	-19.9353	-14.8572	17.0379	-51.3121	-36.9827	-1.09934	-54.3126	-2.87697	-14.3431	-8.74209	-25.5058
3.8164	25.8103	10.3467	-9.84448	2.48006	-3.28357	4.63437	43.8597	-48.1055	-21.0469	-16.5138	19.7744	-50.4747	-36.5799	-1.1208	-53.9091	-1.50223	-15.0045	-5.53019	-22.9686
2.91537	25.6077	11.6065	-9.97468	3.70377	-2.44865	5.90388	44.7664	-47.4535	-22.3572	-18.2122	22.1198	-49.6422	-36.3433	-0.960795	-53.5328	-0.351121	-15.739	-2.58391	-20.7552
1.59797	24.662	12.9326	-9.83368	5.02142	-1.92185	7.17184	45.661	-46.65	-23.8057	-19.9938	24.0441	-48.8935	-36.2897	-0.767635	-53.2521	0.560582	-16.4843	0.0408252	-18.8201
-0.0505864	23.0052	14.2347	-9.47126	6.39061	-1.73884	8.38172	46.5363	-45.7766	-25.3165	-21.887	25.5493	-48.2946	-36.4147	-0.714392	-53.1258	1.2395	-17.1914	2.30511	-17.1115
-1.91494	20.736	15.3998	-8.9661	7.76875	-1.90234	9.48276	47.3666	-44.9356	-26.8066	-23.8936	26.6651	-47.8824	-36.6887	-0.958471	-53.1875	1.71462	-17.827	4.19058	-15.5828
-3.85887	18.0132	16.3079	-8.41493	9.11802	-2.37915	10.4424	48.1127	-44.2295	-28.1965	-25.9783	27.442	-47.6557	-37.0578	-1.60517	-53.4341	2.03321	-18.3737	5.70056	-14.2022
-5.73873	15.0376	16.8493	-7.91869	10.4074	-3.10507	11.2518	48.7291	-43.74	-29.4202	-28.0629	27.9407	-47.575	-37.4508	-2.68341	-53.8233	2.25308	-18.8279	6.85794	-12.9568
-7.41963	12.0279	16.9415	-7.56813	11.6117	-3.99697	11.9228	49.1735	-43.513	-30.4332	-30.0285	28.2215	-47.571	-37.7912	-4.139	-54.2784	2.43266	-19.1965	7.69963	-11.8536
-8.79218	9.19258	16.5428	-7.43127	12.7092	-4.96937	12.4771	49.4149	-43.5508	-31.217	-31.7263	28.3339	-47.5603	-38.0107	-5.8468	-54.7022	2.6207	-19.4931	8.26826	-10.9154
-9.78723	6.70362	15.6599	-7.54457	13.6789	-5.95166	12.9307	49.4394	-43.8135	-31.7794	-32.9955	28.3096	-47.4651	-38.062	-7.6388	-54.9954	2.84793	-19.7359	8.60287	-10.1743
-10.3857	4.67583	14.3478	-7.90917	14.499	-6.902	13.2774	49.2536	-44.2287	-32.1505	-33.6859	28.1586	-47.2318	-37.9269	-9.34148	-55.0767	3.12242	-19.9448	8.73045	-9.66421
-10.6212	3.15592	12.7023	-8.49248	15.149	-7.8142	13.4762	48.8833	-44.7071	-32.3762	-33.6832	27.8697	-46.845	-37.619	-10.8137	-54.8999	3.42976	-20.141	8.66041	-9.41323
-10.575	2.12289	10.846	-9.2346	15.613	-8.71599	13.4472	48.3688	-45.16	-32.5094	-32.9298	27.4155	-46.3324	-37.1785	-11.9765	-54.4641	3.73807	-20.3452	8.38341	-9.43802
-10.3626	1.49966	8.91043	-10.0582	15.886	-9.65861	13.0778	47.7582	-45.5142	-32.6017	-31.4408	26.7604	-45.7613	-36.6622	-12.8273	-53.8148	4.00677	-20.5774	7.87511	-9.74047
-10.1143	1.17346	7.01658	-10.8801	15.9793	-10.7002	12.2399	47.0989	-45.723	-32.6959	-29.3081	25.87	-45.2246	-36.1295	-13.4367	-53.0358	4.19701	-20.8552	7.1041	-10.3071
-9.95306	1.02122	5.25804	-11.6227	15.9245	-11.8868	10.8151	46.43	-45.769	-32.8215	-26.6944	24.7218	-44.8217	-35.6277	-13.9269	-52.2328	4.28135	-21.1927	6.04252	-11.111
-9.97284	0.934889	3.68952	-12.223	15.7736	-13.2356	8.72361	45.7758	-45.6603	-32.9919	-23.8147	23.3128	-44.6367	-35.1816	-14.4384	-51.5126	4.2504	-21.5983	4.67692	-12.1153
-10.2221	0.842112	2.32267	-12.6389	15.5932	-14.725	5.95044	45.1422	-45.4216	-33.2054	-20.9094	21.6655	-44.719	-34.7877	-15.0922	-50.9621	4.11456	-22.0738	3.01702	-13.2776
-10.6947	0.718224	1.13023	-12.8513	15.4556	-16.2933	2.56346	44.5169	-45.0811	-33.4464	-18.2125	19.8286	-45.0709	-34.4166	-15.9571	-50.6318	3.90046	-22.6127	1.10011	-14.5542
-11.3315	0.587632	0.0576071	-12.8625	15.4249	-17.8485	-1.2818	43.872	-44.6599	-33.689	-15.9185	17.8738	-45.6443	-34.0215	-17.0292	-50.526	3.64262	-23.2005	-1.01003	-15.9041
-12.0307	0.514502	-0.960218	-12.6915	15.5436	-19.2859	-5.35288	43.1688	-44.1635	-33.8999	-14.1558	15.8892	-46.3471	-33.5522	-18.23	-50.6041	3.37241	-23.8155	-3.22964	-17.2916
-12.6667	0.584947	-1.9796	-12.3675	15.8216	-20.5101	-9.36575	42.3656	-43.5791	-34.0405	-12.9687	13.9688	-47.0592	-32.9704	-19.4222	-50.7904	3.10673	-24.4297	-5.46592	-18.6878
-13.114	0.884482	-3.0307	-11.9225	16.2302	-21.4576	-13.0213	41.4237	-42.8796	-34.0691	-12.3115	12.2016	-47.6534	-32.2634	-20.4416	-50.9908	2.83941	-25.0114	-7.62999	-20.0713
-13.2702	1.47549	-4.10497	-11.3847	16.7047	-22.1124	-16.0469	40.3141	-42.0319	-33.9422	-12.057	10.6603	-48.0174	-31.4524	-21.1372	-51.1144	2.5375	-25.5267	-9.64949	-21.4284
-13.076	2.37938	-5.15015	-10.7744	17.1537	-22.5139	-18.2346	39.0214	-41.0079	-33.6158	-12.0163	9.39296	-48.073	-30.5934	-21.4097	-51.0927	2.14395	-25.9416	-11.4781	-22.7526
-12.5264	3.56709	-6.07419	-10.1009	17.476	-22.7514	-19.4711	37.5462	-39.7956	-33.0479	-11.9681	8.41753	-47.7882	-29.7704	-21.2408	-50.8944	1.58636	-26.2226	-13.0999	-24.0442
-11.6723	4.9601	-6.75745	-9.36372	17.5812	-22.9487	-19.7511	35.9041	-38.4061	-32.2011	-11.6917	7.72124	-47.1804	-29.0818	-20.7053	-50.5322	0.790494	-26.338	-14.5287	-25.3093
-10.6119	6.44165	-7.0714	-8.55479	17.4093	-23.2403	-19.1734	34.123	-36.8762	-31.0473	-11	7.26422	-46.3103	-28.6223	-19.9624	-50.0594	-0.304277	-26.2586	-15.8005	-26.5582
-9.47306	7.87629	-6.90038	-7.66346	16.946	-23.7447	-17.9197	32.2388	-35.264	-29.5727	-9.76606	6.9872	-45.2682	-28.4656	-19.2287	-49.5581	-1.73074	-25.9584	-16.9636	-27.803
-8.39076	9.13381	-6.16246	-6.68183	16.2294	-24.5397	-16.2202	30.2899	-33.6395	-27.7825	-7.93946	6.82196	-44.1564	-28.6488	-18.7372	-49.1221	-3.48397	-25.4167	-18.0657	-29.0544
-7.48311	10.113	-4.82575	-5.61019	15.3463	-25.6467	-14.3123	28.3125	-32.0718	-25.7042	-5.55111	6.70301	-43.0699	-29.1646	-18.6911	-48.8357	-5.51813	-24.6207	-19.1426	-30.3175
-6.83101	10.7605	-2.91673	-4.46131	14.4186	-27.0252	-12.4006	26.3358	-30.616	-23.3889	-2.70531	6.57866	-42.0814	-29.961	-19.2224	-48.7568	-7.75086	-23.5683	-20.2091	-31.5871
-6.46464	11.0819	-0.519206	-3.26293	13.5809	-28.5807	-10.6255	24.3795	-29.3032	-20.9084	0.43881	6.41987	-41.2313	-30.9491	-20.3634	-48.9035	-10.0748	-22.2715	-21.2557	-32.8432
-6.35913	11.1414	2.23623	-2.05785	12.9552	-30.1835	-9.0459	22.4524	-28.1352	-18.3494	3.69304	6.22556	-40.5248	-32.0171	-22.0383	-49.2506	-12.3739	-20.7585	-22.249	-34.0482
-6.43987	11.0519	5.19049	-0.901508	12.6259	-31.6937	-7.63855	20.5529	-27.0871	-15.8039	6.86877	6.02364	-39.9358	-33.0487	-24.075	-49.7342	-14.5416	-19.0748	-23.1378	-35.1455
-6.59614	10.9562	8.17867	0.142882	12.6221	-32.9887	-6.31439	18.6709	-26.1147	-13.358	9.80388	5.86763	-39.4161	-33.9409	-26.2356	-50.2634	-16.4972	-17.2808	-23.8617	-36.0617
-6.70018	11.0036	11.0532	1.01088	12.9094	-33.9853	-4.94668	16.7906	-25.1681	-11.0799	12.3837	5.82947	-38.9071	-34.6183	-28.2595	-50.7378	-18.1977	-15.4476	-24.3617	-36.7125
-6.62811	11.325	13.7033	1.64442	13.394	-34.6538	-3.40561	14.8942	-24.2058	-9.01073	14.5531	5.9896	-38.3507	-35.0428	-29.9085	-51.0653	-19.6419	-13.6501	-24.589	-37.0108
-6.27894	12.0126	16.0671	1.99923	13.9387	-35.0192	-1.59186	12.9651	-23.2076	-7.15782	16.3183	6.42576	-37.6985	-35.2148	-31.0071	-51.1777	-20.8672	-11.9585	-24.5134	-36.8783
-5.5887	13.1057	18.1349	2.05113	14.3871	-35.152	0.537715	10.9905	-22.1829	-5.49449	17.7392	7.20209	-36.9161	-35.1688	-31.4678	-51.0399	-21.9401	-10.4301	-24.1262	-36.2569
-4.53767	14.5856	19.9421	1.80002	14.5916	-35.1482	2.95708	8.96424	-21.1718	-3.96493	18.9125	8.36009	-35.9848	-34.9635	-31.2991	-50.6528	-22.9407	-9.10195	-23.4415	-35.1194
-3.15025	16.3807	21.5549	1.27086	14.4398	-35.1058	5.57281	6.88751	-20.2392	-2.49457	19.9517	9.91252	-34.8984	-34.6691	-30.594	-50.048	-23.947	-7.98786	-22.493	-33.4769
-1.48851	18.3778	23.0505	0.511321	13.874	-35.1013	8.23976	4.76926	-19.4626	-1.00415	20.9636	11.841	-33.6598	-34.3543	-29.5036	-49.2774	-25.0205	-7.07833	-21.3296	-31.3824
0.358698	20.4399	24.4958	-0.413898	12.8999	-35.1726	10.7867	2.62566	-18.9166	0.574764	22.0292	14.0973	-32.2772	-34.0765	-28.2015	-48.3993	-26.1956	-6.34544	-20.0089	-28.9267
2.28851	22.4249	25.9294	-1.43133	11.5833	-35.3113	13.0461	0.47871	-18.6571	2.2856	23.1879	16.6084	-30.7617	-33.8746	-26.8473	-47.4654	-27.476	-5.75094	-18.5917	-26.2311
4.19626	24.2027	27.3505	-2.46847	10.0357	-35.4658	14.8824	-1.64558	-18.709	4.13655	24.4311	19.2833	-29.1275	-33.7672	-25.5577	-46.5102	-28.8366	-5.25637	-17.136	-23.433
5.98519	25.6677	28.7158	-3.46354	8.39253	-35.555	16.212	-3.71931	-19.06	6.09629	25.7019	22.0225	-27.3936	-33.754	-24.3888	-45.5466	-30.2312	-4.83293	-15.693	-20.6705
7.57262	26.7458	29.9457	-4.37367	6.78775	-35.4877	17.0125	-5.71502	-19.6625	8.09654	26.9042	24.7262	-25.5864	-33.82	-23.3346	-44.567	-31.6027	-4.46898	-14.3031	-18.0652
8.89253	27.3947	30.9382	-5.18008	5.33155	-35.1845	17.3196	-7.60781	-20.4427	10.0413	27.9169	27.3031	-23.7419	-33.9404	-22.3384	-43.5492	-32.8944	-4.17331	-12.9942	-15.7083
9.89534	27.5996	31.5885	-5.88931	4.09461	-34.5961	17.2131	-9.37738	-21.3148	11.8214	28.6122	29.6758	-21.9049	-34.0855	-21.3152	-42.4664	-34.0582	-3.97346	-11.7793	-13.6511
10.5462	27.3661	31.8082	-6.5301	3.10241	-33.7146	16.7962	-11.0095	-22.1985	13.3313	28.875	31.7851	-20.1258	-34.2238	-20.1775	-41.2968	-35.061	-3.90917	-10.656	-11.9014
10.8228	26.7122	31.5433	-7.14638	2.33985	-32.5743	16.1728	-12.4973	-23.0341	14.4862	28.6205	33.5913	-18.454	-34.3232	-18.8589	-40.0322	-35.8846	-4.02242	-9.60675	-10.4277
10.7149	25.6621	30.7847	-7.78751	1.76467	-31.2439	15.4281	-13.8412	-23.7939	15.2356	27.8082	35.0735	-16.9292	-34.3512	-17.3297	-38.6812	-36.5234	-4.34617	-8.60054	-9.16883
10.2238	24.2435	29.571	-8.49744	1.32573	-29.8101	14.6161	-15.0489	-24.4857	15.5713	26.4496	36.227	-15.5725	-34.2743	-15.6021	-37.2689	-36.9786	-4.8946	-7.59619	-8.04795
9.36434	22.4876	27.9831	-9.30488	0.981708	-28.3587	13.7568	-16.1347	-25.1491	15.5285	24.6098	37.0606	-14.3802	-34.0586	-13.7238	-35.8305	-37.2532	-5.65704	-6.54794	-6.98852
8.16672	20.4329	26.1304	-10.2164	0.715334	-26.956	12.8413	-17.1174	-25.8445	15.1793	22.4023	37.5934	-13.3211	-33.671	-11.7635	-34.4027	-37.3471	-6.59736	-5.41244	-5.92888
6.67746	18.1299	24.1336	-11.2137	0.539721	-25.6363	11.8449	-18.0189	-26.6371	14.6213	19.9777	37.852	-12.3397	-33.0822	-9.79259	-33.0144	-37.2569	-7.65909	-4.15683	-4.83284
4.95905	15.6453	22.106	-12.2563	0.495145	-24.3966	10.7416	-18.8622	-27.581	13.9612	17.5077	37.8693	-11.3657	-32.2718	-7.86732	-31.6786	-36.9784	-8.77539	-2.76636	-3.69461
3.0871	13.0637	20.138	-13.2882	0.636944	-23.202	9.51802	-19.6698	-28.7051	13.2983	15.1667	37.6833	-10.3268	-31.2326	-6.01746	-30.3894	-36.5119	-9.88158	-1.25019	-2.53707
1.14491	10.4855	18.2868	-14.2485	1.01733	-21.9976	8.18172	-20.4627	-30.0043	12.7094	13.1124	37.3376	-9.16487	-29.9757	-4.24318	-29.1229	-35.8704	-10.9275	0.356167	-1.40409
-0.783621	8.02101	16.5744	-15.0831	1.66546	-20.7258	6.76301	-21.2602	-31.4387	12.2389	11.4679	36.881	-7.84966	-28.5322	-2.52091	-27.8449	-35.0857	-11.8865	1.99287	-0.348631
-2.62204	5.78001	14.9922	-15.7557	2.57047	-19.3439	5.30896	-22.08	-32.9399	11.8943	10.3075	36.3676	-6.38898	-26.9535	-0.816278	-26.5206	-34.2128	-12.7591	3.58249	0.580863
-4.30856	3.86011	13.5126	-16.2548	3.67197	-17.8383	3.87228	-22.9394	-34.4235	11.649	9.64805	35.8551	-4.83141	-25.3071	0.90002	-25.1271	-33.3302	-13.5695	5.04088	1.35283
-5.80116	2.33476	12.1028	-16.5965	4.86058	-16.2313	2.49811	-23.8561	-35.8042	11.4505	9.44681	35.4019	-3.26102	-23.6712	2.6379	-23.6636	-32.5338	-14.3565	6.29055	1.96111
-7.0796	1.24396	10.7397	-16.8204	5.98914	-14.5792	1.21255	-24.8493	-37.0113	11.2336	9.6064	35.0633	-1.78442	-22.126	4.37937	-22.1577	-31.9277	-15.159	7.27415	2.42793
-8.14382	0.58957	9.42066	-16.9815	6.89304	-12.9631	0.0166108	-25.9394	-38	10.9347	9.98678	34.8858	-0.512393	-20.7461	6.0785	-20.6656	-31.6108	-16.0019	7.96556	2.80055
-9.00903	0.336264	8.16911	-17.1371	7.41588	-11.4723	-1.11243	-27.1466	-38.7573	10.506	10.423	34.902	0.460603	-19.5924	7.67016	-19.2661	-31.6623	-16.8826	8.37606	3.1425
-9.69875	0.418504	7.03365	-17.3334	7.43568	-10.1874	-2.21192	-28.489	-39.3001	9.92644	10.7467	35.1261	1.07481	-18.7076	9.08558	-18.0477	-32.1301	-17.7647	8.55409	3.52101
-10.2369	0.752274	6.08069	-17.5931	6.88651	-9.16333	-3.31885	-29.978	-39.668	9.20779	10.8091	35.55	1.3179	-18.1134	10.2709	-17.0933	-33.022	-18.5782	8.57826	3.99354
-10.6409	1.24964	5.38307	-17.9074	5.77138	-8.41924	-4.45244	-31.6154	-39.9105	8.39483	10.5023	36.1439	1.22931	-17.8108	11.2036	-16.4632	-34.3036	-19.229	8.54452	4.59591
-10.9172	1.83352	5.00705	-18.2346	4.16375	-7.93537	-5.59869	-33.3886	-40.074	7.56037	9.77562	36.8584	0.895168	-17.7825	11.9028	-16.181	-35.9018	-19.6149	8.5499	5.33486
-11.0594	2.44988	5.0008	-18.5052	2.19748	-7.65809	-6.70113	-35.2687	-40.1896	6.79556	8.64546	37.6307	0.434904	-17.9968	12.4302	-16.2254	-37.7152	-19.6449	8.6758	6.18632
-11.0507	3.07521	5.38693	-18.6338	0.0469055	-7.51174	-7.66072	-37.2101	-40.266	6.19752	7.19556	38.3927	-0.0180903	-18.411	12.8799	-16.5292	-39.6269	-19.2593	8.97431	7.09993
-10.8682	3.71783	6.1606	-18.5345	-2.09923	-7.41421	-8.34612	-39.1534	-40.2877	5.85626	5.56839	39.0808	-0.337759	-18.9749	13.3609	-16.986	-41.5199	-18.4448	9.46022	8.00876
-10.4895	4.41291	7.29314	-18.1378	-4.06526	-7.2928	-8.61303	-41.0307	-40.2206	5.8428	3.94764	39.6453	-0.424637	-19.6337	13.9739	-17.4647	-43.2913	-17.2416	10.1105	8.84236
-9.8996	5.21217	8.74014	-17.4057	-5.71269	-7.09691	-8.32928	-42.7748	-40.0209	6.20043	2.53431	40.058	-0.219437	-20.3297	14.7888	-17.8281	-44.8634	-15.7413	10.8711	9.5402
-9.09594	6.17028	10.4515	-16.3412	-6.95708	-6.80493	-7.40103	-44.328	-39.6474	6.93992	1.51943	40.3164	0.291331	-21.0044	15.8285	-17.953	-46.1889	-14.0741	11.6706	10.063
-8.09204	7.33053	12.3807	-14.9899	-7.77507	-6.42422	-5.79469	-45.6525	-39.0727	8.03921	1.0574	40.4439	1.0783	-21.6014	17.0614	-17.7486	-47.2525	-12.389	12.4357	10.3995
-6.91761	8.71263	14.4904	-13.4344	-8.20115	-5.9849	-3.55035	-46.7378	-38.2913	9.44732	1.24386	40.4848	2.07958	-22.07	18.4062	-17.1692	-48.0663	-10.8302	13.1078	10.5674
-5.616	10.3047	16.7533	-11.7809	-8.31561	-5.52928	-0.783514	-47.6048	-37.3219	11.0915	2.10149	40.4963	3.21573	-22.3707	19.7473	-16.2205	-48.6626	-9.51373	13.6546	10.6082
-4.23934	12.061	19.1472	-10.1418	-8.22634	-5.09979	2.32507	-48.3051	-36.204	12.8863	3.57606	40.5367	4.40606	-22.4804	20.9573	-14.9562	-49.0849	-8.50981	14.0755	10.5777
-2.84245	13.9061	21.6462	-8.61668	-8.04828	-4.72863	5.54987	-48.9146	-34.9895	14.7439	5.54341	40.6544	5.58262	-22.3981	21.9229	-13.469	-49.3787	-7.83356	14.3994	10.5339
-1.47669	15.7444	24.2094	-7.27611	-7.88428	-4.43122	8.64737	-49.522	-33.7313	16.5825	7.82637	40.8765	6.69928	-22.1477	22.5671	-11.8745	-49.5849	-7.4464	14.6745	10.5242
-0.184807	17.4725	26.772	-6.15162	-7.81046	-4.20505	11.3844	-50.2151	-32.4712	18.3342	10.219	41.2027	7.73443	-21.7779	22.8631	-10.2928	-49.7353	-7.26712	14.9533	10.5769
1.00234	18.9947	29.24	-5.23369	-7.86798	-4.03356	13.5628	-51.0644	-31.2315	19.9495	12.5144	41.6033	8.6875	-21.3579	22.838	-8.83113	-49.8511	-7.19045	15.2761	10.6953
2.06703	20.2353	31.4928	-4.47857	-8.06184	-3.89376	15.0365	-52.1095	-30.0107	21.3988	14.5314	42.022	9.571	-20.9682	22.5637	-7.56917	-49.944	-7.10899	15.656	10.8595
3.00384	21.1495	33.3927	-3.82228	-8.36588	-3.76513	15.7192	-53.3501	-28.7861	22.6712	16.1364	42.3857	10.4005	-20.6883	22.1385	-6.54997	-50.0186	-6.93398	16.0707	11.0318
3.81742	21.7281	34.8027	-3.19911	-8.73222	-3.63746	15.582	-54.7422	-27.5216	23.7707	17.2563	42.6159	11.1856	-20.5827	21.6638	-5.77779	-50.0754	-6.61086	16.4611	11.1666
4.51938	21.9971	35.6072	-2.56052	-9.10274	-3.51518	14.6439	-56.2032	-26.1801	24.7107	17.8816	42.6428	11.9242	-20.6889	21.2198	-5.22217	-50.1134	-6.12661	16.74	11.2221
5.12519	22.0131	35.7338	-1.89043	-9.42027	-3.41734	12.9585	-57.6232	-24.7367	25.5078	18.0589	42.4183	12.6016	-21.008	20.848	-4.82735	-50.1317	-5.50807	16.8065	11.1701
5.65156	21.8531	35.1708	-1.2133	-9.63763	-3.37302	10.6007	-58.8825	-23.1897	26.1755	17.8748	41.9249	13.1949	-21.5021	20.5421	-4.5248	-50.13	-4.81201	16.5662	11.003
6.1146	21.6036	33.9764	-0.593075	-9.7234	-3.41354	7.65743	-59.8711	-21.5676	26.7197	17.4348	41.1803	13.6801	-22.0993	20.2513	-4.24648	-50.1081	-4.1099	15.9498	10.7359
6.52886	21.3484	32.2769	-0.122834	-9.66391	-3.56354	4.22425	-60.5084	-19.9286	27.1358	16.8408	40.2349	14.0419	-22.7047	19.8942	-3.93652	-50.0648	-3.47103	14.9295	10.4031
6.90696	21.1585	30.253	0.09307	-9.46228	-3.83337	0.40808	-60.7577	-18.3535	27.4089	16.1717	39.1642	14.282	-23.2171	19.3796	-3.55943	-49.9976	-2.94786	13.5262	10.0499
7.25953	21.0847	28.1167	-0.0391972	-9.13503	-4.21477	-3.66611	-60.6341	-16.9326	27.5161	15.4711	38.0562	14.423	-23.5477	18.6313	-3.10381	-49.9016	-2.56678	11.8087	9.72256
7.59516	21.1535	26.0811	-0.581627	-8.70786	-4.68112	-7.84772	-60.2039	-15.7497	27.4325	14.7432	36.9967	14.5091	-23.6365	17.609	-2.58136	-49.7705	-2.32606	9.883	9.45655
7.91998	21.3673	24.3295	-1.54803	-8.21129	-5.19231	-11.9563	-59.5748	-14.8657	27.1374	13.9578	36.0551	14.6	-23.4637	16.3215	-2.02193	-49.5972	-2.20068	7.87441	9.26843
8.23708	21.707	22.9883	-2.89633	-7.67729	-5.70309	-15.7841	-58.8791	-14.3064	26.6221	13.0636	35.2733	14.7612	-23.0539	14.8302	-1.4659	-49.3745	-2.15254	5.90656	9.15112
8.5456	22.1371	22.11	-4.53135	-7.13694	-6.17294	-19.108	-58.2523	-14.0561	25.8968	12.0055	34.6595	15.0524	-22.4705	13.2401	-0.955525	-49.0961	-2.14292	4.08098	9.0748
8.83998	22.6117	21.6682	-6.31811	-6.6193	-6.57504	-21.7098	-57.8118	-14.0594	24.9954	10.7437	34.1882	15.5159	-21.8024	11.6811	-0.526962	-48.7571	-2.14393	2.46191	8.99306
9.10944	23.0801	21.5661	-8.10313	-6.15108	-6.9022	-23.4035	-57.6383	-14.2306	23.977	9.26918	33.8065	16.168	-21.1462	10.2848	-0.204291	-48.3536	-2.14589	1.0692	8.85297
9.33808	23.4918	21.6582	-9.74002	-5.75663	-7.16838	-24.0645	-57.7647	-14.4693	22.9233	7.61345	33.4445	16.9959	-20.5856	9.15933	0.00365191	-47.8818	-2.15893	-0.119356	8.60699
9.50553	23.7996	21.7783	-11.1142	-5.45792	-7.40531	-23.6545	-58.1732	-14.6785	21.9323	5.84962	33.0288	17.9594	-20.1752	8.36916	0.103377	-47.3381	-2.20851	-1.157	8.22412
9.58824	23.9615	21.7719	-12.162	-5.27412	-7.6552	-22.2381	-58.8016	-14.7826	21.109	4.08535	32.4958	18.9984	-19.9296	7.92379	0.114182	-46.7187	-2.32631	-2.11093	7.69782
9.56109	23.9414	21.524	-12.8806	-5.22082	-7.96114	-19.9846	-59.5577	-14.7405	20.553	2.44847	31.8023	20.0436	-19.8219	7.7768	0.0637359	-46.0205	-2.53894	-3.04308	7.04889
9.39921	23.7084	20.9793	-13.3262	-5.30902	-8.35751	-17.1547	-60.3382	-14.5528	20.3466	1.06845	30.9315	21.0284	-19.7919	7.8356	-0.0171202	-45.2435	-2.8578	-3.99303	6.32269
9.07975	23.237	20.1495	-13.6015	-5.54392	-8.86251	-14.072	-61.0486	-14.2602	20.544	0.0571682	29.8934	21.8991	-19.7611	7.97943	-0.0992785	-44.3929	-3.27276	-4.9668	5.58099
8.58339	22.5067	19.1076	-13.8341	-5.92406	-9.47442	-11.0833	-61.6209	-13.9344	21.1641	-0.507162	28.72	22.6219	-19.6518	8.08161	-0.159113	-43.4817	-3.75173	-5.93402	4.89026
7.89575	21.5025	17.9707	-14.1506	-6.44074	-10.1723	-8.51412	-62.0246	-13.6634	22.1871	-0.590091	27.4563	23.1855	-19.4062	8.03148	-0.180543	-42.5327	-4.2464	-6.83385	4.30865
7.00857	20.2159	16.8731	-14.6512	-7.07792	-10.9203	-6.62651	-62.2695	-13.5339	23.5572	-0.203206	26.1488	23.5978	-19.0007	7.75171	-0.155314	-41.5776	-4.70283	-7.58825	3.87427
5.92098	18.646	15.9382	-15.3896	-7.81262	-11.6753	-5.5863	-62.4008	-13.6146	25.1892	0.601437	24.8348	23.8806	-18.451	7.20808	-0.0817779	-40.6548	-5.07448	-8.11966	3.59725
4.6407	16.8017	15.2516	-16.363	-8.61572	-12.3943	-5.44534	-62.486	-13.943	26.9789	1.74324	23.534	24.061	-17.8093	6.41034	0.0372599	-39.8036	-5.33424	-8.36895	3.4571
3.18534	14.7019	14.8425	-17.512	-9.45311	-13.041	-6.14158	-62.5987	-14.5191	28.8157	3.12861	22.2452	24.1641	-17.1508	5.40507	0.196938	-39.0567	-5.48242	-8.30982	3.40588
1.58328	12.3764	14.6763	-18.7332	-10.2872	-13.59	-7.51635	-62.8004	-15.3059	30.5945	4.6668	20.9468	24.2078	-16.5557	4.26273	0.392337	-38.4326	-5.54834	-7.95642	3.37651
-0.125977	9.86501	14.659	-19.8994	-11.0787	-14.0268	-9.34554	-63.1266	-16.2372	32.2258	6.28271	19.6036	24.2002	-16.0885	3.06246	0.619652	-37.9278	-5.58497	-7.36273	3.29469
-1.89267	7.21613	14.6537	-20.8847	-11.7889	-14.3454	-11.3783	-63.5778	-17.23	33.6424	7.92431	18.1756	24.142	-15.7808	1.87794	0.876383	-37.5131	-5.65757	-6.61385	3.09191
-3.65907	4.48386	14.5046	-21.5897	-12.3826	-14.5433	-13.3765	-64.1181	-18.1999	34.8021	9.56333	16.6295	24.0306	-15.6219	0.767402	1.16074	-37.1335	-5.82889	-5.81133	2.71733
-5.36354	1.72495	14.0639	-21.9614	-12.8308	-14.6164	-15.1469	-64.682	-19.0755	35.6858	11.1899	14.9488	23.8661	-15.5584	-0.230778	1.47071	-36.7137	-6.14462	-5.05579	2.14629
-6.94598	-1.00464	13.2184	-22.0042	-13.1142	-14.5551	-16.5625	-65.1869	-19.8102	36.2936	12.8022	13.1404	23.6561	-15.505	-1.09657	1.80328	-36.1679	-6.62268	-4.43051	1.3841
-8.35424	-3.65316	11.9079	-21.7802	-13.226	-14.3426	-17.5683	-65.548	-20.3887	36.6391	14.3952	11.2381	23.4196	-15.3628	-1.8223	2.15454	-35.4137	-7.24913	-3.98945	0.464722
-9.55047	-6.17585	10.136	-21.3993	-13.1737	-13.9569	-18.1728	-65.6945	-20.8282	36.7436	15.9497	9.30006	23.1857	-15.0419	-2.40444	2.52079	-34.3866	-7.98227	-3.75207	-0.555044
-10.5163	-8.53702	7.96908	-21.0004	-12.9801	-13.3746	-18.4284	-65.5813	-21.1738	36.6322	17.4261	7.40179	22.9911	-14.4829	-2.83565	2.90089	-33.0533	-8.76407	-3.70543	-1.60453
-11.2556	-10.7112	5.52509	-20.7273	-12.6813	-12.5767	-18.4058	-65.1951	-21.4902	36.3326	18.7636	5.62628	22.873	-13.6727	-3.09966	3.29937	-31.4194	-9.53672	-3.81281	-2.60947
-11.7944	-12.6833	2.95533	-20.705	-12.3237	-11.5542	-18.1691	-64.5536	-21.8514	35.875	19.8862	4.05219	22.8628	-12.6494	-3.17022	3.72973	-29.5313	-10.2602	-4.02636	-3.50172
-12.1766	-14.448	0.421521	-21.0191	-11.9578	-10.3116	-17.7562	-63.6983	-22.3299	35.2951	20.7129	2.7428	22.9795	-11.4967	-3.01461	4.21692	-27.4702	-10.9267	-4.30056	-4.22686
-12.4579	-16.0082	-1.92711	-21.7025	-11.6318	-8.86796	-17.17	-62.6827	-22.9878	34.6357	21.1721	1.73732	23.226	-10.3272	-2.60069	4.79814	-25.3387	-11.5684	-4.60332	-4.74876
-12.6958	-17.3732	-3.97322	-22.7313	-11.3842	-7.2541	-16.3813	-61.5581	-23.8703	33.9482	21.2155	1.04603	23.5896	-9.2587	-1.90587	5.52115	-23.2428	-12.2552	-4.92219	-5.05087
-12.9412	-18.556	-5.64461	-24.0303	-11.2375	-5.50723	-15.3421	-60.3619	-25.0023	33.2906	20.8286	0.649606	24.0458	-8.38801	-0.925693	6.43984	-21.272	-13.0833	-5.26436	-5.13471
-13.2294	-19.5709	-6.91971	-25.4858	-11.1938	-3.664	-14.0066	-59.1088	-26.3878	32.7227	20.0367	0.502785	24.5645	-7.76897	0.320036	7.6072	-19.4819	-14.1559	-5.65091	-5.01645
-13.5755	-20.4315	-7.82562	-26.964	-11.2338	-1.75389	-12.3534	-57.789	-28.0115	32.2986	18.9038	0.541191	25.119	-7.39851	1.78506	9.06654	-17.8821	-15.5595	-6.10682	-4.72253
-13.973	-21.1478	-8.42951	-28.3309	-11.3192	0.205322	-10.4044	-56.372	-29.8411	32.0573	17.5249	0.690257	25.6927	-7.21476	3.39906	10.8423	-16.4334	-17.342	-6.64966	-4.28551
-14.3972	-21.7252	-8.82576	-29.4706	-11.3982	2.20856	-8.23484	-54.8168	-31.8308	32.0142	16.0134	0.874701	26.2836	-7.10758	5.07421	12.9321	-15.0537	-19.4958	-7.2798	-3.74053
-14.8124	-22.1634	-9.12088	-30.2997	-11.4138	4.2606	-5.97229	-53.0841	-33.924	32.1552	14.4852	1.02725	26.9054	-6.93952	6.71472	15.3016	-13.6337	-21.9514	-7.9748	-3.12275
-15.1818	-22.4562	-9.41876	-30.7745	-11.3131	6.36983	-3.78353	-51.1497	-36.0567	32.4357	13.044	1.09562	27.583	-6.57288	8.22751	17.8839	-12.058	-24.5825	-8.68971	-2.46556
-15.4767	-22.5925	-9.80786	-30.8938	-11.0563	8.54015	-1.85182	-49.0148	-38.1605	32.7852	11.7687	1.04712	28.3456	-5.89722	9.53237	20.5833	-10.2286	-27.2229	-9.3632	-1.79924
-15.6846	-22.5574	-10.3516	-30.6936	-10.623	10.7631	-0.348866	-46.7114	-40.167	33.1186	10.706	0.870816	29.217	-4.85161	10.5697	23.285	-8.08687	-29.6912	-9.92853	-1.1495
-15.8133	-22.3351	-11.0829	-30.24	-10.016	13.0124	0.593088	-44.3012	-42.0122	33.3511	9.86887	0.577279	30.2069	-3.43686	11.3054	25.8671	-5.62795	-31.8204	-10.3269	-0.535902
-15.8897	-21.9107	-12.0017	-29.6179	-9.26032	15.2425	0.903362	-41.8681	-43.6425	33.4158	9.24085	0.196416	31.3044	-1.71544	11.7317	28.2167	-2.90628	-33.4845	-10.52	0.0300325
-15.9538	-21.2733	-13.0771	-28.9207	-8.39876	17.3919	0.584764	-39.5064	-45.0208	33.2784	8.78367	-0.226321	32.4759	0.200856	11.865	30.244	-0.0300906	-34.6191	-10.4998	0.546329
-16.0488	-20.4178	-14.2516	-28.2401	-7.48453	19.3913	-0.287115	-37.3065	-46.1321	32.9477	8.44728	-0.634897	33.6683	2.17259	11.7415	31.8948	2.85395	-35.2302	-10.2915	1.02128
-16.2096	-19.3468	-15.4478	-27.6584	-6.5722	21.1739	-1.57715	-35.341	-46.9873	32.4777	8.17922	-0.968549	34.8167	4.05911	11.4112	33.1579	5.5834	-35.3903	-9.95183	1.47262
-16.452	-18.0709	-16.577	-27.2431	-5.709	22.6872	-3.11387	-33.6546	-47.6245	31.9606	7.93169	-1.16823	35.8556	5.74412	10.9305	34.0665	8.0056	-35.2236	-9.55965	1.92469
-16.766	-16.6088	-17.5491	-27.0424	-4.92782	23.902	-4.71814	-32.259	-48.1063	31.5108	7.6654	-1.18328	36.7304	7.15508	10.3569	34.6931	10.0016	-34.8814	-9.2037	2.40367
-17.114	-14.9863	-18.2815	-27.0837	-4.24336	24.8183	-6.23178	-31.1344	-48.5134	31.2431	7.34998	-0.977886	37.4079	8.2729	9.7423	35.1381	11.5038	-34.5142	-8.96824	2.93137
-17.4363	-13.2346	-18.7093	-27.3718	-3.65181	25.4645	-7.54082	-30.2364	-48.9349	31.2479	6.96218	-0.536671	37.8823	9.13029	9.12898	35.5152	12.5045	-34.2456	-8.92012	3.51863
-17.6622	-11.3891	-18.7914	-27.8889	-3.13389	25.892	-8.58914	-29.5073	-49.4556	31.5705	6.48332	0.131399	38.1761	9.79982	8.5456	35.9344	13.0535	-34.1527	-9.09967	4.15974
-17.7251	-9.48827	-18.5164	-28.5955	-2.66057	26.165	-9.38046	-28.8886	-50.1443	32.1957	5.89772	0.991515	38.3354	10.3749	8.00506	36.4867	13.2462	-34.2569	-9.5169	4.82936
-17.5793	-7.57224	-17.9027	-29.4322	-2.19986	26.3477	-9.96874	-28.3325	-51.0422	33.0451	5.19356	1.98462	38.4206	10.948	7.50354	37.2322	13.204	-34.5251	-10.1534	5.48302
-17.2139	-5.68326	-16.9966	-30.3242	-1.72352	26.4929	-10.4396	-27.8099	-52.1554	33.9854	4.36649	3.03238	38.494	11.5913	7.0214	38.1937	13.0513	-34.8828	-10.9689	6.06174
-16.6615	-3.86575	-15.8648	-31.1872	-1.21217	26.6324	-10.8868	-27.314	-53.4529	34.8487	3.4256	4.04527	38.6083	12.3435	6.52599	39.3563	12.8937	-35.2322	-11.9108	6.50034
-15.9992	-2.16679	-14.5853	-31.9361	-0.658091	26.7736	-11.389	-26.8576	-54.8687	35.4606	2.40009	4.93299	38.7966	13.2047	5.97649	40.6738	12.8013	-35.475	-12.9243	6.73831
-15.3408	-0.636343	-13.2357	-32.494	-0.0653614	26.9004	-11.9914	-26.4668	-56.3103	35.6713	1.34445	5.61575	39.0669	14.1409	5.33058	42.0782	12.799	-35.5321	-13.9608	6.73121
-14.821	0.67338	-11.8824	-32.803	0.552232	26.9804	-12.6955	-26.172	-57.6703	35.3833	0.339919	6.03477	39.4025	15.0946	4.55218	43.493	12.8673	-35.3577	-14.9827	6.46039
-14.5748	1.70964	-10.5715	-32.8317	1.17478	26.975	-13.4597	-25.998	-58.8396	34.5706	-0.509529	6.16009	39.7666	16	3.61923	44.8457	12.9503	-34.9456	-15.9647	5.93876
-14.7147	2.42219	-9.32448	-32.5815	1.78023	26.8502	-14.2088	-25.9564	-59.7217	33.2853	-1.0873	5.99425	40.1117	16.7978	2.53012	46.0782	12.9702	-34.3267	-16.8909	5.21127
-15.3107	2.7675	-8.13763	-32.0873	2.34787	26.5859	-14.8514	-26.042	-60.2429	31.6486	-1.27963	5.57081	40.3895	17.4465	1.30735	47.1538	12.8454	-33.5587	-17.7495	4.34929
-16.3763	2.71353	-6.98754	-31.4138	2.86039	26.1819	-15.3004	-26.2324	-60.3597	29.8301	-0.994039	4.94793	40.5614	17.9277	-0.00260296	48.0591	12.5067	-32.7123	-18.5279	3.43977
-17.8638	2.24452	-5.8401	-30.6467	3.30461	25.6582	-15.4919	-26.494	-60.0613	28.0162	-0.177714	4.19771	40.6056	18.2458	-1.3338	48.8026	11.9104	-31.8558	-19.2078	2.57083
-19.669	1.3648	-4.66178	-29.8807	3.67064	25.0512	-15.3998	-26.7885	-59.367	26.3769	1.16818	3.39329	40.5207	18.4218	-2.60934	49.4089	11.0446	-31.0428	-19.7642	1.81645
-21.6458	0.100709	-3.43077	-29.2045	3.95049	24.4058	-15.0407	-27.083	-58.3203	25.0344	2.98145	2.59599	40.3245	18.4841	-3.75275	49.9128	9.92926	-30.3048	-20.1676	1.22323
-23.627	-1.49978	-2.14532	-28.6873	4.13657	23.7659	-14.4709	-27.3572	-56.9799	24.0421	5.14137	1.84481	40.0491	18.4602	-4.70019	50.3524	8.60878	-29.649	-20.3888	0.80192
-25.4488	-3.37025	-0.827593	-28.3684	4.22091	23.1665	-13.7737	-27.6088	-55.4106	23.3777	7.48129	1.15055	39.7338	18.3705	-5.41145	50.7639	7.14129	-29.063	-20.4067	0.525573
-26.9732	-5.43141	0.478119	-28.2504	4.19557	22.6274	-13.041	-27.8547	-53.6745	22.9506	9.80966	0.495532	39.4173	18.2269	-5.87736	51.1793	5.58549	-28.522	-20.215	0.334966
-28.106	-7.59843	1.71258	-28.3003	4.05418	22.1519	-12.3531	-28.127	-51.8241	22.6243	11.9364	-0.160882	39.1299	18.0366	-6.12204	51.6249	3.98886	-27.9979	-19.8279	0.150417
-28.8068	-9.78901	2.81266	-28.4552	3.79421	21.7289	-11.7605	-28.4667	-49.8981	22.2462	13.6995	-0.872079	38.8897	17.8083	-6.19944	52.1224	2.37909	-27.4665	-19.2814	-0.112069
-29.0894	-11.9308	3.72399	-28.6335	3.41932	21.3385	-11.2718	-28.9138	-47.9203	21.6818	14.9882	-1.69142	38.7001	17.5605	-6.18442	52.6896	0.760633	-26.912	-18.6304	-0.523388
-29.0133	-13.9671	4.41231	-28.7494	2.94092	20.9591	-10.8508	-29.4987	-45.9005	20.8429	15.7562	-2.65955	38.5509	17.3267	-6.16025	53.3406	-0.88356	-26.3271	-17.9419	-1.12599
-28.6692	-15.86	4.87095	-28.7268	2.37821	20.573	-10.4222	-30.234	-43.8368	19.7061	16.0245	-3.7944	38.4213	17.1568	-6.20457	54.0844	-2.58567	-25.7091	-17.2839	-1.92361
-28.1597	-17.5901	5.12263	-28.5118	1.75654	20.1704	-9.88692	-31.1111	-41.72	18.3168	15.8716	-5.0862	38.2835	17.1119	-6.37682	54.9218	-4.38364	-25.0547	-16.7132	-2.87807
-27.5812	-19.1538	5.21501	-28.0801	1.10402	19.7497	-9.14253	-32.1001	-39.5374	16.7772	15.4144	-6.49842	38.1071	17.2538	-6.7093	55.8411	-6.31078	-24.354	-16.265	-3.91388
-27.0079	-20.5577	5.21068	-27.439	0.447258	19.3133	-8.10544	-33.1545	-37.2765	15.2224	14.7813	-7.97468	37.8616	17.6311	-7.2036	56.8141	-8.38653	-23.5869	-15.9444	-4.92971
-26.4831	-21.8129	5.17392	-26.6232	-0.192909	18.8626	-6.73045	-34.2191	-34.9288	13.7883	14.0855	-9.45005	37.5186	18.265	-7.83292	57.794	-10.61	-22.7237	-15.7235	-5.81464
-26.0157	-22.9289	5.15686	-25.6864	-0.804432	18.3918	-5.0236	-35.2389	-32.4929	12.5787	13.4018	-10.8645	37.0529	19.1383	-8.54945	58.7162	-12.9571	-21.7291	-15.5442	-6.46609
-25.5847	-23.9095	5.18839	-24.6895	-1.38495	17.8829	-3.04573	-36.1688	-29.9761	11.6399	12.7521	-12.1752	36.4435	20.1918	-9.29503	59.5043	-15.3822	-20.5701	-15.3259	-6.80608
-25.1481	-24.7509	5.26813	-23.6886	-1.94001	17.3055	-0.90578	-36.9805	-27.3969	10.947	12.1032	-13.3656	35.6745	21.3302	-10.0127	60.0792	-17.8226	-19.2255	-14.9783	-6.79295
-24.6549	-25.4438	5.36704	-22.7246	-2.47886	16.6202	1.2551	-37.6659	-24.7847	10.4058	11.3757	-14.4484	34.7378	22.4363	-10.6564	60.3722	-20.2062	-17.6944	-14.4148	-6.42649
-24.0571	-25.9765	5.43466	-21.8173	-3.00844	15.7864	3.28578	-38.237	-22.1801	9.8714	10.4634	-15.462	33.6356	23.3922	-11.1975	60.339	-22.46	-16.0015	-13.5672	-5.74598
-23.3195	-26.3409	5.41125	-20.9637	-3.52716	14.7731	5.04974	-38.7218	-19.6316	9.17759	9.25728	-16.4612	32.3844	24.104	-11.6263	59.9715	-24.5182	-14.1971	-12.3966	-4.82174
-22.4257	-26.5386	5.24231	-20.1413	-4.01986	13.5691	6.44744	-39.157	-17.1928	8.17342	7.67101	-17.5036	31.0175	24.5227	-11.9492	59.3057	-26.3295	-12.3519	-10.9005	-3.74228
-21.3803	-26.5851	4.89213	-19.3157	-4.45564	12.192	7.43233	-39.5801	-14.9162	6.75763	5.66009	-18.6344	29.5864	24.6591	-12.1825	58.4221	-27.8622	-10.5459	-9.11466	-2.59958
-20.2058	-26.5124	4.35319	-18.4495	-4.78931	10.6906	8.01772	-40.0218	-12.8474	4.90436	3.23226	-19.8738	28.1593	24.5866	-12.3452	57.4388	-29.1059	-8.85545	-7.10883	-1.4755
-18.9379	-26.3677	3.64932	-17.5119	-4.96693	9.14214	8.273	-40.4996	-11.0183	2.67435	0.446063	-21.208	26.8162	24.4319	-12.4522	56.496	-30.0719	-7.33883	-4.97878	-0.431516
-17.6189	-26.2083	2.83173	-16.4859	-4.93456	7.64258	8.31038	-41.015	-9.44173	0.208815	-2.60164	-22.5881	25.6411	24.3539	-12.5105	55.7365	-30.7905	-6.02597	-2.83447	0.49654
-16.2908	-26.0943	1.96883	-15.3726	-4.64881	6.2919	8.26433	-41.5538	-8.10814	-2.29301	-5.79648	-23.935	24.7122	24.5151	-12.5187	55.2832	-31.306	-4.91291	-0.786931	1.29853
-14.991	-26.0784	1.13202	-14.1907	-4.08696	5.17767	8.26778	-42.0894	-6.98564	-4.60851	-9.03087	-25.1515	24.092	25.0513	-12.4702	55.2191	-31.6711	-3.96331	1.06447	1.98549
-13.7487	-26.197	0.380837	-12.9727	-3.25465	4.36005	8.42949	-42.5882	-6.02358	-6.53172	-12.2262	-26.1377	23.8189	26.0448	-12.3586	55.5733	-31.9399	-3.11666	2.6429	2.58227
-12.5845	-26.4623	-0.249254	-11.7584	-2.18899	3.86156	8.81665	-43.0161	-5.15967	-7.91076	-15.3475	-26.808	23.9024	27.5079	-12.1833	56.3165	-32.1609	-2.30158	3.90193	3.11922
-11.5107	-26.8578	-0.753502	-10.5869	-0.956215	3.66427	9.4457	-43.3441	-4.32957	-8.67522	-18.4077	-27.1054	24.3235	29.3806	-11.954	57.3669	-32.371	-1.45123	4.82982	3.62516
-10.5326	-27.3389	-1.15737	-9.48912	0.356372	3.71504	10.2829	-43.5535	-3.47739	-8.84824	-21.4585	-27.0108	25.0405	31.5418	-11.6913	58.6062	-32.5902	-0.517554	5.44992	4.12277
-9.65026	-27.8374	-1.509	-8.48305	1.65282	3.93809	11.2538	-43.6376	-2.56513	-8.54064	-24.5719	-26.5453	25.9982	33.8333	-11.4239	59.9025	-32.8192	0.518917	5.81778	4.62726
-8.8586	-28.271	-1.8664	-7.57114	2.84339	4.25201	12.2599	-43.602	-1.57912	-7.9286	-27.8136	-25.7651	27.1402	36.0917	-11.182	61.1365	-33.0391	1.64599	6.01503	5.14798
-8.1479	-28.5545	-2.28236	-6.74169	3.85906	4.58771	13.1984	-43.462	-0.532065	-7.21927	-31.2165	-24.7509	28.4206	38.1804	-10.9887	62.2245	-33.2139	2.82412	6.14118	5.69192
-7.50332	-28.6125	-2.79066	-5.97287	4.66285	4.90313	13.9811	-43.2395	0.539975	-6.61112	-34.7579	-23.5928	29.8119	40.0166	-10.851	63.1356	-33.2965	3.9972	6.30369	6.26755
-6.90493	-28.3913	-3.39704	-5.23854	5.25572	5.19141	14.5486	-42.9579	1.58528	-6.25695	-38.3485	-22.3747	31.3089	41.5857	-10.7549	63.8973	-33.2357	5.10744	6.60742	6.88763
-6.32861	-27.8665	-4.07709	-4.51459	5.67567	5.48068	14.8781	-42.6389	2.54739	-6.23629	-41.8338	-21.1609	32.925	42.9422	-10.6638	64.5897	-32.9855	6.11067	7.14403	7.56966
-5.74849	-27.0484	-4.78183	-3.7842	5.98995	5.8253	14.982	-42.2993	3.37707	-6.5426	-45.0111	-19.9882	34.6837	44.1942	-10.5237	65.3279	-32.5129	6.98872	7.98247	8.33363
-5.14088	-25.9801	-5.44969	-3.04113	6.28172	6.29083	14.8992	-41.95	4.04272	-7.08686	-47.6575	-18.8633	36.6055	45.4777	-10.2731	66.2372	-31.8051	7.7555	9.16126	9.19734
-4.4894	-24.7334	-6.02234	-2.29041	6.63353	6.93601	14.6814	-41.596	4.53705	-7.71653	-49.5654	-17.7676	38.6943	46.9233	-9.85657	67.4255	-30.8726	8.45542	10.6835	10.1703
-3.79027	-23.3995	-6.4604	-1.54651	7.11069	7.79618	14.3774	-41.2389	4.87817	-8.24536	-50.5781	-16.6663	40.9261	48.6241	-9.2384	68.9577	-29.7492	9.15381	12.5152	11.2479
-3.05664	-22.078	-6.75528	-0.829635	7.74764	8.87206	14.0201	-40.8791	5.10488	-8.488	-50.6196	-15.5204	43.2436	50.6121	-8.41389	70.8395	-28.4876	9.92153	14.5877	12.4071
-2.32072	-20.8655	-6.93402	-0.161124	8.54013	10.1268	13.6178	-40.5198	5.26678	-8.2924	-49.7117	-14.2998	45.5581	52.8457	-7.41444	73.0118	-27.1524	10.8167	16.8038	13.6055
-1.63273	-19.8451	-7.05558	0.440723	9.44452	11.492	13.1541	-40.1695	5.41129	-7.56408	-47.9748	-12.9919	47.7605	55.2138	-6.30506	75.3589	-25.8104	11.8677	19.0466	14.7837
-1.05632	-19.0785	-7.19881	0.963524	10.3847	12.8816	12.5945	-39.8448	5.57033	-6.27808	-45.6134	-11.6072	49.7374	57.5541	-5.17418	77.7276	-24.5211	13.0609	21.1919	15.8717
-0.660918	-18.6003	-7.44473	1.40162	11.2649	14.2109	11.8997	-39.5712	5.74964	-4.47725	-42.8866	-10.1786	51.3926	59.6825	-4.11743	79.9551	-23.3298	14.3368	23.1204	16.7976
-0.511867	-18.4165	-7.85647	1.75466	11.9872	15.4149	11.0417	-39.3835	5.92326	-2.25838	-40.0702	-8.75545	52.6663	61.4263	-3.21866	81.8987	-22.2632	15.5948	24.7293	17.4976
-0.660233	-18.5055	-8.46185	2.02441	12.4682	16.4636	10.0191	-39.3242	6.03474	0.250125	-37.4164	-7.3943	53.5507	62.6569	-2.53229	83.4623	-21.33	16.7064	25.942	17.9251
-1.13391	-18.8206	-9.24223	2.21051	12.6545	17.3687	8.86749	-39.441	6.00516	2.91365	-35.1184	-6.14774	54.0963	63.3125	-2.07112	84.6139	-20.5257	17.535	26.7136	18.0577
-1.93181	-19.2955	-10.1309	2.30632	12.5318	18.1809	7.66157	-39.784	5.7466	5.61443	-33.2862	-5.05429	54.4078	63.4087	-1.80263	85.3907	-19.8405	17.9579	27.0324	17.9
-3.02223	-19.8495	-11.0217	2.29602	12.1268	18.9774	6.50853	-40.4009	5.17863	8.26771	-31.9371	-4.13148	54.63	63.0335	-1.65497	85.8906	-19.2689	17.8858	26.9166	17.4835
-4.34589	-20.3934	-11.7867	2.15367	11.5017	19.8428	5.53206	-41.3335	4.24442	10.8282	-31.0018	-3.37322	54.925	62.3296	-1.53184	86.2523	-18.818	17.2781	26.4085	16.8609
-5.82296	-20.8355	-12.2997	1.84491	10.7417	20.8472	4.85068	-42.6132	2.92335	13.2863	-30.3452	-2.75221	55.4452	61.4668	-1.33322	86.6279	-18.5126	16.1486	25.5649	16.0998
-7.36299	-21.0872	-12.4606	1.33124	9.93805	22.0265	4.554	-44.2575	1.23757	15.6565	-29.796	-2.22622	56.308	60.6106	-0.97754	87.1526	-18.3953	14.5624	24.4484	15.2732
-8.87583	-21.0686	-12.2158	0.576226	9.17037	23.3697	4.68228	-46.267	-0.748861	17.9604	-29.1814	-1.7471	57.5745	59.8943	-0.420337	87.92	-18.5218	12.6244	23.1189	14.4515
-10.2817	-20.7136	-11.5712	-0.447126	8.49038	24.8164	5.21369	-48.6242	-2.93794	20.2093	-28.3584	-1.27015	59.2399	59.3987	0.334984	88.9652	-18.9498	10.4614	21.6281	13.6953
-11.5186	-19.9751	-10.593	-1.74919	7.91131	26.2651	6.0627	-51.2926	-5.21108	22.3912	-27.2376	-0.761941	61.2333	59.1443	1.23692	90.2608	-19.7266	8.20268	20.0169	13.0519
-12.5463	-18.8283	-9.39803	-3.31786	7.40418	27.5914	7.09098	-54.2191	-7.44506	24.4637	-25.7953	-0.205058	63.431	59.0964	2.1967	91.7259	-20.8749	5.96076	18.3159	12.5528
-13.3462	-17.2736	-8.13409	-5.11526	6.90218	28.6719	8.12927	-57.3367	-9.52736	26.3558	-24.074	0.401062	65.6766	59.1803	3.10799	93.2449	-22.3822	3.81838	16.5484	12.2148
-13.9181	-15.3376	-6.95474	-7.07767	6.31222	29.4095	9.00684	-60.5695	-11.3678	27.9772	-22.1693	1.04295	67.8075	59.3051	3.87145	94.6943	-24.1945	1.82181	14.7346	12.0425
-14.275	-13.0715	-5.99316	-9.11904	5.53179	29.7545	9.58308	-63.8384	-12.9047	29.2335	-20.2108	1.69854	69.6801	59.388	4.41871	95.9686	-26.2178	-0.0177324	12.8952	12.0303
-14.4369	-10.5477	-5.34036	-11.138	4.46803	29.7169	9.77507	-67.0675	-14.1044	30.0429	-18.3371	2.34367	71.1907	59.376	4.73033	97.003	-28.3264	-1.71596	11.0536	12.1649
-14.4266	-7.85429	-5.03203	-13.0275	3.0558	29.3674	9.57558	-70.1899	-14.9558	30.353	-16.6728	2.95772	72.2875	59.2589	4.84366	97.7852	-30.3777	-3.30299	9.23545	12.4261
-14.2664	-5.08826	-5.04625	-14.6863	1.27148	28.8274	9.05749	-73.1525	-15.4613	30.1516	-15.3103	3.52713	72.973	59.0726	4.84839	98.3566	-32.2301	-4.80952	7.46604	12.7872
-13.9786	-2.3479	-5.31235	-16.0307	-0.859903	28.2491	8.36299	-75.9191	-15.6277	29.4719	-14.2993	4.0457	73.296	58.8915	4.87045	98.8012	-33.7619	-6.25508	5.76533	13.2133
-13.5875	0.273952	-5.72865	-17.0048	-3.26551	27.7911	7.67914	-78.4706	-15.4589	28.3898	-13.6443	4.51191	73.3373	58.8131	5.04753	99.2252	-34.8862	-7.64079	4.14257	13.6609
-13.1227	2.69547	-6.18535	-17.5888	-5.83321	27.5922	7.20373	-80.8033	-14.9543	27.0148	-13.311	4.92388	73.1914	58.9369	5.5012	99.732	-35.5606	-8.94816	2.59164	14.0775
-12.6226	4.84934	-6.58757	-17.8024	-8.42646	27.7514	7.10759	-82.924	-14.1111	25.4763	-13.2376	5.27374	72.9479	59.3447	6.31166	100.398	-35.7885	-10.1439	1.08885	14.4032
-12.136	6.68413	-6.87395	-17.7047	-10.9028	28.3148	7.5003	-84.8441	-12.9325	23.9081	-13.3488	5.54282	72.6789	60.0834	7.50045	101.254	-35.6125	-11.1893	-0.405863	14.5738
-11.7203	8.1638	-7.02685	-17.3878	-13.1328	29.2728	8.40587	-86.5723	-11.438	22.4337	-13.5696	5.69967	72.4308	61.1563	9.02495	102.276	-35.1016	-12.0516	-1.94394	14.5263
-11.4373	9.26612	-7.07261	-16.9671	-15.0164	30.5675	9.75301	-88.1076	-9.67238	21.1548	-13.8351	5.70168	72.2248	62.522	10.7858	103.391	-34.3344	-12.715	-3.57996	14.2056
-11.3453	9.98083	-7.07193	-16.567	-16.4939	32.1067	11.3823	-89.4338	-7.71217	20.1444	-14.097	5.5007	72.0626	64.1024	12.6459	104.485	-33.3826	-13.1875	-5.36139	13.5714
-11.4892	10.3085	-7.10265	-16.3047	-17.5492	33.7821	13.0691	-90.5165	-5.66438	19.4454	-14.3233	5.05185	71.9359	65.7965	14.4559	105.431	-32.2975	-13.5033	-7.3183	12.6045
-11.8909	10.2607	-7.23901	-16.2742	-18.2063	35.487	14.5587	-91.3029	-3.65825	19.0727	-14.4955	4.32411	71.8371	67.4971	16.0825	106.113	-31.1024	-13.7182	-9.45506	11.3107
-12.5409	9.86146	-7.53159	-16.5325	-18.5189	37.13	15.6068	-91.7257	-1.82947	19.0196	-14.6016	3.31047	71.7673	69.1074	17.4317	106.445	-29.7926	-13.9	-11.7458	9.72232
-13.3949	9.14954	-7.99234	-17.0897	-18.5558	38.6434	16.0191	-91.7089	-0.299739	19.2651	-14.6292	2.03555	71.7394	70.5549	18.4631	106.396	-28.3414	-14.1158	-14.1346	7.89616
-14.3744	8.18064	-8.58781	-17.9052	-18.3844	39.9842	15.6827	-91.1774	0.844833	19.781	-14.5592	0.558803	71.7773	71.7986	19.1924	105.991	-26.712	-14.4173	-16.5416	5.90817
-15.3737	7.02807	-9.24175	-18.8914	-18.0562	41.1302	14.5838	-90.0672	1.57182	20.5386	-14.3628	-1.02779	71.9095	72.8321	19.6815	105.313	-24.8703	-14.8292	-18.8723	3.84599
-16.2719	5.78079	-9.8468	-19.9233	-17.597	42.0734	12.8088	-88.3354	1.91302	21.5123	-14.0002	-2.60777	72.1607	73.6796	20.0199	104.486	-22.7971	-15.342	-21.0309	1.79987
-16.9483	4.53799	-10.2827	-20.8547	-17.0032	42.8128	10.5305	-85.9687	1.9644	22.6817	-13.4237	-4.05293	72.5437	74.3892	20.3001	103.657	-20.4951	-15.9104	-22.9332	-0.146535
-17.2995	3.40013	-10.4373	-21.5381	-16.245	43.3503	7.9795	-82.9892	1.87462	24.0315	-12.5825	-5.23905	73.0531	75.0234	20.5951	102.971	-17.9903	-16.4594	-24.5186	-1.9243
-17.2544	2.45728	-10.2271	-21.8455	-15.276	43.6892	5.40938	-79.4559	1.82315	25.5497	-11.4293	-6.06208	73.6642	75.6504	20.9407	102.549	-15.3265	-16.8953	-25.7573	-3.48535
-16.7859	1.77642	-9.61243	-21.6873	-14.0475	43.8386	3.05957	-75.4617	1.99176	27.225	-9.92689	-6.45238	74.3367	76.3358	21.3289	102.472	-12.5548	-17.1216	-26.6536	-4.80589
-15.9162	1.39004	-8.6052	-21.0258	-12.5236	43.8185	1.12354	-71.1261	2.53399	29.0432	-8.05446	-6.38457	75.0228	77.1371	21.7112	102.77	-9.72033	-17.0549	-27.2424	-5.88682
-14.7153	1.28832	-7.26839	-19.8822	-10.6947	43.666	-0.273106	-66.5845	3.54844	30.9844	-5.81232	-5.88144	75.6777	78.1001	22.0135	103.426	-6.85005	-16.6402	-27.5822	-6.75135
-13.2924	1.41726	-5.70681	-18.3337	-8.58673	43.4387	-1.08155	-61.9742	5.06059	33.0197	-3.22502	-5.01141	76.2704	79.2561	22.1559	104.382	-3.94453	-15.8603	-27.7436	-7.44018
-11.7813	1.6837	-4.05156	-16.504	-6.26328	43.2138	-1.32533	-57.4209	7.01685	35.109	-0.342497	-3.87978	76.7914	80.6209	22.0749	105.552	-0.976229	-14.7407	-27.7981	-8.00481
-10.3223	1.96733	-2.44089	-14.5452	-3.82029	43.0804	-1.08468	-53.0249	9.29182	37.1999	2.76066	-2.61524	77.2559	82.193	21.7417	106.841	2.10483	-13.3462	-27.806	-8.49988
-9.04365	2.1383	-1.00079	-12.6163	-1.37419	43.1275	-0.473615	-48.8518	11.7076	39.2281	5.98781	-1.35374	77.7006	83.9519	21.1713	108.161	5.35878	-11.7724	-27.8091	-8.97514
-8.04387	2.07771	0.171769	-10.8615	0.95469	43.4284	0.385287	-44.9264	14.0615	41.1201	9.22481	-0.222028	78.1767	85.8574	20.4221	109.439	8.83949	-10.1322	-27.8263	-9.46806
-7.37973	1.69739	1.02038	-9.39017	3.06032	44.0251	1.38323	-41.2331	16.157	42.7981	12.3464	0.676692	78.7378	87.8492	19.5844	110.625	12.5775	-8.53956	-27.8543	-9.99773
-7.05999	0.955567	1.53426	-8.26446	4.86722	44.9164	2.44084	-37.7214	17.8326	44.1872	15.2243	1.27311	79.4284	89.8489	18.7613	111.695	16.5661	-7.09513	-27.8719	-10.5608
-7.04665	-0.135039	1.74669	-7.49393	6.34168	46.0534	3.51474	-34.3168	18.983	45.2249	17.7367	1.53693	80.273	91.7652	18.0456	112.642	20.754	-5.87344	-27.8474	-11.1304
-7.26301	-1.50832	1.72751	-7.03977	7.49564	47.3428	4.59471	-30.9352	19.5702	45.8704	19.7784	1.47639	81.271	93.5017	17.4997	113.471	25.0467	-4.91574	-27.7473	-11.6574
-7.60729	-3.05554	1.5713	-6.82678	8.38245	48.6599	5.69317	-27.4994	19.6219	46.1139	21.2708	1.13264	82.396	94.9675	17.1414	114.192	29.3159	-4.2281	-27.5436	-12.0765
-7.96954	-4.64401	1.38329	-6.76098	9.08507	49.8679	6.83008	-23.9541	19.2199	45.9832	22.1698	0.5703	83.601	96.0892	16.9395	114.811	33.4172	-3.78516	-27.2196	-12.3132
-8.24911	-6.14061	1.26482	-6.74935	9.69917	50.8405	8.01701	-20.2784	18.4804	45.5446	22.4714	-0.134281	84.8288	96.8221	16.8218	115.327	37.2105	-3.53815	-26.7718	-12.295
-8.36981	-7.43581	1.30049	-6.71803	10.3142	51.4833	9.24423	-16.4931	17.5315	44.8999	22.2127	-0.904931	86.0227	97.1585	16.6911	115.736	40.5807	-3.42547	-26.2091	-11.9623
-8.29048	-8.46376	1.5481	-6.62536	10.9962	51.7503	10.4736	-12.6606	16.4926	44.1766	21.4684	-1.67608	87.1376	97.1308	16.4483	116.031	43.4547	-3.38372	-25.5479	-11.2786
-8.00932	-9.21448	2.03254	-6.46753	11.7756	51.6505	11.639	-8.87942	15.4586	43.5124	20.3427	-2.40017	88.1473	96.8096	16.016	116.21	45.8094	-3.35696	-24.8062	-10.2392
-7.56125	-9.73565	2.74393	-6.27558	12.6431	51.2457	12.6536	-5.27098	14.4931	43.038	18.9572	-3.05105	89.0469	96.2941	15.3582	116.279	47.6722	-3.30284	-23.9964	-8.8743
-7.00907	-10.1235	3.64009	-6.10469	13.5526	50.6374	13.4236	-1.96331	13.6296	42.8584	17.4376	-3.62337	89.8494	95.6989	14.4914	116.263	49.111	-3.19454	-23.1187	-7.24787
-6.42979	-10.5042	4.65289	-6.01781	14.4333	49.948	13.8644	0.927642	12.8807	43.0379	15.8992	-4.12796	90.5793	95.136	13.4854	116.198	50.2188	-3.01874	-22.1575	-5.45027
-5.89863	-11.009	5.69783	-6.06709	15.2052	49.2988	13.9172	3.3153	12.25	43.5902	14.4364	-4.58462	91.2625	94.6985	12.4532	116.135	51.0942	-2.77044	-21.0798	-3.58592
-5.47355	-11.748	6.68575	-6.27686	15.7981	48.7893	13.5619	5.15568	11.7464	44.4778	13.1156	-5.01334	91.9175	94.4461	11.5331	116.134	51.8226	-2.44613	-19.8373	-1.7576
-5.18286	-12.7867	7.53533	-6.63185	16.1667	48.4835	12.8245	6.45434	11.3933	45.6193	11.9733	-5.42578	92.549	94.3958	10.8656	116.251	52.4629	-2.03716	-18.3722	-0.049818
-5.01836	-14.1308	8.18506	-7.07298	16.3018	48.4032	11.7784	7.26565	11.2334	46.9042	11.0199	-5.81833	93.1462	94.5211	10.5716	116.534	53.041	-1.52499	-16.6243	1.48581
-4.93527	-15.7209	8.60287	-7.5021	16.2331	48.5319	10.5371	7.68455	11.3257	48.214	10.2481	-6.16827	93.6857	94.757	10.7341	117.01	53.5518	-0.879799	-14.5404	2.84028
-4.85904	-17.4389	8.79211	-7.79485	16.0233	48.8241	9.24195	7.83207	11.7369	49.4429	9.64226	-6.43345	94.1388	95.013	11.3889	117.683	53.9687	-0.0628021	-12.0832	4.0499
-4.69814	-19.1244	8.7926	-7.81958	15.7563	49.2215	8.04545	7.83696	12.5275	50.5172	9.18855	-6.55611	94.4811	95.1888	12.5227	118.528	54.2587	0.967672	-9.23971	5.19096
-4.36052	-20.5985	8.67622	-7.45877	15.5196	49.6674	7.09261	7.81674	13.7377	51.4069	8.88168	-6.46998	94.701	95.1921	14.0805	119.494	54.3976	2.24762	-6.0263	6.36678
-3.77105	-21.6903	8.53718	-6.62927	15.3867	50.1196	6.50365	7.86141	15.3754	52.1287	8.72744	-6.10998	94.8061	94.9537	15.9776	120.507	54.3841	3.79791	-2.49155	7.68914
-2.88667	-22.2622	8.47811	-5.29741	15.4018	50.5556	6.36001	8.02266	17.409	52.7384	8.74009	-5.4228	94.8241	94.4386	18.1141	121.48	54.247	5.61588	1.28508	9.25717
-1.7065	-22.2288	8.59366	-3.48634	15.5712	50.9725	6.69546	8.3106	19.7671	53.3153	8.93551	-4.37678	94.7985	93.6499	20.3881	122.321	54.0455	7.66999	5.1981	11.1376
-0.274992	-21.567	8.95428	-1.2742	15.8624	51.3787	7.49339	8.6985	22.3454	53.9415	9.32205	-2.96943	94.7801	92.6262	22.705	122.943	53.8615	9.89879	9.12409	13.3499
1.32286	-20.3166	9.59282	1.21652	16.2112	51.7835	8.69053	9.13461	25.0187	54.6792	9.89162	-1.23112	94.8148	91.4337	24.981	123.27	53.7857	12.215	12.9323	15.8596
2.97347	-18.5711	10.4965	3.8366	16.5366	52.1856	10.1863	9.55881	27.6567	55.5536	10.6141	0.775768	94.933	90.1535	27.143	123.251	53.9011	14.5141	16.4964	18.5808
4.55189	-16.4617	11.6057	6.43142	16.758	52.5657	11.8563	9.92088	30.1398	56.5423	11.437	2.96238	95.1405	88.868	29.1248	122.859	54.2664	16.6866	19.7068	21.3877
5.94147	-14.1368	12.821	8.86243	16.8134	52.8843	13.569	10.1968	32.3722	57.5765	12.292	5.22305	95.4156	87.6485	30.8637	122.097	54.9046	18.6319	22.4803	24.1339
7.05238	-11.7422	14.0167	11.025	16.6732	53.0877	15.2015	10.3998	34.29	58.5518	13.1065	7.44774	95.712	86.5466	32.2983	120.996	55.7981	20.2707	24.7683	26.6741
7.83591	-9.40327	15.0598	12.86	16.3475	53.1197	16.6547	10.5834	35.8647	59.3484	13.8199	9.53543	95.9673	85.5899	33.3714	119.615	56.8917	21.5551	26.5601	28.886
8.29173	-7.2133	15.8311	14.3571	15.8846	52.9364	17.8639	10.8367	37.1001	59.8556	14.3991	11.4065	96.1156	84.7826	34.0365	118.034	58.1033	22.4736	27.8822	30.6876
8.46701	-5.22731	16.2441	15.5504	15.3621	52.5216	18.8044	11.2704	38.0253	59.9956	14.8511	13.0123	96.1009	84.1111	34.2667	116.35	59.3395	23.05	28.7929	32.0457
8.44749	-3.4624	16.2605	16.5069	14.8705	51.897	19.4909	11.9982	38.6869	59.7418	15.2278	14.3398	95.8877	83.5505	34.0648	114.663	60.5129	23.3376	29.3732	32.9764
8.34211	-1.90264	15.8965	17.3116	14.4954	51.1244	19.9712	13.1145	39.1391	59.1278	15.6216	15.412	95.4671	83.0733	33.4701	113.072	61.5577	23.4086	29.715	33.5354
8.26405	-0.507076	15.2218	18.05	14.2993	50.2999	20.3143	14.6745	39.4378	58.2434	16.151	16.282	94.8565	82.6555	32.5591	111.657	62.4397	23.3406	29.908	33.8032
8.31157	0.781183	14.3489	18.7946	14.3084	49.5375	20.5961	16.6786	39.6352	57.2205	16.9381	17.0237	94.0922	82.2804	31.4394	110.475	63.159	23.2045	30.0279	33.8656
8.55207	2.02617	13.4163	19.5937	14.5066	48.9477	20.883	19.065	39.7789	56.2085	18.0824	17.7189	93.2174	81.9392	30.2355	109.551	63.7462	23.0533	30.1268	33.7969
9.01216	3.2914	12.5675	20.4675	14.8374	48.6145	21.2184	21.7124	39.911	55.3475	19.6349	18.4441	92.2684	81.6283	29.0689	108.868	64.2505	22.9159	30.228	33.6466
9.67514	4.63353	11.9297	21.41	15.2138	48.5754	21.6129	24.4515	40.0695	54.7413	21.5791	19.2584	91.2628	81.3446	28.0371	108.376	64.7254	22.796	30.3254	33.4345
10.4862	6.09698	11.597	22.3949	15.5332	48.8096	22.0406	27.0849	40.2872	54.4382	23.8231	20.194	90.1915	81.0804	27.1943	107.988	65.2138	22.6754	30.3878	33.1532
11.3635	7.70905	11.6186	23.3856	15.6949	49.2374	22.443	29.4121	40.5908	54.4218	26.2052	21.2519	89.0187	80.8194	26.5395	107.596	65.7361	22.5216	30.3669	32.7778
12.2138	9.47531	11.9964	24.3454	15.6167	49.7312	22.7395	31.2547	40.9968	54.6147	28.5131	22.4017	87.6892	80.5348	26.0158	107.082	66.2839	22.2971	30.2083	32.2805
12.9477	11.3754	12.6898	25.246	15.2462	50.1372	22.8432	32.4792	41.5077	54.8936	30.5149	23.5867	86.1415	80.1908	25.52	106.337	66.821	21.9687	29.8622	31.6446
13.4936	13.3598	13.6279	26.0722	14.567	50.3027	22.6795	33.0128	42.1075	55.1122	31.995	24.7321	84.325	79.7472	24.9245	105.277	67.291	21.5139	29.2932	30.8758
13.8066	15.3495	14.7251	26.8227	13.5967	50.1042	22.2037	32.8513	42.7604	55.1291	32.7897	25.7566	82.2162	79.1659	24.104	103.852	67.6302	20.9249	28.4872	30.0073
13.8715	17.239	15.898	27.5062	12.3801	49.4706	21.4146	32.0564	43.4115	54.8321	32.8156	26.5828	79.8304	78.419	22.9654	102.062	67.7818	20.2069	27.4535	29.0968
13.7006	18.9039	17.0791	28.1341	10.9777	48.3966	20.3609	30.7449	43.9921	54.1576	32.0844	27.1482	77.2262	77.4952	21.4713	99.9555	67.7095	19.3746	26.2235	28.2164
13.3268	20.2137	18.226	28.7125	9.4534	46.9433	19.1387	29.0706	44.4294	53.098	30.7026	27.4121	74.5009	76.4048	19.6543	97.6217	67.4065	18.4453	24.845	27.4374
12.7941	21.0485	19.3236	29.2338	7.86453	45.2267	17.8803	27.2032	44.6571	51.6999	28.8534	27.36	71.7771	75.1809	17.617	95.1828	66.8983	17.433	23.3749	26.814
12.1491	21.3175	20.3803	29.6722	6.25517	43.3957	16.7354	25.3072	44.6273	50.0505	26.7671	27.0036	69.1837	73.8763	15.5176	92.7751	66.2384	16.3433	21.8712	26.3696
11.434	20.9765	21.419	29.983	4.65478	41.6045	15.8478	23.5232	44.3205	48.2588	24.6834	26.3774	66.8342	72.557	13.5431	90.5307	65.4986	15.1733	20.3855	26.0899
10.6833	20.0407	22.4653	30.1062	3.08137	39.9853	15.3318	21.9558	43.7496	46.4337	22.8128	25.5334	64.8079	71.293	11.8751	88.5591	64.7546	13.9136	18.9591	25.9246
9.92417	18.5903	23.5359	29.9759	1.5478	38.6264	15.2525	20.6677	42.9604	44.6648	21.3062	24.5329	63.1364	70.1473	10.6548	86.9334	64.0718	12.5557	17.6213	25.7973
9.18008	16.766	24.6304	29.5309	0.069038	37.5607	15.6132	19.6818	42.0233	43.0099	20.2361	23.4396	61.8003	69.1666	9.95491	85.682	63.4931	11.1006	16.3907	25.6233
8.4751	14.7545	25.7264	28.7289	-1.33224	36.7653	16.3534	18.9876	41.0225	41.4907	19.5935	22.3124	60.7351	68.3733	9.76317	84.7882	63.0315	9.56704	15.2794	25.33
7.8378	12.7651	26.7819	27.5573	-2.62339	36.173	17.3565	18.5527	40.0405	40.097	19.3012	21.2003	59.8459	67.762	9.98216	84.1953	62.6696	7.99803	14.297	24.8758
7.30235	11.0011	27.741	26.0418	-3.76409	35.6921	18.4673	18.3348	39.1444	38.7986	19.238	20.1395	59.0273	67.2998	10.4455	83.8186	62.3656	6.46191	13.4539	24.2633
6.90622	9.63083	28.5446	24.2498	-4.71276	35.2301	19.5149	18.2925	38.3751	37.5592	19.2707	19.153	58.1845	66.9324	10.9474	83.5598	62.0644	5.04795	12.7632	23.5429
6.68429	8.7625	29.1411	22.287	-5.43587	34.7155	20.3385	18.393	37.742	36.3509	19.2842	18.2523	57.2515	66.5926	11.2803	83.3215	61.7117	3.85611	12.2388	22.806
6.66061	8.42918	29.497	20.288	-5.91773	34.1142	20.8097	18.6161	37.225	35.1644	19.2055	17.4401	56.2014	66.2114	11.2732	83.0198	61.2675	2.98233	11.8912	22.1678
6.83999	8.58584	29.6037	18.4025	-6.16832	33.4367	20.8488	18.9528	36.7838	34.0115	19.0152	16.7152	55.0482	65.7302	10.8233	82.5928	60.7176	2.50209	11.7215	21.7439
7.20166	9.12	29.4795	16.7769	-6.22691	32.7343	20.432	19.4017	36.3705	32.922	18.7449	16.0764	53.8393	65.1104	9.91512	82.0035	60.0784	2.45529	11.7152	21.6259
7.69741	9.87434	29.1668	15.536	-6.16026	32.0873	19.589	19.963	35.9447	31.9329	18.4619	15.5263	52.6415	64.3398	8.62359	81.2383	59.3971	2.83567	11.8368	21.8595
8.25534	10.6772	28.7249	14.7665	-6.05513	31.5872	18.3913	20.6322	35.4864	31.0756	18.2445	15.0743	51.5227	63.4353	7.10069	80.3017	58.7442	3.58725	12.0289	22.4322
8.78951	11.3755	28.2198	14.5045	-6.00658	31.3172	16.9356	21.3958	35.0035	30.3624	18.1561	14.7375	50.5352	62.4392	5.54872	79.2093	58.2022	4.60895	12.2141	23.2724
9.21378	11.8633	27.7131	14.7293	-6.104	31.3359	15.3245	22.2295	34.5318	29.7779	18.2214	14.5396	49.7032	61.4118	4.1854	77.9814	57.8521	5.76705	12.3022	24.2604
9.45757	12.101	27.2525	15.3644	-6.41789	31.667	13.6493	23.1004	34.1281	29.2765	18.4145	14.5079	49.0184	60.4202	3.20785	76.638	57.7596	6.91339	12.2008	25.2497
9.47991	12.1214	26.8645	16.2858	-6.98987	32.2977	11.9784	23.9714	33.8556	28.7877	18.659	14.6691	48.4427	59.5259	2.76192	75.1975	57.9648	7.90628	11.8278	26.0938
9.27858	12.0198	26.5516	17.3367	-7.82804	33.1833	10.353	24.8088	33.7675	28.2288	18.8431	15.043	47.9197	58.7724	2.92239	73.678	58.4758	8.63006	11.1231	26.6733
8.89191	11.932	26.2939	18.3455	-8.90837	34.2598	8.7899	25.5889	33.8891	27.5222	18.8452	15.6366	47.3898	58.1771	3.687	72.1006	59.2687	9.00993	10.0581	26.9171
8.39202	12.0033	26.0534	19.1467	-10.1817	35.457	7.29138	26.305	34.2065	26.6135	18.5655	16.4381	46.8062	57.7257	4.98421	70.4942	60.2914	9.01923	8.64009	26.8129
7.8705	12.3542	25.7816	19.5999	-11.5847	36.7122	5.85757	26.9697	34.6616	25.4867	17.9558	17.4128	46.1476	57.3745	6.6923	68.8982	61.4728	8.67799	6.91095	26.4058
7.41883	13.0511	25.428	19.6051	-13.052	37.9787	4.49925	27.6154	35.1565	24.1729	17.0413	18.5016	45.4253	57.057	8.66503	67.3633	62.7328	8.04331	4.94037	25.7842
7.10771	14.0864	24.9476	19.1127	-14.5272	39.2291	3.24698	28.289	35.5679	22.7507	15.9276	19.623	44.6819	56.6953	10.7583	65.9488	63.993	7.19393	2.81452	25.0566
6.96952	15.373	24.3072	18.1259	-15.97	40.4517	2.15443	29.0438	35.7668	21.3369	14.792	20.6778	43.9821	56.2148	12.8525	64.7161	65.1856	6.21219	0.622633	24.3247
6.98813	16.7552	23.4895	16.6966	-17.3587	41.643	1.29482	29.9288	35.6419	20.0703	13.8585	21.5582	43.3996	55.5589	14.8668	63.7203	66.2591	5.16736	-1.55592	23.6588
7.09864	18.0321	22.4943	14.915	-18.6872	42.7976	0.75105	30.9786	35.1207	19.0907	13.3608	22.1595	43.0002	54.7008	16.7635	63.0007	67.1801	4.10384	-3.6614	23.0816
7.19792	18.9919	21.3379	12.8949	-19.9584	43.8992	0.60165	32.2031	34.1848	18.5171	13.5013	22.3921	42.8276	53.6514	18.5424	62.5728	67.9329	3.03652	-5.65841	22.563
7.16435	19.4479	20.0506	10.7571	-21.175	44.9152	0.905629	33.5827	32.8751	18.4297	14.4127	22.1943	42.8944	52.4594	20.2288	62.4236	68.516	1.95405	-7.53476	22.0284
6.8832	19.2723	18.6733	8.61449	-22.3319	45.7975	1.68952	35.0663	31.2872	18.8578	16.1307	21.5419	43.1796	51.2059	21.8576	62.5108	68.9372	0.829127	-9.29478	21.3792
6.27267	18.4189	17.2544	6.55964	-23.4099	46.4882	2.93949	36.5766	29.557	19.7768	18.5831	20.4546	43.634	49.9918	23.4586	62.768	69.2099	-0.36691	-10.9489	20.5191
5.30523	16.9319	15.8455	4.65835	-24.375	46.9307	4.60026	38.0183	27.8383	21.1132	21.5977	18.9964	44.1922	48.9212	25.0463	63.1134	69.349	-1.64863	-12.5017	19.3821
4.01964	14.9401	14.499	2.94877	-25.1814	47.0819	6.58108	39.291	26.2796	22.7571	24.9278	17.2707	44.7869	48.0844	26.6154	63.4612	69.3692	-3.00386	-13.9421	17.9551
2.52061	12.6354	13.2644	1.44641	-25.7791	46.9235	8.76751	40.3037	25.0012	24.5789	28.2906	15.41	45.3642	47.5412	28.1439	63.7344	69.284	-4.38707	-15.2367	16.2898
0.96564	10.2428	12.1859	0.153357	-26.1229	46.4695	11.0365	40.9878	24.0797	26.447	31.4114	13.5605	45.8935	47.3107	29.6009	63.8745	69.1063	-5.72031	-16.3293	14.5007
-0.458993	7.98482	11.2993	-0.930414	-26.1821	45.7667	13.2719	41.3084	23.5407	28.2443	34.0653	11.8657	46.373	47.3668	30.9573	63.8486	68.8489	-6.90209	-17.147	12.7489
-1.56885	6.04909	10.6298	-1.79627	-25.9464	44.8888	15.3772	41.2697	23.3622	29.8794	36.1085	10.4492	46.8262	47.6428	32.1965	63.6508	68.5249	-7.82231	-17.61	11.2158
-2.21291	4.56246	10.1888	-2.41921	-25.4291	43.9246	17.2832	40.9164	23.4848	31.2928	37.4945	9.39995	47.2927	48.0423	33.3213	63.2992	68.1476	-8.3805	-17.6461	10.0708
-2.30021	3.57732	9.9729	-2.75522	-24.664	42.9631	18.9498	40.3279	23.8294	32.4577	38.272	8.76262	47.8149	48.4556	34.3553	62.8273	67.7299	-8.5034	-17.2041	9.43998
-1.81642	3.0707	9.96299	-2.74451	-23.699	42.0776	20.3621	39.6087	24.3147	33.3759	38.5664	8.5338	48.4232	48.7788	35.3395	62.2749	67.2828	-8.15867	-16.2647	9.38269
-0.827286	2.95533	10.1248	-2.32045	-22.587	41.3142	21.5222	38.8752	24.8725	34.0715	38.5486	8.66452	49.1246	48.9306	36.3228	61.677	66.8145	-7.36162	-14.847	9.88093
0.531646	3.0997	10.4115	-1.42275	-21.3759	40.6859	22.4391	38.2414	25.4581	34.5831	38.3987	9.06891	49.8965	48.8651	37.3511	61.0556	66.3305	-6.17386	-13.0073	10.8431
2.07709	3.35255	10.7672	-0.0122423	-20.1017	40.1731	23.1199	37.8053	26.0518	34.9575	38.2707	9.63718	50.6875	48.5769	38.4557	60.4151	65.8335	-4.69415	-10.8323	12.1218
3.60759	3.56698	11.1318	1.91539	-18.7847	39.7325	23.5628	37.6391	26.6543	35.2449	38.2665	10.251	51.4261	48.0984	39.645	59.7419	65.3264	-3.0433	-8.42716	13.5422
4.93507	3.62012	11.4464	4.3202	-17.4319	39.31	23.7558	37.7823	27.2769	35.4952	38.4223	10.7985	52.0338	47.4894	40.9011	59.0085	64.8141	-1.34615	-5.90033	14.9336
5.91261	3.42552	11.6583	7.11495	-16.0429	38.8559	23.6788	38.241	27.9292	35.757	38.7102	11.1878	52.4411	46.8215	42.182	58.1812	64.3072	0.285839	-3.34953	16.1595
6.45376	2.93749	11.7244	10.1698	-14.6194	38.339	23.3096	38.9902	28.6089	36.0753	39.0533	11.355	52.6021	46.1604	43.429	57.2294	63.8239	1.7684	-0.850255	17.1381
6.54019	2.14807	11.6142	13.3243	-13.1751	37.7551	22.6318	39.9811	29.2959	36.4904	39.3505	11.2691	52.5047	45.55	44.5778	56.1339	63.3909	3.05224	1.55025	17.8512
6.2174	1.07903	11.31	16.4057	-11.743	37.1302	21.6421	41.1496	29.9534	37.0345	39.5047	10.9303	52.1734	45.002	45.5702	54.8943	63.0418	4.124	3.83289	18.3383
5.57994	-0.228227	10.8059	19.2496	-10.3777	36.5151	20.3554	42.4254	30.5345	37.7282	39.4493	10.3652	51.6658	44.4926	46.364	53.531	62.8134	5.001	6.00098	18.6794
4.74994	-1.72193	10.1057	21.721	-9.15195	35.9745	18.8065	43.7405	30.9942	38.5765	39.1656	9.61908	51.0614	43.9683	46.9396	52.0855	62.74	5.72139	8.07047	18.9695
3.85349	-3.34644	9.21999	23.7305	-8.14607	35.5727	17.0472	45.0361	31.3025	39.5662	38.6903	8.74732	50.4471	43.3581	47.3007	50.6152	62.8469	6.33233	10.0587	19.2926
2.99961	-5.04494	8.16316	25.2451	-7.43277	35.3584	15.141	46.2662	31.4551	40.6642	38.1101	7.80714	49.9012	42.5919	47.4705	49.1863	63.1438	6.87882	11.9742	19.6988
2.26537	-6.75877	6.95165	26.2886	-7.05996	35.3524	13.1548	47.3998	31.479	41.8205	37.5453	6.85172	49.4804	41.6184	47.4834	47.8661	63.6213	7.39537	13.8107	20.1926
1.68942	-8.42495	5.60263	26.9347	-7.03506	35.5417	11.1516	48.4207	31.4304	42.9729	37.1273	5.92671	49.2116	40.4213	47.3759	46.715	64.2483	7.90178	15.5452	20.7324
1.27396	-9.9737	4.13386	27.2919	-7.31441	35.8799	9.18356	49.3265	31.3839	44.0558	36.9737	5.06926	49.0905	39.0286	47.1771	45.7803	64.9753	8.40316	17.1423	21.2422
0.993481	-11.3282	2.56431	27.4836	-7.80082	36.2942	7.28851	50.1269	31.4168	45.0087	37.1661	4.30904	49.0869	37.5128	46.9021	45.0929	65.7397	8.89337	18.5618	21.6325
0.807486	-12.4073	0.915081	27.6272	-8.35052	36.6987	5.48951	50.842	31.5894	45.7863	37.7358	3.67015	49.1544	35.9827	46.5502	44.6659	66.4742	9.36027	19.7691	21.8246
0.673621	-13.1328	-0.789933	27.8149	-8.78936	37.0092	3.79701	51.5015	31.9275	46.3641	38.6587	3.17288	49.243	34.5662	46.1075	44.496	67.1169	9.79088	20.7441	21.7736
0.55825	-13.4379	-2.52392	28.1011	-8.93601	37.1573	2.21269	52.1429	32.4101	46.7419	39.8604	2.83447	49.3113	33.3891	45.5526	44.5654	67.6199	10.175	21.4877	21.4825
0.442287	-13.2784	-4.25781	28.4962	-8.62861	37.1012	0.73372	52.8101	32.9669	46.9407	41.2293	2.66827	49.3345	32.5529	44.8656	44.845	67.9558	10.5062	22.0228	21.0057
0.321633	-12.6408	-5.96167	28.9697	-7.75044	36.8309	-0.644242	53.5505	33.4857	46.9967	42.6353	2.68145	49.3081	32.1159	44.0363	45.2965	68.1208	10.7806	22.39	20.4394
0.20291	-11.5478	-7.6064	29.4601	-6.25026	36.3662	-1.92575	54.4114	33.8299	46.9508	43.9502	2.87178	49.2458	32.0819	43.0704	45.8744	68.1325	10.9932	22.6382	19.9017
0.0963807	-10.0582	-9.16535	29.8898	-4.1537	35.7497	-3.11633	55.4343	33.8629	46.838	45.0646	3.22444	49.1725	32.3976	41.9923	46.5266	68.0238	11.1347	22.812	19.5052
0.00843027	-8.26088	-10.6153	30.182	-1.56362	35.0354	-4.22464	56.6496	33.4734	46.6775	45.9011	3.70985	49.1143	32.9614	40.8427	47.1954	67.8344	11.1889	22.9387	19.33
-0.0640582	-6.26375	-11.9365	30.2764	1.35072	34.2762	-5.26471	58.0702	32.599	46.4672	46.4195	4.28355	49.089	33.6384	39.6727	47.8187	67.6003	11.1321	23.0179	19.4021
-0.135847	-4.17999	-13.1115	30.1399	4.37398	33.5125	-6.25707	59.6873	31.24	46.1827	46.616	4.88872	49.0982	34.2829	38.5353	48.3315	67.3454	10.9361	23.0163	19.6818
-0.23147	-2.11322	-14.1237	29.7712	7.27144	32.7649	-7.22755	61.468	29.4631	45.7826	46.5165	5.4612	49.1234	34.7602	37.4753	48.6692	67.0751	10.5731	22.8687	20.0665
-0.379994	-0.145299	-14.9546	29.1983	9.81777	32.0314	-8.20329	63.3571	27.3917	45.2181	46.1674	5.93676	49.1273	34.9668	36.5218	48.7724	66.7756	10.0219	22.4861	20.4064
-0.607974	1.67157	-15.5826	28.4698	11.8236	31.2899	-9.20638	65.2819	25.1857	44.4455	45.6245	6.25926	49.0597	34.8434	35.6833	48.5914	66.4176	9.27441	21.7692	20.5315
-0.93268	3.31671	-15.9821	27.6419	13.156	30.5054	-10.2464	67.1609	23.014	43.4392	44.9446	6.38858	48.8664	34.3794	34.9473	48.0911	65.9637	8.33945	20.6246	20.2836
-1.35752	4.7969	-16.1243	26.7637	13.7506	29.6384	-11.3138	68.914	21.0255	42.2015	44.1793	6.30676	48.4985	33.6084	34.2857	47.2553	65.3793	7.24322	18.9821	19.5469
-1.87102	6.1375	-15.9806	25.8647	13.6139	28.6553	-12.3761	70.4742	19.3239	40.7674	43.3723	6.0213	47.9214	32.5969	33.6621	46.0874	64.6431	6.02589	16.8075	18.2728
-2.44963	7.37085	-15.526	24.9457	12.8162	27.5355	-13.3781	71.7959	17.9516	39.2045	42.5596	5.56474	47.12	31.4278	33.043	44.6104	63.7557	4.73438	14.1108	16.4907
-3.06365	8.52459	-14.7452	23.9764	11.4779	26.2762	-14.2489	72.8615	16.8853	37.6048	41.7728	4.99047	46.1009	30.1831	32.4073	42.8631	62.7438	3.41289	10.9467	14.306
-3.68471	9.61237	-13.6373	22.8985	9.75078	24.8938	-14.9116	73.6819	16.045	36.0741	41.0411	4.36541	44.8897	28.9289	31.7546	40.8952	61.6589	2.09316	7.40834	11.8834
-4.29265	10.6288	-12.2196	21.6358	7.79838	23.4205	-15.2987	74.2922	15.3126	34.7169	40.3952	3.76041	43.5257	27.7069	31.1081	38.761	60.57	0.78688	3.61476	9.4197
-4.8799	11.5495	-10.5302	20.1071	5.77762	21.9005	-15.3659	74.7429	14.5582	33.6233	39.8672	3.2401	42.0555	26.5312	30.5134	36.5142	59.5527	-0.517952	-0.304468	7.11129
-5.45219	12.3357	-8.62676	18.2416	3.82461	20.3832	-15.105	75.0883	13.6669	32.858	39.4915	2.8536	40.5267	25.3936	30.0319	34.2037	58.6755	-1.85539	-4.22541	5.12246
-6.02516	12.9418	-6.58289	15.9929	2.04552	18.9183	-14.5509	75.3748	12.5615	32.4546	39.3022	2.62763	38.9829	24.2724	29.7299	31.8724	57.9871	-3.27471	-8.04337	3.56057
-6.61788	13.3253	-4.4825	13.3499	0.512932	17.5515	-13.7807	75.631	11.2167	32.4146	39.3308	2.56298	37.462	23.1454	29.667	29.5577	57.5069	-4.82953	-11.6818	2.46225
-7.24486	13.4542	-2.41214	10.3421	-0.732897	16.3227	-12.9056	75.8626	9.66237	32.7127	39.6034	2.63502	35.996	22.0014	29.8827	27.2951	57.2209	-6.56506	-15.0951	1.79267
-7.90906	13.3129	-0.453251	7.04004	-1.67912	15.2654	-12.055	76.0533	7.97501	33.304	40.1385	2.79783	34.6133	20.8485	30.3877	25.122	57.0855	-8.50615	-18.2662	1.45741
-8.59773	12.9036	1.32456	3.54963	-2.33323	14.4083	-11.3571	76.1714	6.26131	34.1332	40.9448	2.99147	33.34	19.717	31.158	23.0809	57.0357	-10.6488	-21.1989	1.3238
-9.28282	12.2441	2.86833	0.00179966	-2.7154	13.7756	-10.9183	76.1809	4.6363	35.1424	42.0204	3.15107	32.2011	18.6571	32.1348	21.2207	56.9997	-12.957	-23.9086	1.24718
-9.92613	11.3627	4.14373	-3.46048	-2.85152	13.3878	-10.8054	76.0552	3.20186	36.2759	43.3511	3.21619	31.2196	17.7295	33.2296	19.5956	56.9137	-15.3661	-26.4119	1.09689
-10.4884	10.2913	5.13435	-6.69652	-2.76777	13.2604	-11.0358	75.7898	2.02975	37.4814	44.9087	3.13923	30.4123	16.9944	34.3345	18.2598	56.7364	-17.7916	-28.7196	0.777008
-10.9403	9.05899	5.83859	-9.58172	-2.4872	13.4017	-11.5752	75.4109	1.15257	38.7076	46.6492	2.89123	29.7855	16.4982	35.3347	17.26	56.4578	-20.1425	-30.8324	0.23851
-11.2726	7.68811	6.26509	-12.0193	-2.02825	13.8091	-12.3454	74.9777	0.563738	39.9002	48.5103	2.46463	29.3292	16.2629	36.1225	16.6266	56.1015	-22.3352	-32.741	-0.518628
-11.5033	6.19225	6.42801	-13.949	-1.40503	14.4656	-13.24	74.5772	0.225629	40.9975	50.4094	1.87227	29.0137	16.279	36.6102	16.3649	55.7197	-24.3072	-34.4299	-1.4528
-11.6785	4.57811	6.34314	-15.3522	-0.628744	15.3377	-14.1441	74.3123	0.083162	41.9288	52.2431	1.14326	28.7885	16.505	36.7398	16.4496	55.3802	-26.0257	-35.8833	-2.49513
-11.8682	2.84948	6.02589	-16.2535	0.290151	16.3747	-14.9558	74.2847	0.0787854	42.6156	53.8898	0.316326	28.5867	16.8724	36.4892	16.8229	55.1504	-27.4909	-37.0911	-3.56733
-12.1547	1.01244	5.49151	-16.7177	1.33974	17.5114	-15.6035	74.5759	0.164935	42.9781	55.2152	-0.568078	28.3324	17.2948	35.8726	17.3979	55.0795	-28.7322	-38.0541	-4.59892
-12.6188	-0.919842	4.75749	-16.8443	2.50476	18.673	-16.0564	75.2313	0.310748	42.9448	56.0825	-1.4754	27.9528	17.6816	34.937	18.0677	55.1838	-29.8007	-38.7856	-5.54063
-13.324	-2.92423	3.84736	-16.7582	3.76535	19.7825	-16.3262	76.2494	0.501513	42.4648	56.3655	-2.38299	27.3903	17.9513	33.7546	18.7176	55.4387	-30.7561	-39.3098	-6.37153
-14.3032	-4.96736	2.79484	-16.5976	5.09685	20.7685	-16.4602	77.5799	0.73136	41.5184	55.9641	-3.28333	26.6147	18.0427	32.4123	19.2404	55.7789	-31.6544	-39.657	-7.09919
-15.5508	-7.00828	1.64711	-16.5012	6.47044	21.5734	-16.5271	79.1307	0.991535	40.1257	54.8192	-4.18372	25.63	17.923	31.0005	19.5498	56.1079	-32.5369	-39.8573	-7.75353
-17.0218	-9.00345	0.465963	-16.5929	7.85481	22.1589	-16.5983	80.7835	1.25794	38.3479	52.9246	-5.10257	24.4765	17.5901	29.6022	19.5917	56.3148	-33.4234	-39.9328	-8.37637
-18.6377	-10.9126	-0.673942	-16.9688	9.21845	22.509	-16.7307	82.4145	1.48198	36.2832	50.3336	-6.0626	23.225	17.0702	28.284	19.3498	56.2959	-34.3104	-39.8931	-9.00914
-20.2995	-12.7042	-1.68999	-17.6849	10.5323	22.6302	-16.9526	83.9161	1.58808	34.0541	47.1579	-7.08236	21.9648	16.4102	27.0901	18.8449	55.9763	-35.175	-39.732	-9.68157
-21.9029	-14.3591	-2.49927	-18.7493	11.7723	22.5471	-17.2564	85.2154	1.47971	31.7906	43.5579	-8.16754	20.7879	15.6687	26.0399	18.1282	55.3266	-35.9822	-39.429	-10.4033
-23.3551	-15.871	-3.02811	-20.1193	12.9211	22.2969	-17.6	86.2856	1.05368	29.6106	39.7264	-9.3039	19.7708	14.9039	25.1292	17.2698	54.3721	-36.6947	-38.9548	-11.16
-24.5872	-17.2447	-3.22191	-21.705	13.969	21.9223	-17.9159	87.1472	0.220226	27.6015	35.8658	-10.4533	18.9594	14.1647	24.334	16.3447	53.191	-37.2816	-38.2781	-11.9138
-25.5619	-18.4907	-3.05379	-23.3787	14.913	21.4644	-18.1252	87.8594	-1.07516	25.8066	32.1648	-11.5539	18.3587	13.4827	23.6174	15.4191	51.9021	-37.7249	-37.3748	-12.6084
-26.2735	-19.6199	-2.53051	-24.9906	15.7558	20.9573	-18.1546	88.5027	-2.83314	24.219	28.7759	-12.5255	17.9304	12.8686	22.9376	14.5398	50.6435	-38.0216	-36.2355	-13.176
-26.742	-20.6381	-1.69435	-26.3876	16.502	20.4251	-17.9514	89.1571	-4.98983	22.7842	25.799	-13.2789	17.5993	12.3122	22.2549	13.7284	49.5465	-38.1814	-34.8699	-13.5462
-27.0011	-21.5418	-0.620624	-27.4339	17.1557	19.8806	-17.4943	89.8802	-7.41728	21.4116	23.2744	-13.7281	17.2665	11.7862	21.539	12.981	48.7103	-38.221	-33.3074	-13.6538
-27.0854	-22.318	0.589315	-28.0296	17.7172	19.3279	-16.797	90.6902	-9.93624	19.9922	21.1841	-13.8041	16.8277	11.2519	20.7732	12.2738	48.1807	-38.1556	-31.5932	-13.446
-27.018	-22.9464	1.8186	-28.1242	18.1817	18.7643	-15.9052	91.558	-12.3398	18.4194	19.4642	-13.4673	16.1929	10.6667	19.9562	11.5725	47.9398	-37.9913	-29.7808	-12.8871
-26.8022	-23.404	2.94759	-27.723	18.5393	18.1845	-14.8869	92.4104	-14.4238	16.6096	18.0228	-12.7166	15.3033	9.9916	19.101	10.8426	47.9067	-37.7186	-27.9215	-11.9606
-26.4194	-23.6718	3.86712	-26.8849	18.777	17.5831	-13.8193	93.1438	-16.0193	14.5176	16.7619	-11.5926	14.1415	9.1979	18.2308	10.06	47.9509	-37.3107	-26.055	-10.6698
-25.8328	-23.7409	4.49035	-25.7116	18.8825	16.9567	-12.7743	93.6466	-17.0204	12.1456	15.599	-10.1755	12.7339	8.27149	17.3733	9.21658	47.9156	-36.7256	-24.2013	-9.03683
-24.9969	-23.6163	4.76157	-24.3303	18.8491	16.3038	-11.8078	93.8241	-17.4018	9.54265	14.4824	-8.57562	11.1444	7.2153	16.554	8.32247	47.6459	-35.9128	-22.3572	-7.1006
-23.8696	-23.3187	4.66097	-22.8716	18.6804	15.6237	-10.9518	93.6225	-17.2237	6.79664	13.3997	-6.9198	9.45959	6.04892	15.789	7.40214	47.0181	-34.8226	-20.4981	-4.91353
-22.4246	-22.8813	4.20444	-21.4491	18.3932	14.9147	-10.2136	93.0446	-16.6221	4.01898	12.3759	-5.33392	7.77097	4.80602	15.08	6.48661	45.9624	-33.4167	-18.585	-2.53829
-20.6609	-22.3453	3.43897	-20.1404	18.0191	14.172	-9.58032	92.1552	-15.7864	1.3266	11.4635	-3.92579	6.15538	3.52965	14.4111	5.60324	44.4763	-31.6779	-16.5752	-0.0438544
-18.6078	-21.7524	2.43408	-18.9773	17.6015	13.3865	-9.02689	91.0729	-14.9284	-1.17622	10.7253	-2.77059	4.65934	2.26628	13.7487	4.76565	42.6252	-29.6166	-14.4362	2.49872
-16.3231	-21.1374	1.27089	-17.9434	17.1903	12.5451	-8.52622	89.9505	-14.249	-3.41234	10.215	-1.90151	3.28989	1.0591	13.0451	3.9663	40.5305	-27.2733	-12.1575	5.02063
-13.8872	-20.5228	0.0304697	-16.9814	16.8341	11.6323	-8.05833	88.9472	-13.9083	-5.34023	9.95891	-1.30732	2.01402	-0.0585568	12.2445	3.17381	38.3475	-24.7166	-9.76066	7.45944
-11.3924	-19.9167	-1.21688	-16.0082	16.5711	10.6334	-7.61643	88.1983	-14.004	-6.95537	9.94276	-0.937382	0.766591	-1.06874	11.2911	2.33595	36.2376	-22.037	-7.30268	9.76248
-8.93142	-19.314	-2.41969	-14.9339	16.4208	9.53887	-7.20884	87.7875	-14.5624	-8.28465	10.1072	-0.713096	-0.534663	-1.97269	10.1389	1.38805	34.3401	-19.3379	-4.87344	11.889
-6.58691	-18.7016	-3.54979	-13.6826	16.3781	8.34805	-6.85648	87.7296	-15.5421	-9.37563	10.3523	-0.543797	-1.97039	-2.79226	8.76058	0.265342	32.7496	-16.7251	-2.58612	13.8105
-4.42468	-18.0661	-4.60254	-12.2087	16.4125	7.07245	-6.58708	87.9643	-16.8499	-10.2831	10.5506	-0.344227	-3.60084	-3.5684	7.1547	-1.08311	31.5027	-14.297	-0.562245	15.51
-2.49112	-17.4013	-5.59302	-10.5071	16.4708	5.73724	-6.42791	88.3656	-18.3633	-11.0559	10.5666	-0.050356	-5.45092	-4.35688	5.3502	-2.68188	30.5767	-12.1362	1.08628	16.9786
-0.815179	-16.7148	-6.54914	-8.61516	16.4859	4.38054	-6.39899	88.7632	-19.9561	-11.7262	10.2786	0.369297	-7.50206	-5.2214	3.40682	-4.52068	29.8992	-10.3035	2.27512	18.212
0.586655	-16.0306	-7.50277	-6.60549	16.3879	3.05043	-6.50878	88.9716	-21.5215	-12.3042	9.59962	0.908867	-9.69245	-6.22505	1.41146	-6.55179	29.3679	-8.83531	2.96218	19.2067
1.70424	-15.3879	-8.4807	-4.57201	16.1176	1.79997	-6.75326	88.8225	-22.9871	-12.7773	8.4922	1.52763	-11.9257	-7.4212	-0.529569	-8.69448	28.8734	-7.74274	3.15644	19.9575
2.52885	-14.8339	-9.49686	-2.61222	15.6382	0.680863	-7.11856	88.1933	-24.3223	-13.1152	6.97646	2.15916	-14.0858	-8.84523	-2.30147	-10.8457	28.322	-7.01381	2.91888	20.4565
3.05121	-14.415	-10.5473	-0.809609	14.9435	-0.263351	-7.58617	87.0256	-25.5344	-13.2782	5.12852	2.72531	-16.0567	-10.5084	-3.79401	-12.8952	27.6533	-6.61651	2.35534	20.6947
3.26325	-14.1648	-11.6085	0.780206	14.0605	-1.00367	-8.13916	85.3317	-26.6578	-13.2278	3.07092	3.15218	-17.7404	-12.3952	-4.91506	-14.7432	26.8476	-6.50299	1.60207	20.6659
3.16344	-14.094	-12.6398	2.13653	13.0461	-1.53056	-8.76732	83.1871	-27.739	-12.9366	0.956511	3.38511	-19.0736	-14.4639	-5.60284	-16.316	25.9238	-6.61439	0.806321	20.3721
2.76386	-14.1834	-13.5887	3.27263	11.9775	-1.8569	-9.46977	80.7115	-28.8209	-12.3962	-1.0509	3.39976	-20.037	-16.6521	-5.83531	-17.5782	24.9267	-6.88613	0.105026	19.8294
2.09712	-14.382	-14.3984	4.22724	10.9388	-2.01828	-10.2539	78.0422	-29.9306	-11.6216	-2.79603	3.20733	-20.6576	-18.884	-5.63517	-18.5382	23.9088	-7.25352	-0.394842	19.072
1.22033	-14.6118	-15.0166	5.0508	10.0052	-2.0707	-11.1307	75.3066	-31.0741	-10.6514	-4.14866	2.85323	-21.0031	-21.0802	-5.06962	-19.2468	22.9095	-7.65767	-0.631012	18.1542
0.21432	-14.7773	-15.4026	5.78976	9.23008	-2.08574	-12.1078	72.5986	-32.2368	-9.54454	-5.01502	2.40946	-21.1705	-23.1673	-4.24433	-19.7888	21.9384	-8.05129	-0.593274	17.1482
-0.822766	-14.7792	-15.5335	6.47286	8.63479	-2.14353	-13.181	69.9645	-33.3904	-8.37325	-5.34319	1.96261	-21.2696	-25.0861	-3.29229	-20.268	20.965	-8.40367	-0.322264	16.1376
-1.78708	-14.5303	-15.4062	7.10269	8.206	-2.32448	-14.3282	67.3999	-34.5031	-7.21532	-5.12275	1.59974	-21.4058	-26.7964	-2.35829	-20.7906	19.9191	-8.70409	0.10012	15.2087
-2.58393	-13.9686	-15.037	7.65467	7.89916	-2.70025	-15.5061	64.8601	-35.5494	-6.1453	-4.37976	1.39495	-21.6642	-28.2786	-1.58107	-21.4474	18.7014	-8.96264	0.566974	14.4386
-3.14288	-13.0675	-14.4579	8.08369	7.64854	-3.32525	-16.6508	62.2774	-36.5171	-5.22686	-3.16904	1.39894	-22.0974	-29.5314	-1.0752	-22.2986	17.2023	-9.20777	0.966533	13.8841
-3.42996	-11.8396	-13.7107	8.33707	7.38143	-4.22961	-17.6842	59.5856	-37.4088	-4.50703	-1.56561	1.63324	-22.7185	-30.5668	-0.915232	-23.3644	15.3258	-9.48018	1.20273	13.5729
-3.45374	-10.3338	-12.8407	8.3707	7.03361	-5.41453	-18.5234	56.7418	-38.2372	-4.01283	0.343314	2.08969	-23.4999	-31.4036	-1.12448	-24.6214	13.0115	-9.82368	1.21265	13.4994
-3.26377	-8.62733	-11.8908	8.16444	6.56294	-6.851	-19.0922	53.7436	-39.0154	-3.75046	2.46461	2.73466	-24.3786	-32.0611	-1.67033	-26.0058	10.2519	-10.274	0.977826	13.625
-2.94097	-6.81261	-10.8973	7.73307	5.95827	-8.48212	-19.3331	50.6361	-39.7453	-3.70689	4.70383	3.51664	-25.2646	-32.5549	-2.4672	-27.4237	7.10025	-10.8476	0.527557	13.8848
-2.58155	-4.98322	-9.88864	7.12974	5.24202	-10.2294	-19.215	47.508	-40.4068	-3.85332	6.96845	4.37528	-26.0536	-32.8948	-3.38723	-28.7641	3.66631	-11.5326	-0.0663655	14.1983
-2.27767	-3.22069	-8.886	6.44079	4.46588	-12.0022	-18.7387	44.4774	-40.9515	-4.14997	9.17046	5.24997	-26.6404	-33.0867	-4.27761	-29.9161	0.101559	-12.2839	-0.702521	14.4825
-2.09861	-1.58464	-7.9064	5.77266	3.70082	-13.7097	-17.9357	41.6704	-41.3036	-4.55159	11.2292	6.08641	-26.9323	-33.136	-4.98231	-30.7841	-3.42392	-13.024	-1.26801	14.6648
-2.07641	-0.10798	-6.96644	5.23344	3.02363	-15.2731	-16.8632	39.1977	-41.3687	-5.01281	13.0748	6.84027	-26.8601	-33.0537	-5.36536	-31.3018	-6.74825	-13.6506	-1.65865	14.6942
-2.19933	1.2028	-6.08568	4.91306	2.50293	-16.6373	-15.5951	37.1341	-41.049	-5.49295	14.6522	7.47802	-26.3874	-32.8603	-5.33186	-31.441	-9.74301	-14.0496	-1.79764	14.5472
-2.41432	2.36256	-5.28862	4.86652	2.18753	-17.7793	-14.2121	35.5047	-40.263	-5.95958	15.9249	7.97553	-25.5149	-32.5897	-4.84374	-31.2157	-12.3321	-14.1116	-1.64929	14.2285
-2.63843	3.39944	-4.60425	5.10395	2.09962	-18.712	-12.7919	34.2815	-38.9645	-6.39044	16.8779	8.31564	-24.2814	-32.288	-3.9272	-30.6802	-14.5004	-13.7499	-1.22549	13.7663
-2.77662	4.34572	-4.06305	5.59004	2.23377	-19.4824	-11.4017	33.3902	-37.1563	-6.7736	17.5184	8.48613	-22.7605	-32.0099	-2.67059	-29.9225	-16.2912	-12.9153	-0.583568	13.204
-2.74248	5.22966	-3.69208	6.25313	2.56174	-20.1646	-10.095	32.7266	-34.8965	-7.10578	17.8736	8.47876	-21.0539	-31.8111	-1.21254	-29.0533	-17.7928	-11.6066	0.183844	12.5894
-2.47726	6.06973	-3.5091	7.00212	3.04143	-20.8476	-8.91061	32.1769	-32.2934	-7.38931	17.985	8.29009	-19.2807	-31.7394	0.277942	-28.193	-19.118	-9.87241	0.96527	11.9646
-1.96346	6.87214	-3.51722	7.74773	3.62778	-21.6206	-7.87521	31.6398	-29.4911	-7.62831	17.9003	7.92358	-17.5659	-31.8254	1.62647	-27.4581	-20.3797	-7.80575	1.65001	11.3588
-1.23001	7.63155	-3.70172	8.42317	4.28268	-22.5568	-7.00676	31.0447	-26.6465	-7.82489	17.6634	7.39226	-16.0273	-32.0758	2.67918	-26.9487	-21.6688	-5.53089	2.14732	10.785
-0.348073	8.33407	-4.02987	8.99956	4.98167	-23.7007	-6.31755	30.3615	-23.9034	-7.97651	17.3052	6.72069	-14.7641	-32.4713	3.32546	-26.7386	-23.0387	-3.1857	2.4016	10.2411
0.581514	8.96144	-4.45453	9.49241	5.71588	-25.0587	-5.81557	29.6022	-21.3691	-8.07507	16.8363	5.94496	-13.8474	-32.9685	3.51341	-26.8694	-24.4979	-0.902633	2.40055	9.71509
1.44632	9.49498	-4.92099	9.95722	6.48889	-26.5966	-5.50372	28.8133	-19.0975	-8.10845	16.2439	5.11014	-13.3153	-33.5083	3.25547	-27.3486	-26.0125	1.20787	2.1749	9.19225
2.1421	9.91825	-5.3759	10.4749	7.30964	-28.244	-5.37687	28.0611	-17.0834	-8.0644	15.4934	4.26497	-13.1724	-34.0267	2.62324	-28.1523	-27.518	3.06833	1.7895	8.66245
2.59007	10.2181	-5.77656	11.1297	8.18325	-29.9046	-5.41817	27.414	-15.2698	-7.93623	14.5352	3.45462	-13.3938	-34.4683	1.73235	-29.2313	-28.9356	4.63757	1.32754	8.1252
2.74826	10.3839	-6.09862	11.9849	9.10255	-31.4712	-5.59601	26.9262	-13.5658	-7.72907	13.316	2.71284	-13.9337	-34.7977	0.720236	-30.5205	-30.1903	5.90609	0.870837	7.59139
2.61494	10.4067	-6.34027	13.0607	10.0425	-32.8421	-5.86326	26.6249	-11.8723	-7.46528	11.7913	2.05544	-14.7368	-35.0079	-0.279149	-31.9488	-31.2264	6.88525	0.480001	7.08087
2.22398	10.2773	-6.52196	14.3203	10.9594	-33.9367	-6.16013	26.5052	-10.1103	-7.18732	9.93835	1.47687	-15.7493	-35.1223	-1.15897	-33.4491	-32.0166	7.59295	0.178566	6.61665
1.63388	9.98657	-6.68126	15.668	11.7954	-34.7059	-6.42059	26.5329	-8.24441	-6.95687	7.76515	0.951068	-16.9292	-35.1906	-1.85707	-34.9665	-32.5642	8.0399	-0.0556655	6.2174
0.913548	9.52709	-6.86386	16.9593	12.4873	-35.1372	-6.58192	26.6532	-6.29719	-6.84943	5.31536	0.437071	-18.2522	-35.2784	-2.36428	-36.4631	-32.897	8.22005	-0.28991	5.89034
0.128549	8.89619	-7.1124	18.0224	12.9786	-35.2524	-6.59528	26.8046	-4.35057	-6.94478	2.66636	-0.111301	-19.7124	-35.4529	-2.72193	-37.9197	-33.056	8.10795	-0.625994	5.62681
-0.668841	8.10038	-7.45537	18.6881	13.2312	-35.0982	-6.43506	26.9334	-2.53287	-7.3145	-0.0785361	-0.733479	-21.3179	-35.7679	-3.00922	-39.3329	-33.0818	7.66427	-1.1817	5.40232
-1.44345	7.15958	-7.89863	18.8203	13.2341	-34.7337	-6.10444	27.0056	-0.994388	-8.0087	-2.80258	-1.45023	-23.0811	-36.2499	-3.32313	-40.7098	-33.0013	6.84837	-2.06696	5.18155
-2.17433	6.10984	-8.42128	18.3432	13.0086	-34.2147	-5.63539	27.0148	0.124195	-9.04452	-5.39061	-2.25446	-25.0072	-36.8905	-3.75487	-42.0603	-32.8195	5.63546	-3.35917	4.92787
-2.84644	5.00342	-8.97704	17.2586	12.6064	-33.5809	-5.08211	26.9827	0.723774	-10.399	-7.74351	-3.10696	-27.0818	-37.6444	-4.36776	-43.3889	-32.5173	4.03396	-5.08208	4.61537
-3.43958	3.90557	-9.50096	15.6498	12.1026	-32.8468	-4.50885	26.9539	0.772504	-12.0083	-9.78958	-3.9385	-29.2625	-38.4362	-5.181	-44.6886	-32.0555	2.09882	-7.19237	4.24082
-3.9181	2.88795	-9.92009	13.6714	11.5845	-31.9993	-3.97401	26.9868	0.31942	-13.7739	-11.4904	-4.65829	-31.4746	-39.1723	-6.16269	-45.9368	-31.3855	-0.0631428	-9.57685	3.83247
-4.22497	2.01974	-10.1659	11.5266	11.1381	-31.0021	-3.51378	27.141	-0.507342	-15.5757	-12.8403	-5.1676	-33.6155	-39.7583	-7.23359	-47.0952	-30.4618	-2.29834	-12.0611	3.45335
-4.2826	1.35783	-10.1856	9.43659	10.8363	-29.8067	-3.12886	27.4662	-1.51801	-17.2895	-13.8601	-5.37607	-35.5645	-40.1152	-8.28087	-48.1143	-29.256	-4.4219	-14.4288	3.1973
-4.00123	0.938201	-9.95076	7.60707	10.7293	-28.3666	-2.77758	27.9939	-2.49129	-18.806	-14.5853	-5.21775	-37.1993	-40.1948	-9.17917	-48.9401	-27.7657	-6.24159	-16.4488	3.1779
-3.294	0.770085	-9.45947	6.19906	10.8408	-26.6524	-2.3774	28.7337	-3.21157	-20.0475	-15.0536	-4.66353	-38.4142	-39.9871	-9.81473	-49.5236	-26.0192	-7.58582	-17.9052	3.51172
-2.09551	0.834391	-8.73403	5.30862	11.1693	-24.6645	-1.81533	29.674	-3.50592	-20.9794	-15.2918	-3.72761	-39.1386	-39.522	-10.1077	-49.8303	-24.0728	-8.33065	-18.6269	4.29877
-0.380099	1.08671	-7.81283	4.95915	11.6938	-22.4402	-0.965717	30.7875	-3.27366	-21.6126	-15.3075	-2.46659	-39.3496	-38.8623	-10.0283	-49.847	-22.0023	-8.42004	-18.5096	5.60384
1.82475	1.46439	-6.7394	5.10692	12.3826	-20.0531	0.287609	32.0388	-2.50262	-21.9979	-15.0856	-0.971237	-39.0778	-38.0903	-9.6031	-49.5858	-19.8898	-7.8754	-17.5295	7.44221
4.4334	1.89626	-5.55105	5.65786	13.2014	-17.6061	2.02913	33.3918	-1.26894	-22.2112	-14.5913	0.64745	-38.4038	-37.2918	-8.9107	-49.0825	-17.8096	-6.79166	-15.744	9.77296
7.30741	2.31289	-4.2699	6.4918	14.121	-15.217	4.29374	34.8159	0.279727	-22.3338	-13.7789	2.27524	-37.4452	-36.5389	-8.06763	-48.3912	-15.8158	-5.32056	-13.2815	12.5012
10.2714	2.6554	-2.89879	7.48845	15.1199	-13.0012	7.05692	36.2892	1.954	-22.4315	-12.6043	3.81145	-36.3374	-35.8774	-7.20676	-47.5741	-13.9337	-3.64369	-10.3212	15.4893
13.1367	2.88094	-1.42323	8.55001	16.1834	-11.054	10.2351	37.7978	3.55975	-22.5363	-11.0389	5.18236	-35.2103	-35.3201	-6.4532	-46.6903	-12.1585	-1.9404	-7.06688	18.5751
15.7291	2.96402	0.180943	9.61577	17.2993	-9.43594	13.6967	39.3325	4.93494	-22.6363	-9.08185	6.34899	-34.1672	-34.8469	-5.90207	-45.7848	-10.459	-0.356615	-3.7194	21.5939
17.9148	2.8937	1.93567	10.6665	18.4509	-8.16455	17.2812	40.8839	5.97893	-22.6746	-6.7671	7.3079	-33.2681	-34.4139	-5.60268	-44.8803	-8.78728	1.01948	-0.451786	24.4008
19.6208	2.66787	3.84755	11.7186	19.6113	-7.21316	20.8236	42.4365	6.66882	-22.5599	-4.16519	8.08564	-32.5225	-33.9662	-5.55195	-43.9745	-7.09177	2.17023	2.60853	26.8883
20.8438	2.28645	5.89669	12.8095	20.7395	-6.51799	24.1785	43.9659	7.05973	-22.1857	-1.37758	8.72818	-31.8925	-33.4544	-5.69822	-43.0427	-5.3297	3.14728	5.38846	28.9973
21.6473	1.74561	8.03074	13.9799	21.7817	-5.99141	27.2404	45.4368	7.26943	-21.4549	1.47488	9.28816	-31.3061	-32.8494	-5.95434	-42.0471	-3.47777	4.05679	7.86817	30.7199
22.147	1.03494	10.1661	15.2556	22.6766	-5.53901	29.9553	46.8048	7.45076	-20.3052	4.26746	9.81254	-30.6773	-32.153	-6.21726	-40.9489	-1.53819	5.03386	10.0713	32.0927
22.4861	0.138673	12.1969	16.6345	23.3653	-5.07713	32.3217	48.0204	7.75767	-18.7291	6.88819	10.3335	-29.9298	-31.4016	-6.3898	-39.7229	0.460635	6.21144	12.0491	33.1839
22.8068	-0.959118	14.0107	18.0816	23.8029	-4.54759	34.3829	49.0341	8.31189	-16.7837	9.2527	10.8641	-29.0185	-30.6621	-6.40034	-38.3702	2.46853	7.68957	13.8621	34.0764
23.2224	-2.26639	15.5075	19.5326	23.9698	-3.92691	36.2099	49.8014	9.17687	-14.589	11.3143	11.3987	-27.9445	-30.021	-6.21646	-36.9262	4.42177	9.51101	15.5631	34.8502
23.7956	-3.77419	16.6191	20.9052	23.8794	-3.22849	37.8811	50.2866	10.3441	-12.3127	13.0678	11.919	-26.7603	-29.568	-5.85001	-35.4612	6.25315	11.6478	17.1838	35.5678
24.5269	-5.4493	17.3236	22.1165	23.5798	-2.49768	39.4619	50.4646	11.7339	-10.1445	14.546	12.4013	-25.5633	-29.3784	-5.35301	-34.0738	7.90167	14.001	18.729	36.2654
25.3554	-7.23092	17.6528	23.0996	23.149	-1.80094	40.9897	50.3209	13.2108	-8.26526	15.8103	12.8253	-24.4787	-29.4968	-4.80549	-32.8764	9.32009	16.4139	20.1766	36.9505
26.1714	-9.03274	17.6888	23.8184	22.6826	-1.21142	42.4655	49.8493	14.6088	-6.81593	16.9359	13.1807	-23.6363	-29.9262	-4.29835	-31.976	10.4793	18.6955	21.4853	37.6059
26.8383	-10.7508	17.5518	24.2747	22.278	-0.793824	43.8557	49.0503	15.7621	-5.87315	17.9968	13.4712	-23.1432	-30.6236	-3.91467	-31.4535	11.369	20.6499	22.6049	38.1989
27.2189	-12.2762	17.3795	24.508	22.0158	-0.591413	45.1016	47.9295	16.5349	-5.43658	19.0501	13.7133	-23.0611	-31.5036	-3.71381	-31.3456	11.9961	22.1072	23.4902	38.6936
27.2018	-13.5099	17.3031	24.5854	21.9445	-0.617478	46.1351	46.4972	16.8433	-5.43064	20.1254	13.9331	-23.3907	-32.4497	-3.72111	-31.633	12.3812	22.9486	24.1117	39.0614
26.7228	-14.3772	17.4231	24.5871	22.0696	-0.852538	46.8965	44.7709	16.6673	-5.72066	21.2194	14.1603	-24.0678	-33.3298	-3.92538	-32.2386	12.5542	23.1237	24.4646	39.2907
25.7773	-14.8381	17.7922	24.5873	22.3511	-1.2475	47.3501	42.7783	16.0485	-6.14065	22.2961	14.4219	-24.972	-34.0147	-4.28424	-33.0359	12.5517	22.6567	24.5709	39.3909
24.4215	-14.8915	18.4062	24.6382	22.71	-1.73183	47.4947	40.5605	15.0772	-6.52716	23.2944	14.7375	-25.9468	-34.3952	-4.73586	-33.8671	12.415	21.6406	24.4778	39.3917
22.7641	-14.5723	19.207	24.758	23.0421	-2.22509	47.3657	38.1745	13.8702	-6.75277	24.1382	15.1181	-26.827	-34.3958	-5.21449	-34.5684	12.1886	20.2229	24.2496	39.338
20.9491	-13.9407	20.0962	24.9269	23.2373	-2.64948	47.0295	35.6922	12.5453	-6.7524	24.7499	15.567	-27.4689	-33.9827	-5.66634	-34.9984	11.9202	18.5837	23.9579	39.2813
19.1331	-13.0672	20.9565	25.0921	23.201	-2.94145	46.571	33.1962	11.1979	-6.5373	25.0633	16.0841	-27.7772	-33.1649	-6.06254	-35.0637	11.659	16.9123	23.6699	39.2704
17.4636	-12.0154	21.6775	25.1798	22.8719	-3.06041	46.0765	30.7715	9.8836	-6.19391	25.033	16.6714	-27.7235	-31.9896	-6.40669	-34.7373	11.453	15.3843	23.4382	39.3424
16.0588	-10.8276	22.1797	25.1129	22.2348	-2.99362	45.6165	28.4946	8.61141	-5.86777	24.6404	17.3371	-27.3527	-30.5329	-6.73569	-34.0667	11.3438	14.1436	23.2938	39.5169
14.9949	-9.51508	22.4313	24.8285	21.3244	-2.7568	45.2324	26.4215	7.3467	-5.7358	23.8944	18.0981	-26.7765	-28.8878	-7.11408	-33.1686	11.3605	13.2901	23.2428	39.7937
14.301	-8.05725	22.4562	24.2939	20.2196	-2.39095	44.9284	24.5779	6.02421	-5.97236	22.827	18.9781	-26.1552	-27.1514	-7.62327	-32.2123	11.5127	12.8751	23.2675	40.1534
13.962	-6.40853	22.3286	23.5152	19.0303	-1.95627	44.6718	22.9529	4.56686	-6.71594	21.4858	20.0015	-25.6711	-25.4141	-8.34809	-31.3927	11.7846	12.9018	23.3315	40.5624
13.928	-4.51304	22.158	22.5387	17.8786	-1.52439	44.4008	21.4992	2.90654	-8.0429	19.924	21.1858	-25.498	-23.7521	-9.36344	-30.8989	12.1322	13.3322	23.3869	40.9792
14.1277	-2.32315	22.0659	21.4434	16.8783	-1.17024	44.0381	20.1407	1.0023	-9.95321	18.1918	22.531	-25.7742	-22.2227	-10.7235	-30.8838	12.4853	14.0958	23.3824	41.3609

## Sheet: Fig1e
		det_perf	det_err		dis_perf	dis_err
		76.5832	18.6		58.3333	11.6
		64.2857	12.7		48.3333	16.3
		54.7619	10.64		68.3333	14.5
		61.904	14.9		48.3333	12.8
		64.3837	4.54207		55.8333	4.78714

## Sheet: Fig1f
signal_detection
52.4157	57.4802	62.7574	67.8597	72.4961	76.5172	79.9274	82.8611	85.5312	88.1623	90.9243	93.8801	96.96	99.9662	102.607	104.552	105.493	105.208	103.594	100.694	96.6784	91.8153	86.4248	80.8276	75.3039	70.0681	65.2636	60.9748	57.251	54.1328	51.6695	49.9233	48.9538	48.7893	49.3887	50.6084	52.1831	53.7331	54.7994	54.9077	53.6492	50.7666	46.2256	40.2573	33.3572	26.2384	19.7423	14.7188	11.8968	11.7676
spectrogram_detection
-8.22492	-8.16899	-8.15172	-8.18041	-8.15271	-8.19341	-8.17402	-8.15105	-8.15883	-8.27342	-8.22174	-8.23108	-8.26887	-8.28842	-8.23195	-8.21558	-8.24674	-8.39971	-8.6915	-8.97691	-9.02987	-8.70579	-8.60241	-8.49464	-8.31931	-8.22967	-8.20847	-8.30176	-8.45585	-8.42272	-8.52843	-8.5677	-9.02686	-9.07624	-9.21592	-9.93201	-9.68966	-9.12736	-8.76889	-8.60468	-8.48281	-8.4542	-8.59576	-8.35338	-8.27544	-8.25367	-8.2645	-8.24096	-8.36246	-8.27467
-8.12921	-8.04176	-8.0358	-8.08272	-8.05965	-8.10067	-8.12691	-8.12179	-8.13849	-8.22802	-8.17908	-8.19162	-8.24758	-8.24431	-8.143	-8.07205	-8.10866	-8.3292	-8.62745	-9.17345	-9.34992	-8.64384	-8.48265	-8.37695	-8.21488	-8.13839	-8.13026	-8.22101	-8.42912	-8.35751	-8.52186	-8.62371	-8.88701	-8.89323	-9.01943	-9.75284	-9.43556	-8.94577	-8.61333	-8.49649	-8.38965	-8.35931	-8.48427	-8.3433	-8.29573	-8.25208	-8.20023	-8.12413	-8.25355	-8.20929
-8.04865	-7.95041	-7.95231	-8.00485	-7.98511	-8.01793	-8.08283	-8.10523	-8.14423	-8.21471	-8.18589	-8.19615	-8.24937	-8.20855	-8.06513	-7.95029	-7.98661	-8.24154	-8.51326	-9.37167	-9.8817	-8.59047	-8.35217	-8.24738	-8.12348	-8.08144	-8.10146	-8.19165	-8.42355	-8.32624	-8.53381	-8.70006	-8.77578	-8.79135	-8.94936	-9.77587	-9.37993	-8.85648	-8.52776	-8.43884	-8.35134	-8.31709	-8.40304	-8.35664	-8.342	-8.26999	-8.16774	-8.06339	-8.21507	-8.22394
-7.98362	-7.89403	-7.90168	-7.94803	-7.92775	-7.94536	-8.03832	-8.09782	-8.17238	-8.23587	-8.24607	-8.24745	-8.27358	-8.18143	-8.00037	-7.85189	-7.88176	-8.1345	-8.35968	-9.21946	-9.64211	-8.5247	-8.2165	-8.11391	-8.04584	-8.05832	-8.12407	-8.21639	-8.4342	-8.32294	-8.55135	-8.76014	-8.69727	-8.76143	-8.98419	-9.96492	-9.44483	-8.81259	-8.49262	-8.42431	-8.36665	-8.32793	-8.35573	-8.38425	-8.40155	-8.29737	-8.16512	-8.05489	-8.24225	-8.33225
-7.93539	-7.87248	-7.88525	-7.91347	-7.88625	-7.8835	-7.9932	-8.09638	-8.21904	-8.29425	-8.36661	-8.3511	-8.31987	-8.16367	-7.94931	-7.77646	-7.79461	-8.01454	-8.19203	-8.8136	-9.01098	-8.42412	-8.08194	-7.98502	-7.98195	-8.06738	-8.2026	-8.30306	-8.45651	-8.34029	-8.55831	-8.76132	-8.65075	-8.79961	-9.12071	-10.1081	-9.45824	-8.75734	-8.48632	-8.44654	-8.43773	-8.39683	-8.34604	-8.41516	-8.45732	-8.32614	-8.19125	-8.09695	-8.33336	-8.56671
-7.90498	-7.88648	-7.90586	-7.90272	-7.85914	-7.83289	-7.94969	-8.09899	-8.28012	-8.39302	-8.56025	-8.51737	-8.38805	-8.15628	-7.91193	-7.72306	-7.72526	-7.89201	-8.03008	-8.45039	-8.58401	-8.28173	-7.95443	-7.86826	-7.93159	-8.1056	-8.34491	-8.46899	-8.48618	-8.36868	-8.53661	-8.69081	-8.63209	-8.90328	-9.35223	-9.79623	-9.20715	-8.64414	-8.48268	-8.49935	-8.57066	-8.53604	-8.37839	-8.43784	-8.4893	-8.35091	-8.24531	-8.18891	-8.48471	-9.01603
-7.89234	-7.93764	-7.96892	-7.91785	-7.84447	-7.79364	-7.91077	-8.10594	-8.35189	-8.53572	-8.8514	-8.76512	-8.47744	-8.16049	-7.88862	-7.69093	-7.67354	-7.77605	-7.88332	-8.16212	-8.27108	-8.11276	-7.83908	-7.76947	-7.8944	-8.16723	-8.56087	-8.75395	-8.51837	-8.39555	-8.47295	-8.57416	-8.63256	-9.05614	-9.57994	-9.42832	-8.86609	-8.4823	-8.45925	-8.57631	-8.77619	-8.77298	-8.45789	-8.44311	-8.48036	-8.3676	-8.3261	-8.32853	-8.67628	-9.86283
-7.89596	-8.02822	-8.08456	-7.96133	-7.83953	-7.76525	-7.87859	-8.12008	-8.43223	-8.72541	-9.29228	-9.12788	-8.58559	-8.17758	-7.88095	-7.67993	-7.63908	-7.67254	-7.75442	-7.93225	-8.02444	-7.94047	-7.73997	-7.69291	-7.8699	-8.24095	-8.83993	-9.26518	-8.54614	-8.406	-8.36808	-8.44111	-8.63628	-9.18017	-9.54148	-9.19551	-8.58765	-8.31635	-8.41293	-8.67005	-9.06392	-9.17801	-8.58774	-8.42727	-8.4248	-8.37081	-8.43101	-8.50533	-8.84326	-9.31911
-7.91262	-8.15922	-8.27313	-8.03487	-7.84048	-7.74648	-7.85376	-8.14601	-8.52252	-8.96175	-9.98834	-9.614	-8.7053	-8.20872	-7.89225	-7.69073	-7.62124	-7.58429	-7.64276	-7.74642	-7.82241	-7.78226	-7.66032	-7.64162	-7.85726	-8.30604	-9.0276	-9.95517	-8.55892	-8.38596	-8.23712	-8.30814	-8.62008	-9.1303	-9.33233	-9.08963	-8.38633	-8.17815	-8.36042	-8.76823	-9.37487	-9.99161	-8.75535	-8.39278	-8.33183	-8.35387	-8.55419	-8.68596	-8.90245	-8.7906
-7.93722	-8.32265	-8.58201	-8.13528	-7.84222	-7.73533	-7.83517	-8.18808	-8.62962	-9.23326	-10.2621	-9.72136	-8.81939	-8.25479	-7.92804	-7.72483	-7.61885	-7.51192	-7.54638	-7.595	-7.65463	-7.64736	-7.60274	-7.61789	-7.85526	-8.33354	-8.87916	-9.19509	-8.54351	-8.32792	-8.09969	-8.18324	-8.56337	-8.92944	-9.17447	-9.09398	-8.24842	-8.08006	-8.32102	-8.84159	-9.39825	-9.94057	-8.88701	-8.34602	-8.2197	-8.31357	-8.68379	-8.80792	-8.88591	-8.55532
-7.96244	-8.47639	-9.16497	-8.24241	-7.83883	-7.7292	-7.82042	-8.24707	-8.76827	-9.50492	-9.7697	-9.34068	-8.89683	-8.31645	-7.99673	-7.78454	-7.62973	-7.45451	-7.46289	-7.47147	-7.51601	-7.53957	-7.56941	-7.62379	-7.86256	-8.30278	-8.60595	-8.68469	-8.48991	-8.23546	-7.97134	-8.07171	-8.46452	-8.71596	-9.09278	-9.16754	-8.15806	-8.02454	-8.30318	-8.83654	-9.12871	-9.19502	-8.84719	-8.29448	-8.10686	-8.25489	-8.79891	-8.83657	-8.89827	-8.48612
-7.97852	-8.5193	-10.5105	-8.30025	-7.82499	-7.72519	-7.80662	-8.31431	-8.966	-9.72087	-9.49749	-9.05693	-8.90438	-8.39446	-8.11134	-7.8724	-7.64992	-7.41008	-7.39004	-7.37124	-7.40395	-7.45991	-7.56229	-7.66151	-7.87837	-8.22094	-8.37804	-8.38139	-8.3987	-8.12158	-7.86173	-7.97786	-8.34174	-8.54292	-9.03262	-9.14085	-8.09933	-8.01025	-8.29995	-8.72176	-8.87224	-8.83445	-8.66158	-8.24496	-8.00719	-8.18909	-8.86995	-8.81651	-9.00359	-8.54237
-7.97419	-8.40074	-9.01201	-8.24291	-7.79783	-7.72049	-7.79146	-8.36382	-9.28035	-9.82326	-9.28666	-8.87949	-8.83581	-8.48998	-8.29461	-7.98941	-7.67273	-7.37588	-7.32593	-7.29095	-7.31693	-7.40789	-7.58314	-7.73387	-7.90364	-8.11491	-8.20466	-8.18192	-8.28104	-8.00203	-7.77617	-7.90484	-8.21695	-8.4132	-8.90666	-8.8597	-8.0565	-8.034	-8.28885	-8.54022	-8.68366	-8.63479	-8.46637	-8.20273	-7.92949	-8.12703	-8.86819	-8.80367	-9.2068	-8.68445
-7.94034	-8.2106	-8.44622	-8.08742	-7.75819	-7.71287	-7.77409	-8.35651	-9.8707	-9.72454	-9.03425	-8.7622	-8.71573	-8.60329	-8.59459	-8.12893	-7.6883	-7.34873	-7.26931	-7.228	-7.25381	-7.38205	-7.63317	-7.84478	-7.94205	-8.00936	-8.0694	-8.04409	-8.15159	-7.89008	-7.71747	-7.85429	-8.10515	-8.31848	-8.69056	-8.50998	-8.01729	-8.09017	-8.24341	-8.35401	-8.54937	-8.52885	-8.31815	-8.17125	-7.87884	-8.07452	-8.78368	-8.81852	-9.28167	-8.75851
-7.8759	-8.02719	-8.11533	-7.90651	-7.70999	-7.70105	-7.75553	-8.27641	-10.312	-9.435	-8.75771	-8.67002	-8.57202	-8.72527	-9.14817	-8.26054	-7.68536	-7.32553	-7.21963	-7.18034	-7.21345	-7.37976	-7.71202	-7.99999	-8.00065	-7.91868	-7.95863	-7.94562	-8.02246	-7.79481	-7.68731	-7.82635	-8.01411	-8.24917	-8.44892	-8.21781	-7.97773	-8.16822	-8.15853	-8.19634	-8.45579	-8.48834	-8.22549	-8.15206	-7.85797	-8.03156	-8.63381	-8.85446	-8.95912	-8.5805
-7.79011	-7.8729	-7.89131	-7.74391	-7.65842	-7.68479	-7.73836	-8.15319	-9.39842	-9.10781	-8.50614	-8.57598	-8.42152	-8.81125	-9.895	-8.31377	-7.65607	-7.30376	-7.17716	-7.14642	-7.19454	-7.39677	-7.81473	-8.20751	-8.08989	-7.84953	-7.86454	-7.87227	-7.90171	-7.7217	-7.68708	-7.82004	-7.9474	-8.19629	-8.23479	-7.99604	-7.94338	-8.24828	-8.05736	-8.07888	-8.39496	-8.49733	-8.18683	-8.14505	-7.86818	-7.9942	-8.4502	-8.88934	-8.59423	-8.32138
-7.69812	-7.74871	-7.73111	-7.61256	-7.6081	-7.66493	-7.72604	-8.02794	-8.89888	-8.82389	-8.30049	-8.46337	-8.2729	-8.76761	-8.92477	-8.23587	-7.60099	-7.28213	-7.14281	-7.12511	-7.19537	-7.42657	-7.92524	-8.47422	-8.22296	-7.80411	-7.78438	-7.81406	-7.79431	-7.67372	-7.7184	-7.83414	-7.90666	-8.15189	-8.06423	-7.83568	-7.9247	-8.30019	-7.96908	-8.00492	-8.36251	-8.5433	-8.20089	-8.14909	-7.90954	-7.95797	-8.26064	-8.89163	-8.32628	-8.13211
-7.61459	-7.65139	-7.61482	-7.51309	-7.56206	-7.6431	-7.72215	-7.92561	-8.58473	-8.59538	-8.14218	-8.32926	-8.13145	-8.57104	-8.39487	-8.07437	-7.52878	-7.26072	-7.11806	-7.11579	-7.21373	-7.46039	-8.00914	-8.77422	-8.41107	-7.78198	-7.7188	-7.76422	-7.70329	-7.65213	-7.78354	-7.86845	-7.89284	-8.10937	-7.93627	-7.72768	-7.93062	-8.29751	-7.91339	-7.97563	-8.35507	-8.61261	-8.2691	-8.16326	-7.98044	-7.92156	-8.08237	-8.82574	-8.14466	-8.03906
-7.55068	-7.57826	-7.53145	-7.44248	-7.5216	-7.62149	-7.73008	-7.85716	-8.37189	-8.41539	-8.02607	-8.1819	-8.00119	-8.31773	-8.07238	-7.90028	-7.45095	-7.24084	-7.10466	-7.11841	-7.24675	-7.48888	-8.02574	-8.92701	-8.62978	-7.78053	-7.66988	-7.7191	-7.63042	-7.65669	-7.88542	-7.92574	-7.90669	-8.06395	-7.84448	-7.66533	-7.96322	-8.24133	-7.90119	-7.99242	-8.36773	-8.6886	-8.39698	-8.18834	-8.07565	-7.88831	-7.92399	-8.66971	-8.02977	-8.04703
-7.51425	-7.52825	-7.47417	-7.39661	-7.48647	-7.60243	-7.75288	-7.82763	-8.22837	-8.27359	-7.94545	-8.03338	-7.88528	-8.07958	-7.85278	-7.74514	-7.37723	-7.22448	-7.10451	-7.13354	-7.2909	-7.50584	-7.97013	-8.764	-8.70664	-7.7952	-7.6399	-7.67802	-7.57668	-7.6853	-8.0264	-8.01413	-7.94873	-8.01293	-7.78067	-7.64376	-8.01165	-8.1581	-7.9395	-8.05819	-8.39204	-8.75359	-8.59678	-8.22832	-8.18215	-7.86424	-7.78891	-8.44219	-7.96628	-8.17087
-7.51125	-7.502	-7.4383	-7.37087	-7.4552	-7.58772	-7.7934	-7.84127	-8.13925	-8.1596	-7.8933	-7.89425	-7.78612	-7.87834	-7.69707	-7.61579	-7.31412	-7.21376	-7.11942	-7.16246	-7.34229	-7.5118	-7.87904	-8.50769	-8.49871	-7.81996	-7.63082	-7.64258	-7.54235	-7.73276	-8.20157	-8.15057	-8.01825	-7.95576	-7.73628	-7.65903	-8.04608	-8.07585	-8.03531	-8.17856	-8.4165	-8.79465	-8.89463	-8.29082	-8.27336	-7.85374	-7.67788	-8.18944	-7.94097	-8.44275
-7.54726	-7.50197	-7.42027	-7.35999	-7.42548	-7.57785	-7.85433	-7.90485	-8.09633	-8.06405	-7.86252	-7.77216	-7.70535	-7.71673	-7.58648	-7.51128	-7.2654	-7.21052	-7.15101	-7.20721	-7.39744	-7.51366	-7.78862	-8.28783	-8.22025	-7.8492	-7.64442	-7.61578	-7.52703	-7.78862	-8.37398	-8.36897	-8.1101	-7.89357	-7.70374	-7.70701	-8.02899	-8.01311	-8.19851	-8.36406	-8.43197	-8.80609	-9.35333	-8.38605	-8.31227	-7.85484	-7.59032	-7.94838	-7.93978	-8.78126
-7.62915	-7.53256	-7.41691	-7.35784	-7.39455	-7.57091	-7.93766	-8.03166	-8.09354	-7.97977	-7.84613	-7.67233	-7.64404	-7.59283	-7.51043	-7.42922	-7.23314	-7.21615	-7.20047	-7.27069	-7.45459	-7.52076	-7.71598	-8.11276	-7.99672	-7.88071	-7.68279	-7.601	-7.52954	-7.83542	-8.43893	-8.74856	-8.20652	-7.82847	-7.67823	-7.78179	-7.95547	-7.98113	-8.44531	-8.63551	-8.4403	-8.78437	-10.1178	-8.52144	-8.278	-7.85462	-7.52492	-7.73688	-7.94596	-8.51376
-7.76756	-7.60079	-7.42471	-7.35728	-7.35973	-7.56154	-8.0421	-8.25013	-8.12301	-7.90302	-7.83779	-7.59855	-7.60284	-7.50408	-7.46224	-7.36772	-7.21847	-7.23159	-7.2683	-7.35686	-7.51517	-7.54085	-7.66488	-7.97223	-7.84005	-7.91844	-7.74918	-7.60121	-7.54768	-7.85193	-8.3276	-9.50057	-8.2652	-7.7627	-7.65863	-7.8727	-7.86286	-7.98824	-8.80334	-9.03911	-8.45762	-8.72486	-10.035	-8.67678	-8.18709	-7.82941	-7.47982	-7.56095	-7.94042	-8.04303
-7.98235	-7.71744	-7.43892	-7.3504	-7.31886	-7.54077	-8.15374	-8.62826	-8.16908	-7.83392	-7.83274	-7.55396	-7.58212	-7.44819	-7.4373	-7.32581	-7.22209	-7.25741	-7.35375	-7.47117	-7.58483	-7.5778	-7.63269	-7.85734	-7.74278	-7.97267	-7.84929	-7.61822	-7.5779	-7.82531	-8.13454	-9.1814	-8.23253	-7.69802	-7.64648	-7.96051	-7.79241	-8.04297	-9.31302	-9.68259	-8.50966	-8.62871	-9.40656	-8.73414	-8.07146	-7.75943	-7.45256	-7.42149	-7.90642	-7.71616
-8.31882	-7.89808	-7.45245	-7.3295	-7.27065	-7.49851	-8.22511	-9.25567	-8.20099	-7.77539	-7.82886	-7.54179	-7.58198	-7.42309	-7.43223	-7.30346	-7.24466	-7.29398	-7.45371	-7.6211	-7.67381	-7.62997	-7.61385	-7.76172	-7.69752	-8.05859	-7.99325	-7.65159	-7.61495	-7.76152	-7.9505	-8.47047	-8.10468	-7.63535	-7.64285	-8.01695	-7.77052	-8.15672	-9.89146	-10.0379	-8.62779	-8.50836	-9.00879	-8.55962	-7.95269	-7.64955	-7.43994	-7.31758	-7.83683	-7.50111
-8.91808	-8.15335	-7.45534	-7.28904	-7.21482	-7.42898	-8.17776	-8.89641	-8.17752	-7.73121	-7.82729	-7.56606	-7.60221	-7.42666	-7.44423	-7.30162	-7.28696	-7.34148	-7.56114	-7.81642	-7.79767	-7.68797	-7.60127	-7.6805	-7.69787	-8.19532	-8.19899	-7.69704	-7.65177	-7.67924	-7.80168	-8.06701	-7.93251	-7.57486	-7.6443	-8.01771	-7.81609	-8.34781	-9.93283	-9.4254	-8.8455	-8.38059	-8.68756	-8.27484	-7.83972	-7.52534	-7.43795	-7.24792	-7.7372	-7.36554
-9.82119	-8.38555	-7.43633	-7.22767	-7.15203	-7.335	-7.99983	-8.27034	-8.08028	-7.70401	-7.83229	-7.63263	-7.64195	-7.45631	-7.47078	-7.3223	-7.35018	-7.39993	-7.6634	-8.06501	-7.97968	-7.73273	-7.58726	-7.60945	-7.73489	-8.40479	-8.49413	-7.74433	-7.68018	-7.59687	-7.68964	-7.8052	-7.75989	-7.51619	-7.63972	-7.96276	-7.9533	-8.64955	-9.67922	-9.04773	-9.09916	-8.25617	-8.39535	-8.01014	-7.73475	-7.41166	-7.44207	-7.21143	-7.62141	-7.29092
-8.74755	-8.24621	-7.38762	-7.14895	-7.08369	-7.22637	-7.76749	-7.87319	-7.93314	-7.69345	-7.85059	-7.75093	-7.69899	-7.50819	-7.5092	-7.36886	-7.43621	-7.46896	-7.74314	-8.33794	-8.25489	-7.74043	-7.5644	-7.54458	-7.78957	-8.68268	-8.85518	-7.77732	-7.69296	-7.52704	-7.61084	-7.62751	-7.60564	-7.45894	-7.61186	-7.87392	-8.23102	-9.11349	-9.24416	-8.7963	-8.89435	-8.136	-8.12735	-7.79351	-7.63761	-7.32328	-7.44829	-7.20754	-7.50475	-7.26585
-8.2074	-7.88694	-7.31001	-7.05986	-7.01171	-7.11427	-7.53956	-7.59456	-7.77092	-7.69417	-7.89025	-7.93728	-7.76819	-7.57639	-7.55636	-7.44676	-7.54813	-7.54734	-7.7852	-8.45343	-8.63176	-7.69924	-7.52656	-7.48212	-7.82279	-8.79494	-8.83029	-7.78053	-7.68709	-7.47788	-7.5617	-7.50787	-7.47506	-7.40293	-7.54809	-7.77376	-8.75099	-9.45172	-8.73529	-8.5871	-8.41401	-8.01311	-7.88775	-7.62144	-7.54807	-7.2671	-7.45452	-7.2364	-7.39996	-7.28218
-7.86506	-7.57813	-7.21274	-6.9683	-6.93829	-7.0073	-7.33641	-7.38661	-7.61418	-7.69403	-7.95865	-8.22081	-7.83898	-7.65184	-7.60822	-7.56519	-7.6911	-7.63201	-7.78636	-8.27353	-8.67652	-7.62055	-7.47029	-7.4187	-7.78538	-8.48256	-8.40442	-7.75099	-7.66581	-7.45551	-7.53951	-7.43093	-7.36859	-7.34847	-7.45264	-7.67494	-8.86965	-9.00161	-8.30346	-8.37926	-8.02428	-7.87835	-7.67869	-7.486	-7.46689	-7.24602	-7.46194	-7.29912	-7.31637	-7.33278
-7.61022	-7.3443	-7.10821	-6.88114	-6.86579	-6.91062	-7.16187	-7.22716	-7.47069	-7.67543	-8.05638	-8.63093	-7.89296	-7.72178	-7.65951	-7.74084	-7.87352	-7.71654	-7.75627	-8.0198	-8.23077	-7.52721	-7.39609	-7.35165	-7.66697	-8.11028	-8.04115	-7.70106	-7.63777	-7.46609	-7.54254	-7.3852	-7.28537	-7.29634	-7.34361	-7.5815	-8.18961	-8.57532	-7.96221	-8.15775	-7.72861	-7.72773	-7.49956	-7.37979	-7.39601	-7.26131	-7.47533	-7.39809	-7.26057	-7.41012
-7.40705	-7.17006	-7.00714	-6.80344	-6.79654	-6.82673	-7.01504	-7.10431	-7.34274	-7.62439	-8.1573	-8.85575	-7.90694	-7.77063	-7.70347	-8.00817	-8.10707	-7.7892	-7.70873	-7.8127	-7.85841	-7.43745	-7.30856	-7.27941	-7.50674	-7.81071	-7.7689	-7.64748	-7.61405	-7.5175	-7.56975	-7.3603	-7.22433	-7.24776	-7.23963	-7.49271	-7.75381	-8.25044	-7.69386	-7.9257	-7.49999	-7.56597	-7.34836	-7.29641	-7.33827	-7.31347	-7.5023	-7.53725	-7.23744	-7.50537
-7.24251	-7.04273	-6.91698	-6.73851	-6.73275	-6.75643	-6.89408	-7.01092	-7.2313	-7.54232	-8.17691	-8.45178	-7.86658	-7.78317	-7.73202	-8.45541	-8.39123	-7.83309	-7.6546	-7.66196	-7.60056	-7.36085	-7.21509	-7.20183	-7.34353	-7.57121	-7.55943	-7.60029	-7.60532	-7.62182	-7.62006	-7.34651	-7.18447	-7.20433	-7.15269	-7.40627	-7.4711	-7.96875	-7.48192	-7.69463	-7.32033	-7.40323	-7.22265	-7.23031	-7.29676	-7.40205	-7.55232	-7.72164	-7.25108	-7.60802
-7.11211	-6.95412	-6.84247	-6.68828	-6.67645	-6.69953	-6.79712	-6.94225	-7.13755	-7.44543	-8.04134	-8.06597	-7.77853	-7.7497	-7.73679	-9.30558	-8.60286	-7.83242	-7.60074	-7.55976	-7.42646	-7.30095	-7.12365	-7.12017	-7.1946	-7.37211	-7.39327	-7.55899	-7.62027	-7.80046	-7.69028	-7.33616	-7.16488	-7.16805	-7.08848	-7.32076	-7.27833	-7.71059	-7.31415	-7.47603	-7.17808	-7.24959	-7.12006	-7.17684	-7.27397	-7.52379	-7.63687	-7.95213	-7.30553	-7.7053
-7.01458	-6.89909	-6.78657	-6.65365	-6.62943	-6.65535	-6.72244	-6.89486	-7.06322	-7.35291	-7.81952	-7.79588	-7.66295	-7.6708	-7.71137	-8.75653	-8.45757	-7.78389	-7.55154	-7.49928	-7.31777	-7.25827	-7.04108	-7.03681	-7.0634	-7.20019	-7.25794	-7.51322	-7.66381	-8.099	-7.77024	-7.3257	-7.16471	-7.14131	-7.04888	-7.23718	-7.14606	-7.47737	-7.18152	-7.27796	-7.06538	-7.11207	-7.03843	-7.13244	-7.27088	-7.66763	-7.77133	-8.19857	-7.40528	-7.78113
-6.94981	-6.87445	-6.75132	-6.63487	-6.59323	-6.62296	-6.66834	-6.86595	-7.01039	-7.27901	-7.60492	-7.60201	-7.53822	-7.55756	-7.6538	-8.11227	-8.13319	-7.70033	-7.51014	-7.47627	-7.26574	-7.23217	-6.97233	-6.95461	-6.94801	-7.0476	-7.1446	-7.44785	-7.73179	-8.64029	-7.83515	-7.3167	-7.18313	-7.12702	-7.03374	-7.15912	-7.05818	-7.27487	-7.0773	-7.10508	-6.97659	-6.99452	-6.97574	-7.09496	-7.28568	-7.80598	-7.98094	-8.33512	-7.55529	-7.81755
-6.91818	-6.8783	-6.73832	-6.63173	-6.56916	-6.60134	-6.6331	-6.85303	-6.98136	-7.23269	-7.43253	-7.4577	-7.41526	-7.4263	-7.56777	-7.7408	-7.84609	-7.60138	-7.47885	-7.4883	-7.26779	-7.22191	-6.92043	-6.87618	-6.8451	-6.91021	-7.04621	-7.35353	-7.79661	-9.29185	-7.84644	-7.31434	-7.21932	-7.12855	-7.04209	-7.09172	-7.00444	-7.10659	-6.99637	-6.95977	-6.90751	-6.89852	-6.93014	-7.06374	-7.3121	-7.89386	-8.31897	-8.25174	-7.75957	-7.80518
-6.92038	-6.90968	-6.74911	-6.64379	-6.55833	-6.58944	-6.61479	-6.85363	-6.9785	-7.22004	-7.30864	-7.34679	-7.29917	-7.29194	-7.46109	-7.49344	-7.62076	-7.50387	-7.45917	-7.5335	-7.32657	-7.22735	-6.88648	-6.80328	-6.75149	-6.78607	-6.95656	-7.23492	-7.79432	-8.46277	-7.78318	-7.32466	-7.27249	-7.14986	-7.07273	-7.04037	-6.97745	-6.97334	-6.93496	-6.84314	-6.855	-6.82427	-6.89971	-7.03954	-7.33824	-7.90385	-8.93651	-8.07754	-8.0144	-7.75563
-6.95753	-6.96835	-6.7853	-6.67056	-6.56164	-6.58626	-6.61121	-6.86502	-7.0042	-7.24679	-7.23226	-7.25881	-7.19197	-7.16478	-7.34287	-7.31887	-7.44743	-7.41933	-7.45185	-7.60883	-7.45144	-7.24931	-6.86953	-6.73646	-6.66465	-6.67428	-6.87018	-7.10647	-7.67719	-7.97005	-7.67035	-7.35234	-7.34186	-7.1956	-7.12483	-7.00969	-6.97127	-6.87427	-6.8904	-6.75577	-6.81679	-6.77115	-6.88244	-7.0241	-7.34922	-7.86038	-9.43428	-7.92918	-8.28619	-7.69621
-7.03132	-7.0546	-6.84872	-6.71177	-6.5798	-6.59078	-6.61975	-6.88387	-7.06046	-7.32066	-7.20125	-7.18657	-7.0943	-7.05045	-7.22123	-7.19378	-7.31721	-7.35541	-7.45725	-7.70665	-7.66461	-7.28927	-6.86587	-6.67489	-6.58284	-6.57418	-6.7828	-6.98232	-7.48795	-7.68197	-7.55064	-7.39961	-7.42646	-7.27159	-7.19853	-7.00307	-6.98053	-6.80769	-6.86106	-6.69816	-6.79143	-6.73804	-6.87598	-7.01961	-7.33618	-7.80719	-8.57415	-7.83218	-8.48369	-7.65388
-7.14449	-7.16904	-6.94145	-6.76767	-6.61322	-6.60194	-6.6374	-6.90587	-7.14776	-7.45462	-7.21286	-7.12518	-7.00624	-6.95113	-7.10243	-7.10476	-7.22441	-7.31794	-7.47615	-7.80923	-8.02335	-7.34757	-6.86814	-6.61658	-6.50495	-6.48498	-6.69218	-6.87112	-7.29415	-7.50183	-7.45295	-7.46605	-7.52445	-7.38565	-7.29557	-7.02217	-6.99985	-6.77144	-6.84624	-6.67117	-6.77825	-6.7234	-6.87758	-7.02815	-7.305	-7.77164	-8.11922	-7.78443	-8.53592	-7.64807
-7.30164	-7.31211	-7.06588	-6.83945	-6.66182	-6.6185	-6.66078	-6.92569	-7.26148	-7.67422	-7.26138	-7.07158	-6.92759	-6.86676	-6.99085	-7.04216	-7.16538	-7.31251	-7.51091	-7.88549	-8.74554	-7.41785	-6.86478	-6.55881	-6.43038	-6.40561	-6.59856	-6.7762	-7.12826	-7.39175	-7.39165	-7.54897	-7.63156	-7.5497	-7.42016	-7.06581	-7.02337	-6.76301	-6.84622	-6.67632	-6.77732	-6.72531	-6.88399	-7.05105	-7.27365	-7.76523	-7.84943	-7.77821	-8.47934	-7.69276
-7.5117	-7.48291	-7.22482	-6.92972	-6.72449	-6.63886	-6.68627	-6.93749	-7.38316	-8.04044	-7.33226	-7.02423	-6.85799	-6.79587	-6.88932	-6.9974	-7.13733	-7.34591	-7.56664	-7.90471	-9.51112	-7.47482	-6.84237	-6.49892	-6.35886	-6.33482	-6.50442	-6.69721	-6.99846	-7.33251	-7.37468	-7.64466	-7.73803	-7.78472	-7.57958	-7.12746	-7.04446	-6.77947	-6.8622	-6.71632	-6.78936	-6.74127	-6.8914	-7.08792	-7.2625	-7.79308	-7.67835	-7.80192	-8.3298	-7.80007
-7.79492	-7.6766	-7.42226	-7.04299	-6.79815	-6.66092	-6.71022	-6.93659	-7.46975	-8.75077	-7.39364	-6.98275	-6.79687	-6.73617	-6.79951	-6.96198	-7.13695	-7.4278	-7.65239	-7.86409	-8.271	-7.46594	-6.79191	-6.43531	-6.29043	-6.27133	-6.4135	-6.63169	-6.90406	-7.31144	-7.4095	-7.75056	-7.82553	-8.13518	-7.78283	-7.1909	-7.05621	-6.81742	-6.89638	-6.79591	-6.81545	-6.76798	-6.89573	-7.13502	-7.28912	-7.85993	-7.57195	-7.83569	-8.09174	-7.97889
-8.20821	-7.8789	-7.66677	-7.18584	-6.87584	-6.68184	-6.72925	-6.92159	-7.47235	-9.0251	-7.40207	-6.94742	-6.74348	-6.68499	-6.72215	-6.92777	-7.15842	-7.57334	-7.78145	-7.78596	-7.7852	-7.3526	-6.71464	-6.368	-6.2253	-6.21401	-6.3297	-6.5762	-6.84151	-7.31743	-7.50748	-7.86689	-7.87033	-8.71177	-8.02478	-7.22837	-7.05258	-6.87282	-6.95192	-6.92349	-6.85645	-6.80083	-6.89309	-7.18264	-7.36921	-7.97212	-7.51309	-7.84715	-7.82434	-8.20113
-8.99107	-8.05795	-7.98425	-7.36465	-6.9444	-6.69802	-6.74059	-6.89549	-7.39588	-8.17032	-7.34268	-6.91865	-6.69695	-6.63963	-6.65714	-6.88844	-7.1905	-7.80549	-7.96703	-7.68848	-7.48518	-7.16699	-6.62068	-6.29863	-6.16386	-6.16201	-6.25629	-6.52731	-6.80589	-7.33807	-7.69068	-7.99345	-7.85899	-9.18242	-8.20189	-7.21333	-7.03003	-6.94042	-7.03229	-7.1147	-6.9117	-6.83342	-6.88066	-7.21348	-7.51855	-8.13182	-7.48992	-7.80077	-7.5808	-8.27181
-9.49181	-8.1607	-8.47146	-7.56985	-6.98427	-6.70544	-6.74242	-6.86457	-7.29306	-7.75519	-7.2487	-6.89631	-6.65639	-6.5978	-6.60365	-6.84123	-7.21392	-8.12888	-8.18263	-7.57554	-7.26746	-6.96745	-6.52207	-6.22979	-6.10664	-6.11488	-6.19562	-6.48262	-6.79068	-7.35881	-8.01068	-8.11433	-7.80102	-8.46579	-8.08682	-7.14463	-6.98827	-7.01168	-7.13895	-7.40053	-6.97631	-6.85751	-6.8575	-7.20744	-7.74149	-8.29522	-7.48877	-7.68537	-7.37992	-8.03311
-8.34731	-8.13376	-9.81989	-7.71281	-6.97699	-6.70028	-6.73418	-6.836	-7.20573	-7.51814	-7.1614	-6.87944	-6.62111	-6.55795	-6.56019	-6.78725	-7.20503	-8.26903	-8.21905	-7.44647	-7.09467	-6.78674	-6.4278	-6.16429	-6.05433	-6.07258	-6.14906	-6.44136	-6.78747	-7.36514	-8.63373	-8.17167	-7.71825	-7.99534	-7.78533	-7.04625	-6.92978	-7.07035	-7.26264	-7.8373	-7.03658	-6.86431	-6.82502	-7.15589	-7.93069	-8.27695	-7.4867	-7.52245	-7.22199	-7.72345
-7.834	-7.97072	-8.74034	-7.61981	-6.91871	-6.68001	-6.7166	-6.81577	-7.15244	-7.38381	-7.10375	-6.86602	-6.59087	-6.51957	-6.52469	-6.73005	-7.15072	-7.92319	-7.94124	-7.30643	-6.95127	-6.63555	-6.34274	-6.10447	-6.00778	-6.0355	-6.11714	-6.40451	-6.78648	-7.34802	-9.40587	-8.09677	-7.62777	-7.68122	-7.49446	-6.94282	-6.85851	-7.08931	-7.36127	-8.23942	-7.0669	-6.84777	-6.78658	-7.07027	-7.78795	-7.99887	-7.44912	-7.34113	-7.10073	-7.46198
-7.49073	-7.72379	-7.93798	-7.3526	-6.8233	-6.64418	-6.69123	-6.80749	-7.14033	-7.32594	-7.0838	-6.85348	-6.56615	-6.48334	-6.49478	-6.67342	-7.05983	-7.5565	-7.61556	-7.16744	-6.83173	-6.5152	-6.26866	-6.052	-5.968	-6.00449	-6.09966	-6.37428	-6.77903	-7.30799	-8.33287	-7.92173	-7.53757	-7.44345	-7.25261	-6.84715	-6.77892	-7.04244	-7.35131	-7.79851	-7.04017	-6.80792	-6.74655	-6.97198	-7.45768	-7.66865	-7.3491	-7.161	-7.00737	-7.25141
-7.2308	-7.45344	-7.4666	-7.07719	-6.71035	-6.59467	-6.65976	-6.8117	-7.17359	-7.33711	-7.10152	-6.83972	-6.54837	-6.45099	-6.46822	-6.61979	-6.95323	-7.28966	-7.35639	-7.04304	-6.73528	-6.42371	-6.20535	-6.00786	-5.93618	-5.9808	-6.09584	-6.35324	-6.76129	-7.25335	-7.85647	-7.73208	-7.45044	-7.25132	-7.05467	-6.76228	-6.69553	-6.93166	-7.20526	-7.34379	-6.95327	-6.75116	-6.70925	-6.87879	-7.17458	-7.38412	-7.19608	-6.99256	-6.93171	-7.07926
-7.02317	-7.195	-7.12499	-6.84208	-6.59481	-6.53508	-6.62335	-6.82515	-7.25673	-7.42256	-7.15043	-6.82449	-6.53994	-6.42516	-6.44341	-6.56966	-6.84787	-7.10216	-7.16835	-6.9445	-6.6629	-6.35771	-6.15158	-5.97251	-5.91366	-5.9661	-6.10451	-6.34365	-6.73626	-7.19477	-7.59147	-7.57262	-7.36829	-7.09291	-6.89234	-6.68614	-6.61247	-6.78761	-7.00106	-7.03448	-6.83161	-6.6869	-6.67814	-6.80082	-6.96678	-7.15489	-7.02475	-6.84117	-6.86261	-6.93573
-6.85238	-6.96258	-6.8599	-6.64846	-6.48536	-6.46983	-6.58244	-6.8399	-7.39347	-7.60317	-7.21469	-6.81037	-6.54434	-6.40901	-6.41967	-6.52185	-6.75168	-6.97366	-7.04407	-6.88059	-6.61549	-6.31269	-6.10575	-5.94608	-5.90188	-5.96238	-6.12437	-6.34696	-6.71174	-7.14162	-7.43578	-7.45537	-7.29455	-6.96404	-6.75927	-6.61477	-6.53299	-6.64169	-6.8055	-6.8136	-6.70466	-6.62391	-6.65529	-6.74252	-6.82284	-6.97615	-6.86417	-6.70914	-6.78915	-6.81408
-6.70876	-6.7599	-6.64922	-6.4905	-6.38663	-6.40353	-6.53712	-6.8436	-7.57035	-7.92635	-7.26581	-6.80264	-6.56618	-6.40599	-6.39726	-6.47415	-6.66554	-6.88993	-6.98028	-6.85942	-6.59264	-6.28277	-6.06639	-5.92865	-5.90227	-5.97191	-6.15425	-6.3636	-6.69648	-7.10132	-7.35191	-7.38132	-7.23439	-6.86339	-6.65069	-6.54427	-6.45902	-6.51179	-6.64134	-6.65052	-6.59094	-6.56848	-6.64109	-6.70505	-6.73291	-6.84423	-6.72923	-6.59642	-6.70253	-6.70841
-6.5853	-6.58647	-6.48124	-6.36314	-6.30132	-6.34051	-6.48788	-6.82324	-7.68945	-8.37244	-7.27154	-6.8083	-6.6115	-6.41952	-6.37689	-6.42415	-6.58619	-6.83819	-6.97963	-6.89076	-6.59096	-6.26058	-6.03262	-5.92041	-5.91625	-5.99708	-6.1935	-6.39296	-6.6974	-7.07993	-7.32174	-7.34925	-7.19379	-6.79024	-6.56267	-6.47209	-6.39082	-6.40482	-6.51225	-6.53067	-6.49945	-6.52436	-6.63388	-6.68759	-6.69234	-6.75857	-6.62538	-6.50052	-6.59804	-6.61158
-6.47673	-6.44033	-6.34871	-6.26302	-6.23151	-6.28479	-6.43626	-6.77227	-7.57124	-8.09242	-7.22166	-6.83483	-6.68863	-6.45257	-6.35888	-6.36998	-6.50845	-6.80215	-7.05174	-6.98867	-6.60131	-6.2379	-6.00432	-5.92186	-5.94511	-6.04031	-6.24223	-6.43356	-6.71862	-7.08274	-7.33499	-7.35858	-7.1786	-6.74343	-6.49167	-6.39764	-6.32708	-6.32141	-6.41686	-6.44789	-6.4348	-6.49335	-6.6296	-6.68749	-6.70183	-6.72187	-6.55278	-6.41635	-6.47604	-6.51453
-6.37931	-6.319	-6.24654	-6.18813	-6.17936	-6.24016	-6.38497	-6.69483	-7.29026	-7.54599	-7.13504	-6.88911	-6.81015	-6.50679	-6.34242	-6.31079	-6.42716	-6.75842	-7.21151	-7.16977	-6.60524	-6.20751	-5.98224	-5.93407	-5.99009	-6.10389	-6.30143	-6.48351	-6.76145	-7.11453	-7.3855	-7.41047	-7.1938	-6.72071	-6.43456	-6.32231	-6.26537	-6.25856	-6.35297	-6.40143	-6.40073	-6.47576	-6.62154	-6.69928	-6.76865	-6.74061	-6.50721	-6.33653	-6.34132	-6.40822
-6.29077	-6.2198	-6.17078	-6.13763	-6.14753	-6.21027	-6.33733	-6.60171	-7.01051	-7.16444	-7.03497	-6.97549	-6.99793	-6.58036	-6.32505	-6.24678	-6.33888	-6.68074	-7.43455	-7.40014	-6.57614	-6.16564	-5.96768	-5.95874	-6.05252	-6.18973	-6.37276	-6.54145	-6.82427	-7.17918	-7.47056	-7.50897	-7.24266	-6.7185	-6.38906	-6.24899	-6.20296	-6.21037	-6.31816	-6.39523	-6.40236	-6.47035	-6.60057	-6.71217	-6.91032	-6.82522	-6.47813	-6.25306	-6.20138	-6.28798
-6.21004	-6.13984	-6.1179	-6.11162	-6.13959	-6.19874	-6.29634	-6.5033	-6.77471	-6.8905	-6.93278	-7.08936	-7.29781	-6.66302	-6.30286	-6.17887	-6.24298	-6.5564	-7.42135	-7.3606	-6.49424	-6.11294	-5.96207	-5.99847	-6.13425	-6.29895	-6.45817	-6.60776	-6.90258	-7.27817	-7.59181	-7.66275	-7.32482	-6.73212	-6.35433	-6.18119	-6.13774	-6.16817	-6.30844	-6.43881	-6.44818	-6.47302	-6.55659	-6.70688	-7.16023	-6.98288	-6.44596	-6.16058	-6.0643	-6.15658
-6.13696	-6.0759	-6.08426	-6.11104	-6.16068	-6.20929	-6.26367	-6.40614	-6.58133	-6.68497	-6.83049	-7.19887	-7.83496	-6.72867	-6.27164	-6.10841	-6.14142	-6.39662	-7.02247	-6.96372	-6.36482	-6.05313	-5.96626	-6.05684	-6.23862	-6.43115	-6.55913	-6.68605	-6.99005	-7.40607	-7.75742	-7.88856	-7.43159	-6.75729	-6.33152	-6.12216	-6.06874	-6.12106	-6.31451	-6.55057	-6.5521	-6.47344	-6.4813	-6.65714	-7.51366	-7.15373	-6.38539	-6.0593	-5.93734	-6.02255
-6.07177	-6.02432	-6.06551	-6.13743	-6.21867	-6.24552	-6.23883	-6.31315	-6.42304	-6.52749	-6.72824	-7.2268	-8.55968	-6.73798	-6.22882	-6.0369	-6.03768	-6.224	-6.61944	-6.57704	-6.21158	-5.9903	-5.97963	-6.13845	-6.37239	-6.58307	-6.67552	-6.7845	-7.08248	-7.54067	-7.98193	-8.21423	-7.53952	-6.79335	-6.32381	-6.07401	-5.99581	-6.05819	-6.31482	-6.7637	-6.7321	-6.45059	-6.37134	-6.54459	-7.41713	-7.06579	-6.28166	-5.95511	-5.82632	-5.89569
-6.01472	-5.9809	-6.05589	-6.1923	-6.32685	-6.30997	-6.21845	-6.22512	-6.2937	-6.40662	-6.62873	-7.12192	-7.67388	-6.67147	-6.17498	-5.96594	-5.93557	-6.05651	-6.2998	-6.27151	-6.05651	-5.9271	-5.99882	-6.24821	-6.54974	-6.74641	-6.803	-6.9176	-7.18485	-7.63458	-8.25065	-8.60619	-7.615	-6.8477	-6.33569	-6.03664	-5.91889	-5.97266	-6.27221	-7.09698	-6.9606	-6.37536	-6.22971	-6.37577	-6.88328	-6.70902	-6.14479	-5.85667	-5.73565	-5.78378
-5.96572	-5.941	-6.04758	-6.27447	-6.51092	-6.40045	-6.19612	-6.14221	-6.18887	-6.31537	-6.53749	-6.9458	-7.14914	-6.55455	-6.1139	-5.89723	-5.83844	-5.90369	-6.04827	-6.03131	-5.91202	-5.86431	-6.01646	-6.38784	-6.80243	-6.90369	-6.92692	-7.10982	-7.31804	-7.6407	-8.29689	-8.50777	-7.64546	-6.94027	-6.37094	-6.00651	-5.83733	-5.86448	-6.15547	-7.10272	-6.92312	-6.23163	-6.0644	-6.17531	-6.45333	-6.35845	-5.99933	-5.77253	-5.6687	-5.6917
-5.924	-5.89977	-6.03062	-6.37197	-6.83261	-6.49896	-6.16365	-6.06481	-6.10546	-6.24914	-6.46097	-6.77462	-6.83484	-6.42701	-6.05095	-5.83252	-5.74898	-5.76938	-5.84806	-5.84029	-5.78329	-5.80155	-6.02102	-6.54179	-7.21632	-7.0202	-7.01161	-7.39993	-7.52004	-7.5557	-7.90651	-8.00014	-7.64962	-7.11194	-6.42748	-5.97542	-5.75005	-5.73982	-5.97471	-6.56344	-6.50759	-6.03486	-5.88538	-5.9663	-6.12702	-6.07757	-5.86626	-5.70982	-5.62828	-5.62186
-5.88774	-5.85266	-5.99461	-6.44342	-7.52763	-6.55221	-6.11446	-5.99386	-6.04128	-6.20471	-6.4048	-6.63957	-6.6289	-6.3136	-5.99136	-5.77359	-5.6692	-5.6546	-5.68806	-5.68769	-5.67177	-5.73839	-6.00046	-6.64188	-8.21361	-7.04017	-7.00278	-7.76282	-7.79977	-7.39223	-7.46111	-7.54808	-7.61063	-7.45734	-6.48425	-5.93107	-5.65648	-5.60752	-5.7687	-6.10479	-6.09481	-5.81629	-5.7019	-5.76256	-5.86842	-5.85786	-5.75757	-5.6745	-5.61706	-5.57474
-5.85355	-5.79606	-5.93241	-6.41496	-8.24204	-6.49081	-6.04741	-5.93084	-5.99479	-6.17964	-6.37314	-6.5481	-6.49404	-6.22412	-5.93905	-5.7221	-5.60069	-5.55926	-5.5611	-5.56637	-5.57741	-5.67527	-5.94954	-6.58384	-7.88416	-6.92761	-6.87834	-7.59959	-7.75029	-7.15181	-7.07436	-7.15549	-7.42104	-8.17695	-6.48328	-5.8618	-5.55777	-5.47599	-5.56842	-5.76055	-5.76211	-5.59984	-5.52115	-5.5706	-5.65624	-5.68606	-5.6788	-5.67241	-5.63792	-5.54919
-5.81621	-5.72791	-5.84361	-6.26203	-6.90732	-6.32342	-5.96784	-5.87754	-5.96494	-6.17194	-6.36873	-6.50142	-6.41372	-6.1608	-5.89642	-5.67952	-5.54474	-5.48296	-5.46247	-5.47151	-5.49963	-5.61387	-5.87439	-6.39276	-6.99055	-6.72122	-6.6803	-7.07606	-7.223	-6.85702	-6.73702	-6.80203	-7.06332	-7.5132	-6.36376	-5.76443	-5.45719	-5.35203	-5.38866	-5.49354	-5.49406	-5.39755	-5.3481	-5.393	-5.47775	-5.55155	-5.63188	-5.71065	-5.69416	-5.54235
-5.76903	-5.64803	-5.73444	-6.04932	-6.37409	-6.12285	-5.88463	-5.83579	-5.95105	-6.17986	-6.39309	-6.50082	-6.38015	-6.12259	-5.86445	-5.64708	-5.50246	-5.42539	-5.389	-5.39964	-5.43773	-5.55682	-5.78854	-6.1785	-6.54007	-6.48796	-6.46126	-6.65981	-6.75029	-6.54946	-6.43698	-6.48167	-6.66983	-6.78205	-6.15135	-5.6472	-5.35966	-5.24075	-5.23467	-5.28159	-5.2747	-5.21402	-5.18586	-5.23049	-5.32468	-5.44554	-5.61633	-5.79996	-5.789	-5.54934
-5.70568	-5.55814	-5.61412	-5.83684	-6.03506	-5.93629	-5.80639	-5.80737	-5.95282	-6.20179	-6.44635	-6.55019	-6.38987	-6.10676	-5.84304	-5.62575	-5.47495	-5.3865	-5.33858	-5.34822	-5.39095	-5.50706	-5.70555	-5.99376	-6.24257	-6.26757	-6.24989	-6.33891	-6.3806	-6.25911	-6.16794	-6.19336	-6.31409	-6.31553	-5.91769	-5.52399	-5.27057	-5.14607	-5.10773	-5.11211	-5.09351	-5.05031	-5.03621	-5.08301	-5.19128	-5.35989	-5.62827	-5.95931	-5.92269	-5.56316
-5.62316	-5.46134	-5.49122	-5.64714	-5.79065	-5.77846	-5.73953	-5.79391	-5.97037	-6.23621	-6.52634	-6.65844	-6.44154	-6.10922	-5.83132	-5.6162	-5.46331	-5.36665	-5.30985	-5.31528	-5.35852	-5.46732	-5.63527	-5.84978	-6.03026	-6.07489	-6.05721	-6.08082	-6.08415	-5.99844	-5.92697	-5.93644	-6.00855	-5.97342	-5.70278	-5.40716	-5.19491	-5.07111	-5.00788	-4.97754	-4.94355	-4.906	-4.90004	-4.95019	-5.07341	-5.28653	-5.65694	-6.22742	-6.08082	-5.57568
-5.52382	-5.36155	-5.37211	-5.48426	-5.60492	-5.65085	-5.68806	-5.797	-6.00433	-6.28178	-6.62629	-6.84465	-6.53334	-6.12423	-5.82784	-5.61883	-5.46881	-5.36667	-5.30203	-5.2992	-5.3395	-5.43971	-5.58387	-5.74639	-5.87714	-5.91352	-5.88658	-5.86714	-5.84075	-5.77012	-5.71257	-5.70977	-5.7492	-5.70585	-5.51786	-5.30475	-5.13688	-5.01868	-4.93491	-4.87294	-4.82002	-4.78009	-4.77768	-4.83155	-4.96816	-5.2178	-5.67925	-6.68993	-6.20359	-5.58005
-5.41445	-5.2628	-5.26095	-5.34669	-5.46054	-5.55118	-5.65412	-5.81825	-6.05602	-6.33746	-6.73115	-7.15336	-6.65658	-6.14418	-5.83088	-5.63373	-5.49294	-5.38805	-5.31485	-5.29856	-5.33275	-5.42561	-5.55517	-5.6821	-5.77093	-5.78288	-5.73835	-5.68758	-5.63838	-5.57307	-5.5237	-5.51184	-5.52992	-5.49024	-5.36325	-5.22086	-5.09991	-4.99161	-4.88882	-4.79486	-4.71934	-4.67142	-4.66915	-4.7266	-4.87369	-5.14773	-5.66143	-7.1405	-6.18889	-5.57384
-5.30336	-5.16877	-5.16029	-5.23174	-5.34762	-5.47634	-5.63852	-5.85949	-6.12772	-6.40258	-6.81587	-7.71845	-6.77993	-6.16037	-5.83857	-5.66061	-5.53761	-5.43319	-5.34844	-5.31192	-5.33677	-5.42563	-5.55183	-5.65656	-5.70523	-5.68086	-5.61175	-5.53612	-5.46959	-5.40508	-5.35947	-5.34109	-5.3455	-5.31441	-5.23627	-5.15698	-5.08687	-4.99321	-4.8699	-4.74052	-4.63863	-4.57883	-4.57427	-4.63491	-4.78903	-5.07363	-5.58255	-6.51889	-6.03762	-5.5601
-5.19786	-5.08254	-5.07166	-5.13688	-5.25975	-5.42312	-5.64103	-5.92284	-6.22321	-6.4769	-6.85555	-8.64064	-6.83524	-6.16528	-5.8491	-5.69863	-5.60528	-5.50587	-5.40321	-5.33756	-5.34961	-5.43945	-5.57613	-5.67146	-5.67645	-5.60475	-5.50559	-5.4091	-5.32955	-5.26391	-5.21904	-5.19602	-5.19189	-5.17104	-5.13372	-5.11287	-5.10036	-5.02792	-4.87868	-4.70737	-4.57538	-4.50119	-4.4928	-4.55613	-4.71397	-4.99672	-5.45761	-6.0279	-5.85102	-5.54516
-5.10328	-5.00649	-4.99593	-5.05996	-5.19237	-5.3882	-5.66031	-6.01085	-6.34864	-6.56019	-6.84623	-7.62427	-6.77345	-6.15569	-5.86084	-5.74611	-5.69917	-5.61213	-5.47964	-5.37322	-5.36882	-5.46571	-5.63039	-5.73136	-5.6823	-5.55139	-5.41856	-5.30416	-5.21499	-5.14756	-5.10165	-5.07538	-5.06603	-5.05537	-5.05263	-5.08696	-5.14269	-5.1023	-4.91575	-4.69259	-4.52725	-4.43747	-4.42446	-4.48992	-4.64879	-4.92107	-5.31984	-5.71283	-5.68663	-5.53519
-5.02307	-4.94238	-4.93361	-4.99924	-5.14198	-5.36803	-5.69345	-6.12613	-6.51448	-6.65139	-6.80763	-7.10965	-6.64064	-6.13411	-5.8724	-5.80003	-5.82326	-5.76216	-5.57743	-5.41561	-5.39144	-5.5016	-5.71671	-5.8456	-5.72026	-5.51714	-5.34939	-5.2198	-5.12365	-5.05441	-5.00659	-4.97807	-4.96567	-4.96418	-4.99032	-5.07645	-5.21546	-5.22723	-4.98091	-4.6926	-4.492	-4.38673	-4.36895	-4.43606	-4.59412	-4.85176	-5.194	-5.49788	-5.55743	-5.53371
-4.9593	-4.89145	-4.88497	-4.95337	-5.10582	-5.35872	-5.7353	-6.26979	-6.74014	-6.74673	-6.76312	-6.82432	-6.50618	-6.10706	-5.88265	-5.85549	-5.98117	-5.97468	-5.6935	-5.45995	-5.41415	-5.54236	-5.83531	-6.03303	-5.78534	-5.49778	-5.29692	-5.15501	-5.05398	-4.9832	-4.93329	-4.90324	-4.88914	-4.89523	-4.94449	-5.07724	-5.31771	-5.42287	-5.07114	-4.70274	-4.46747	-4.34817	-4.32605	-4.39435	-4.55065	-4.79344	-5.092	-5.34946	-5.46227	-5.54062
-4.91315	-4.85456	-4.85016	-4.92132	-5.08166	-5.35617	-5.77771	-6.43533	-7.06718	-6.83696	-6.72677	-6.65498	-6.40291	-6.08189	-5.89068	-5.90528	-6.17049	-6.28906	-5.81701	-5.49989	-5.43354	-5.58108	-5.97853	-6.33618	-5.86578	-5.48874	-5.26018	-5.10915	-5.0049	-4.93299	-4.88127	-4.85025	-4.83526	-4.84698	-4.91322	-5.08408	-5.44023	-5.73389	-5.17569	-4.71712	-4.45167	-4.32112	-4.29556	-4.36465	-4.51906	-4.74958	-5.01821	-5.25134	-5.3975	-5.55238
signal_discrimination
15.6066	11.8014	7.7573	3.56804	-0.52329	-4.18328	-7.06399	-8.87807	-9.45695	-8.78094	-6.97646	-4.2839	-1.00511	2.55575	6.14436	9.58994	12.8141	15.8149	18.6321	21.3037	23.8266	26.1318	28.0819	29.4922	30.1727	29.9799	28.8675	26.924	24.3845	21.6143	19.0632	17.1964	16.4158	16.9837	18.9642	22.1933	26.2848	30.6712	34.6748	37.5973	38.8134	37.8549	34.4714	28.6591	20.6552	10.8993	-0.029952	-11.4918	-22.8629	-33.6065
spectrogram_discrimination
-8.01909	-8.18595	-8.63524	-8.57542	-8.68886	-8.80124	-8.51966	-8.39578	-8.20315	-7.97823	-7.8139	-7.72902	-7.5759	-7.47388	-7.50901	-7.47535	-7.50672	-7.5924	-7.65734	-7.70064	-7.81666	-7.83973	-7.7966	-7.83806	-7.8774	-7.97616	-8.29442	-8.71475	-9.08256	-8.5101	-8.13172	-7.90815	-7.82366	-7.8149	-7.8314	-7.83385	-7.83385	-7.89026	-7.88309	-7.79181	-7.76882	-7.78981	-7.69313	-7.6191	-7.66017	-7.64087	-7.7228	-7.71759	-7.73995	-7.69141
-7.85989	-8.0153	-8.56709	-8.50251	-8.59883	-8.76262	-8.49954	-8.3307	-8.12015	-7.88717	-7.6758	-7.60933	-7.48455	-7.41256	-7.43336	-7.39394	-7.44458	-7.54188	-7.63911	-7.72985	-7.86766	-7.83287	-7.75135	-7.76544	-7.81904	-7.89631	-8.21031	-8.80396	-9.45672	-8.54448	-8.03055	-7.84642	-7.77169	-7.73567	-7.74691	-7.76428	-7.83404	-7.89072	-7.90879	-7.74641	-7.68104	-7.70664	-7.62316	-7.53098	-7.52343	-7.4781	-7.57983	-7.61361	-7.64179	-7.58216
-7.73155	-7.87733	-8.45699	-8.42462	-8.55392	-8.77992	-8.52548	-8.26874	-8.03355	-7.79906	-7.56418	-7.51083	-7.41899	-7.37801	-7.37696	-7.33334	-7.39634	-7.50356	-7.64391	-7.8053	-7.95906	-7.84592	-7.72214	-7.70432	-7.76944	-7.83059	-8.12338	-8.78659	-10.2278	-8.54232	-7.92408	-7.77299	-7.70542	-7.64271	-7.65625	-7.70711	-7.86574	-7.93425	-7.96781	-7.73366	-7.61821	-7.63102	-7.56697	-7.46987	-7.42369	-7.36731	-7.47407	-7.53466	-7.56332	-7.50225
-7.63331	-7.77049	-8.31896	-8.34771	-8.53706	-8.87498	-8.5964	-8.20822	-7.94223	-7.71196	-7.47856	-7.43685	-7.38083	-7.37026	-7.34079	-7.29219	-7.35885	-7.47408	-7.66766	-7.93287	-8.09973	-7.87559	-7.7059	-7.65533	-7.73038	-7.78391	-8.04214	-8.63533	-9.69718	-8.45598	-7.82327	-7.69202	-7.62476	-7.54376	-7.56868	-7.66643	-7.92825	-8.02987	-8.06108	-7.75097	-7.57746	-7.56199	-7.51905	-7.43086	-7.35634	-7.2995	-7.40076	-7.47741	-7.50376	-7.45034
-7.56317	-7.69326	-8.17178	-8.27729	-8.5223	-9.09367	-8.69722	-8.14651	-7.84688	-7.62581	-7.41735	-7.38911	-7.37242	-7.39037	-7.32587	-7.26889	-7.32922	-7.45007	-7.70315	-8.11861	-8.3095	-7.91539	-7.69861	-7.61897	-7.70371	-7.76044	-7.97485	-8.43439	-8.98192	-8.28855	-7.73337	-7.60831	-7.53438	-7.44854	-7.4926	-7.64506	-8.01834	-8.19456	-8.18913	-7.79298	-7.55553	-7.50074	-7.47566	-7.40884	-7.31725	-7.26809	-7.35551	-7.4391	-7.46316	-7.42567
-7.51927	-7.6444	-8.03179	-8.21669	-8.47862	-9.56715	-8.76719	-8.07988	-7.74968	-7.54216	-7.37829	-7.36826	-7.39725	-7.44063	-7.33297	-7.26139	-7.30513	-7.42852	-7.73862	-8.35148	-8.63354	-7.95313	-7.69517	-7.59545	-7.69151	-7.764	-7.92846	-8.25021	-8.55169	-8.0889	-7.65504	-7.52584	-7.442	-7.36575	-7.43439	-7.64434	-8.1258	-8.46527	-8.34665	-7.84823	-7.54882	-7.45019	-7.43599	-7.39843	-7.30225	-7.26737	-7.33402	-7.41761	-7.44244	-7.42795
-7.50037	-7.62311	-7.91089	-8.167	-8.39056	-10.3209	-8.70061	-8.00457	-7.6537	-7.46345	-7.3584	-7.37402	-7.46063	-7.5251	-7.36202	-7.26709	-7.28501	-7.40736	-7.75857	-8.52747	-9.16068	-7.97014	-7.68983	-7.58452	-7.69638	-7.79887	-7.90881	-8.10265	-8.25137	-7.89608	-7.58627	-7.44761	-7.3559	-7.30213	-7.39876	-7.66421	-8.22596	-8.94828	-8.5035	-7.89539	-7.55343	-7.41426	-7.40249	-7.39457	-7.30663	-7.29139	-7.33187	-7.41174	-7.44342	-7.45724
-7.50582	-7.62927	-7.81727	-8.12763	-8.2722	-9.28744	-8.49704	-7.91864	-7.5623	-7.39228	-7.35385	-7.40475	-7.57099	-7.65024	-7.41098	-7.28261	-7.26827	-7.3859	-7.74979	-8.45036	-9.32491	-7.94779	-7.67726	-7.5853	-7.72133	-7.87085	-7.92142	-7.99256	-8.02699	-7.72617	-7.52385	-7.37606	-7.28319	-7.26279	-7.38955	-7.70294	-8.27876	-10.242	-8.57406	-7.90665	-7.5655	-7.39711	-7.38022	-7.39354	-7.32484	-7.33316	-7.34444	-7.42144	-7.46908	-7.51383
-7.53496	-7.66369	-7.75704	-8.09696	-8.15032	-8.69759	-8.26072	-7.82369	-7.47872	-7.33082	-7.35978	-7.45619	-7.74206	-7.82557	-7.47385	-7.30387	-7.25535	-7.36509	-7.71015	-8.21372	-8.68059	-7.88117	-7.65411	-7.59598	-7.76921	-7.9892	-7.97243	-7.91545	-7.85373	-7.58297	-7.4646	-7.31325	-7.22924	-7.25203	-7.41047	-7.75683	-8.25671	-9.27117	-8.48078	-7.86623	-7.58173	-7.40281	-7.37581	-7.39432	-7.35042	-7.38397	-7.36709	-7.44794	-7.52396	-7.59792
-7.58574	-7.72851	-7.73586	-8.07281	-8.04425	-8.32933	-8.05058	-7.72493	-7.4058	-7.28065	-7.37023	-7.51913	-7.99518	-8.06013	-7.53795	-7.32647	-7.24766	-7.34731	-7.65006	-7.99095	-8.2387	-7.78382	-7.62008	-7.61352	-7.84086	-8.17048	-8.06959	-7.86501	-7.71747	-7.46584	-7.4063	-7.26088	-7.19788	-7.27411	-7.46587	-7.82026	-8.17659	-8.58818	-8.28565	-7.78585	-7.59965	-7.43518	-7.39682	-7.39924	-7.37668	-7.43342	-7.3955	-7.49385	-7.61509	-7.70882
-7.65172	-7.82765	-7.7607	-8.05279	-7.96222	-8.07226	-7.8799	-7.62958	-7.346	-7.24263	-7.37851	-7.57685	-8.33934	-8.32806	-7.58365	-7.34659	-7.24732	-7.33588	-7.58467	-7.82012	-7.94082	-7.67634	-7.57774	-7.63332	-7.93031	-8.44844	-8.22178	-7.83348	-7.609	-7.37294	-7.3483	-7.22016	-7.19172	-7.33404	-7.56177	-7.88667	-8.07614	-8.22507	-8.08028	-7.69159	-7.61755	-7.49772	-7.45206	-7.41353	-7.39801	-7.47038	-7.42613	-7.56299	-7.75406	-7.84309
-7.71731	-7.96682	-7.84239	-8.03435	-7.90479	-7.88574	-7.74792	-7.54508	-7.30143	-7.21705	-7.37811	-7.6066	-8.54436	-8.43592	-7.59257	-7.36214	-7.25699	-7.33459	-7.52643	-7.69647	-7.72873	-7.57488	-7.53127	-7.64926	-8.01461	-8.90124	-8.42929	-7.81146	-7.52189	-7.30242	-7.29158	-7.19174	-7.21233	-7.43817	-7.7075	-7.95131	-7.97989	-7.98859	-7.89987	-7.60411	-7.63388	-7.59312	-7.5532	-7.44434	-7.41136	-7.48545	-7.45638	-7.65998	-7.96218	-7.99044
-7.75539	-8.15068	-8.00087	-8.01473	-7.86731	-7.75021	-7.65154	-7.47801	-7.27394	-7.20368	-7.36415	-7.59119	-8.25042	-8.22494	-7.5624	-7.37365	-7.27975	-7.34729	-7.48309	-7.61055	-7.576	-7.48873	-7.48504	-7.65451	-8.04674	-9.52059	-8.62504	-7.78883	-7.45195	-7.2528	-7.23846	-7.17556	-7.25989	-7.59386	-7.91926	-8.01405	-7.89551	-7.82147	-7.75049	-7.53402	-7.64663	-7.72136	-7.7187	-7.49978	-7.41681	-7.47381	-7.48441	-7.78834	-8.28644	-8.12747
-7.74008	-8.36411	-8.27945	-7.99067	-7.84095	-7.65439	-7.58817	-7.43405	-7.26524	-7.2018	-7.33468	-7.53264	-7.89465	-7.94035	-7.50936	-7.38418	-7.31907	-7.37784	-7.45887	-7.55435	-7.46917	-7.4224	-7.44285	-7.64362	-7.98826	-9.01363	-8.59438	-7.75748	-7.39705	-7.2231	-7.19206	-7.17086	-7.33176	-7.80299	-8.22874	-8.07882	-7.82143	-7.6982	-7.63076	-7.48533	-7.65342	-7.87368	-7.98459	-7.58827	-7.41676	-7.43705	-7.50854	-7.94352	-8.87264	-8.21786
-7.67212	-8.50545	-8.7913	-7.95824	-7.81358	-7.59069	-7.55632	-7.41854	-7.27696	-7.21021	-7.29119	-7.44837	-7.63074	-7.70622	-7.45427	-7.39841	-7.37893	-7.43025	-7.45597	-7.52159	-7.40053	-7.37787	-7.40783	-7.61506	-7.86118	-8.4823	-8.33885	-7.71475	-7.35709	-7.21291	-7.15577	-7.17618	-7.41896	-8.02418	-8.69929	-8.14599	-7.75268	-7.60496	-7.53842	-7.4591	-7.65269	-8.01934	-8.44218	-7.71699	-7.41436	-7.38223	-7.52655	-8.09024	-10.322	-8.23673
-7.57872	-8.41352	-9.34772	-7.91326	-7.77302	-7.55316	-7.55552	-7.43735	-7.31062	-7.22706	-7.23785	-7.35605	-7.44021	-7.52791	-7.41159	-7.42148	-7.46415	-7.50895	-7.47559	-7.5074	-7.36519	-7.35592	-7.38259	-7.57239	-7.71798	-8.1496	-8.07203	-7.66441	-7.33383	-7.22245	-7.13295	-7.18939	-7.50049	-8.09069	-9.19734	-8.19641	-7.68446	-7.53356	-7.47181	-7.4554	-7.6455	-8.09963	-9.33026	-7.8832	-7.41196	-7.31899	-7.53514	-8.13619	-8.84309	-8.19754
-7.48813	-8.17674	-8.56705	-7.85247	-7.71255	-7.5364	-7.58598	-7.4983	-7.36742	-7.24963	-7.18018	-7.26613	-7.30117	-7.39438	-7.38785	-7.45811	-7.58097	-7.61928	-7.51855	-7.50817	-7.3597	-7.35684	-7.36957	-7.52287	-7.5921	-7.92158	-7.85936	-7.6142	-7.33049	-7.2527	-7.12677	-7.20776	-7.54235	-7.91723	-8.763	-8.179	-7.61432	-7.479	-7.43006	-7.47447	-7.63668	-8.07966	-8.76278	-8.03871	-7.41	-7.25635	-7.52994	-8.02399	-8.29214	-8.13395
-7.41691	-7.94703	-8.06314	-7.77542	-7.63448	-7.53476	-7.64771	-7.61373	-7.44743	-7.27403	-7.12371	-7.18301	-7.19902	-7.29609	-7.3837	-7.51203	-7.73814	-7.76823	-7.58542	-7.52159	-7.38143	-7.3807	-7.37125	-7.47502	-7.49591	-7.75684	-7.69976	-7.57211	-7.35154	-7.30551	-7.14015	-7.22813	-7.51819	-7.68512	-8.30012	-8.05352	-7.54282	-7.4381	-7.4129	-7.51719	-7.63417	-8.00002	-8.14964	-8.04716	-7.40623	-7.20092	-7.50623	-7.83482	-7.99178	-8.0704
-7.37223	-7.76411	-7.75222	-7.68537	-7.54766	-7.54187	-7.73809	-7.80651	-7.5476	-7.29515	-7.07311	-7.1081	-7.1238	-7.22595	-7.39539	-7.58539	-7.9491	-7.96534	-7.67649	-7.54687	-7.42814	-7.42745	-7.39028	-7.43667	-7.43197	-7.63491	-7.58376	-7.54425	-7.4027	-7.38396	-7.17566	-7.24728	-7.43743	-7.49329	-7.98696	-7.85518	-7.47281	-7.40864	-7.42034	-7.58547	-7.64763	-7.91765	-7.81909	-7.86434	-7.39526	-7.15636	-7.46085	-7.65222	-7.80723	-8.01769
-7.35666	-7.62744	-7.54413	-7.58852	-7.46198	-7.55053	-7.84543	-8.12868	-7.65726	-7.30728	-7.0318	-7.04198	-7.06832	-7.17839	-7.41552	-7.6774	-8.2359	-8.22287	-7.79137	-7.58488	-7.49784	-7.49681	-7.42969	-7.41433	-7.39929	-7.54406	-7.50307	-7.53421	-7.49145	-7.49278	-7.23538	-7.26258	-7.33303	-7.352	-7.75347	-7.6465	-7.40801	-7.38869	-7.45206	-7.68253	-7.68748	-7.85921	-7.62113	-7.62931	-7.36949	-7.12361	-7.39443	-7.50397	-7.69427	-7.97952
-7.37105	-7.53052	-7.40272	-7.49203	-7.38487	-7.5533	-7.93701	-8.75314	-7.75131	-7.30565	-7.00181	-6.9854	-7.02736	-7.14856	-7.43426	-7.78132	-8.63124	-8.54685	-7.92821	-7.63826	-7.5886	-7.58805	-7.49307	-7.41349	-7.39564	-7.47677	-7.45109	-7.54316	-7.62816	-7.63926	-7.32008	-7.27261	-7.23172	-7.25331	-7.5652	-7.46143	-7.35184	-7.37634	-7.50637	-7.81314	-7.76545	-7.82846	-7.50446	-7.42468	-7.32235	-7.10133	-7.31234	-7.39357	-7.6324	-7.95762
-7.41619	-7.46736	-7.31061	-7.40226	-7.3207	-7.54424	-7.95923	-9.93617	-7.79219	-7.28849	-6.98383	-6.93948	-6.99729	-7.13182	-7.44234	-7.87931	-9.08204	-8.86905	-8.08281	-7.71147	-7.69832	-7.6995	-7.5851	-7.43915	-7.4179	-7.42771	-7.42215	-7.56966	-7.82813	-7.83442	-7.42742	-7.27783	-7.14641	-7.18815	-7.4072	-7.31051	-7.30689	-7.36982	-7.57811	-7.98343	-7.89692	-7.81749	-7.44482	-7.26509	-7.25274	-7.08644	-7.2231	-7.31845	-7.60925	-7.95425
-7.49384	-7.43292	-7.25836	-7.32395	-7.27159	-7.52099	-7.88842	-8.51332	-7.75878	-7.25794	-6.97723	-6.90552	-6.97603	-7.12379	-7.43553	-7.94095	-9.02724	-8.93279	-8.24834	-7.81093	-7.82415	-7.82765	-7.71249	-7.49647	-7.46153	-7.39277	-7.4108	-7.60889	-8.11161	-8.09307	-7.54783	-7.28042	-7.08153	-7.1485	-7.27371	-7.19503	-7.27483	-7.36816	-7.65576	-8.19795	-8.10658	-7.81152	-7.42546	-7.14716	-7.16677	-7.07478	-7.13581	-7.2749	-7.61486	-7.97321
-7.60776	-7.42261	-7.24018	-7.26012	-7.23816	-7.48603	-7.76579	-7.99923	-7.67165	-7.21915	-6.98016	-6.88473	-6.96303	-7.12085	-7.41681	-7.94014	-8.67444	-8.76017	-8.41834	-7.94541	-7.96112	-7.96559	-7.88631	-7.59114	-7.51919	-7.36847	-7.41124	-7.65141	-8.46644	-8.41687	-7.65879	-7.28369	-7.03778	-7.12713	-7.16303	-7.11347	-7.25656	-7.3718	-7.71996	-8.4419	-8.44012	-7.79345	-7.42844	-7.06501	-7.07475	-7.06203	-7.05811	-7.25863	-7.63849	-8.02015
-7.76492	-7.43168	-7.25164	-7.21233	-7.22015	-7.44578	-7.64334	-7.71479	-7.56789	-7.17809	-6.9898	-6.87806	-6.95913	-7.12111	-7.39416	-7.88221	-8.42339	-8.60178	-8.59546	-8.12644	-8.09971	-8.10023	-8.12791	-7.72869	-7.57883	-7.35146	-7.41703	-7.6829	-8.60951	-8.66853	-7.72728	-7.29097	-7.01459	-7.11728	-7.07479	-7.06359	-7.25238	-7.38314	-7.75069	-8.61812	-8.9348	-7.75177	-7.42983	-7.01296	-6.98681	-7.04478	-6.99564	-7.26405	-7.66681	-8.10274
-7.97685	-7.45463	-7.28758	-7.18089	-7.21657	-7.40839	-7.54853	-7.5446	-7.47209	-7.13978	-7.0028	-6.88602	-6.96629	-7.12526	-7.37615	-7.79741	-8.26193	-8.51374	-8.80435	-8.36518	-8.22313	-8.20922	-8.48813	-7.90843	-7.62271	-7.33818	-7.42116	-7.68803	-8.34222	-8.55133	-7.73551	-7.30451	-7.01093	-7.11266	-7.00884	-7.04292	-7.26209	-7.40647	-7.74401	-8.56597	-8.91733	-7.68696	-7.40328	-6.98541	-6.91052	-7.02155	-6.9522	-7.28312	-7.68464	-8.22997
-8.25715	-7.48483	-7.33933	-7.165	-7.2257	-7.38174	-7.49217	-7.45035	-7.39434	-7.1075	-7.01605	-6.90867	-6.98733	-7.1368	-7.36929	-7.7127	-8.15217	-8.48102	-9.11164	-8.64098	-8.30784	-8.2627	-9.14557	-8.09594	-7.6318	-7.32466	-7.41667	-7.65898	-8.06492	-8.28604	-7.70351	-7.32458	-7.02554	-7.10794	-6.96479	-7.04845	-7.28499	-7.44756	-7.71792	-8.3606	-8.39327	-7.60833	-7.33561	-6.97607	-6.85059	-6.99329	-6.9303	-7.30474	-7.67964	-8.40475
-8.5817	-7.51461	-7.3913	-7.16284	-7.24492	-7.37242	-7.47956	-7.41574	-7.33686	-7.08282	-7.02748	-6.94553	-7.02578	-7.16162	-7.37738	-7.64172	-8.06507	-8.46856	-9.73051	-8.77185	-8.33235	-8.23991	-10.6389	-8.1693	-7.59675	-7.30666	-7.39793	-7.60078	-7.88026	-8.08335	-7.66863	-7.34889	-7.05666	-7.0994	-6.94205	-7.07618	-7.31976	-7.51322	-7.69858	-8.15314	-8.03025	-7.52554	-7.23698	-6.97739	-6.80955	-6.96337	-6.93163	-7.31666	-7.64838	-8.58091
-8.712	-7.53641	-7.42083	-7.17149	-7.27045	-7.38531	-7.51659	-7.43324	-7.29834	-7.06594	-7.03653	-6.99558	-7.08579	-7.20735	-7.40219	-7.58867	-7.97952	-8.4252	-10.789	-8.58185	-8.28966	-8.1494	-8.89497	-8.03871	-7.52479	-7.28037	-7.36212	-7.5264	-7.77264	-7.96187	-7.65961	-7.37256	-7.10174	-7.0856	-6.93994	-7.1204	-7.36439	-7.61102	-7.70768	-7.98628	-7.78968	-7.44347	-7.12888	-6.98046	-6.78844	-6.93706	-6.95754	-7.31091	-7.59712	-8.57655
-8.49172	-7.54484	-7.40861	-7.18694	-7.29723	-7.42298	-7.61383	-7.49879	-7.27562	-7.05621	-7.04397	-7.0572	-7.17219	-7.28322	-7.44415	-7.55307	-7.88473	-8.31278	-9.22918	-8.30825	-8.19026	-8.02192	-8.34405	-7.82316	-7.43269	-7.24343	-7.30994	-7.44822	-7.72188	-7.914	-7.69439	-7.38921	-7.15684	-7.06732	-6.95779	-7.17349	-7.41615	-7.74916	-7.7618	-7.86135	-7.62514	-7.36231	-7.02826	-6.97651	-6.7873	-6.9209	-7.00938	-7.28888	-7.53601	-8.32551
-8.23343	-7.53872	-7.35504	-7.20422	-7.31904	-7.4836	-7.79337	-7.60658	-7.26413	-7.05256	-7.05114	-7.12804	-7.29051	-7.40103	-7.50289	-7.53224	-7.78109	-8.14536	-8.64741	-8.08498	-8.05525	-7.88728	-8.00961	-7.6254	-7.3356	-7.19574	-7.24519	-7.37391	-7.70812	-7.93726	-7.78761	-7.39361	-7.21628	-7.04705	-6.99516	-7.22696	-7.47194	-7.93482	-7.8777	-7.77378	-7.5105	-7.27973	-6.94342	-6.95963	-6.80531	-6.92222	-7.089	-7.26035	-7.47348	-8.0257
-8.04658	-7.52141	-7.27978	-7.21767	-7.32931	-7.5557	-8.10883	-7.73692	-7.25799	-7.05389	-7.05918	-7.20498	-7.44621	-7.57833	-7.57732	-7.5223	-7.67564	-7.96403	-8.27885	-7.91927	-7.90823	-7.76472	-7.77326	-7.46789	-7.24272	-7.13949	-7.17342	-7.30687	-7.70593	-8.03654	-7.95757	-7.3843	-7.2724	-7.02808	-7.05163	-7.27454	-7.52942	-8.16468	-8.08083	-7.71947	-7.42797	-7.19349	-6.8764	-6.92899	-6.84078	-6.94905	-7.19945	-7.23723	-7.41432	-7.76826
-7.92515	-7.49904	-7.20486	-7.22148	-7.32248	-7.61026	-8.74105	-7.83303	-7.25045	-7.05925	-7.06854	-7.28406	-7.64068	-7.84702	-7.66475	-7.51846	-7.57589	-7.79594	-8.01261	-7.79946	-7.76961	-7.66512	-7.59718	-7.34747	-7.15806	-7.0783	-7.10037	-7.24777	-7.68376	-8.21818	-8.22634	-7.36432	-7.31608	-7.01368	-7.12625	-7.31605	-7.58869	-8.386	-8.42053	-7.69392	-7.3623	-7.10309	-6.82567	-6.8884	-6.89078	-7.01054	-7.34623	-7.22841	-7.36027	-7.56048
-7.85277	-7.47812	-7.1444	-7.21051	-7.29563	-7.60549	-9.4371	-7.81387	-7.23545	-7.06786	-7.07903	-7.36053	-7.85479	-8.28241	-7.75854	-7.51516	-7.48651	-7.65047	-7.80948	-7.71492	-7.65436	-7.59501	-7.4655	-7.25651	-7.08248	-7.01608	-7.031	-7.19604	-7.61945	-8.43873	-8.53569	-7.33899	-7.33829	-7.00665	-7.21581	-7.35861	-7.65418	-8.45703	-8.94332	-7.68848	-7.29922	-7.01009	-6.78769	-6.84335	-6.95065	-7.11799	-7.53948	-7.23763	-7.31131	-7.39499
-7.81579	-7.46361	-7.1045	-7.18147	-7.24958	-7.5251	-8.31827	-7.68178	-7.20985	-7.07893	-7.09022	-7.42914	-8.01073	-9.1297	-7.84415	-7.50641	-7.40894	-7.52789	-7.65027	-7.65735	-7.57303	-7.55934	-7.37027	-7.18725	-7.01521	-6.95622	-6.96907	-7.15081	-7.51917	-8.44351	-8.44812	-7.31301	-7.33257	-7.00898	-7.31113	-7.41441	-7.73598	-8.34737	-8.86581	-7.68441	-7.22711	-6.91727	-6.75774	-6.79815	-7.01329	-7.286	-7.7976	-7.26276	-7.26664	-7.26461
-7.80457	-7.45762	-7.08567	-7.1341	-7.18866	-7.39989	-7.81553	-7.51607	-7.17501	-7.09145	-7.10196	-7.48466	-8.00743	-9.02831	-7.89763	-7.48693	-7.3422	-7.42495	-7.52349	-7.61989	-7.53411	-7.56329	-7.30655	-7.13237	-6.95496	-6.90129	-6.91707	-7.11144	-7.40877	-8.14914	-8.0596	-7.28875	-7.29755	-7.02166	-7.39206	-7.49756	-7.85125	-8.20013	-8.31155	-7.65007	-7.1404	-6.82753	-6.73049	-6.7547	-7.06879	-7.52857	-8.14576	-7.29512	-7.22541	-7.16402
-7.81486	-7.45794	-7.08406	-7.0717	-7.11938	-7.27062	-7.51376	-7.3677	-7.13618	-7.10413	-7.11467	-7.52281	-7.89296	-8.33363	-7.89696	-7.45379	-7.28376	-7.33718	-7.42105	-7.5963	-7.54674	-7.6136	-7.26976	-7.08525	-6.90071	-6.85301	-6.87636	-7.07779	-7.3118	-7.84627	-7.74318	-7.2662	-7.23788	-7.04439	-7.42876	-7.62261	-8.02891	-8.08623	-7.93916	-7.55715	-7.04105	-6.74315	-6.70077	-6.71258	-7.10553	-7.80737	-8.50842	-7.32038	-7.18737	-7.08939
-7.84815	-7.45604	-7.0911	-7.00033	-7.04879	-7.16063	-7.31437	-7.25148	-7.10028	-7.11554	-7.12922	-7.54123	-7.77854	-8.01173	-7.84345	-7.4077	-7.23033	-7.25983	-7.33634	-7.58021	-7.62421	-7.71935	-7.25384	-7.04058	-6.85216	-6.81245	-6.84727	-7.05026	-7.24194	-7.62201	-7.52125	-7.24384	-7.16258	-7.07504	-7.4025	-7.80227	-8.32845	-8.00336	-7.68444	-7.40987	-6.93587	-6.66553	-6.66439	-6.67016	-7.11353	-7.85146	-8.3891	-7.32457	-7.15327	-7.03789
-7.90567	-7.43607	-7.09303	-6.92712	-6.98314	-7.07864	-7.18183	-7.16877	-7.07376	-7.12449	-7.14647	-7.54025	-7.7116	-7.8572	-7.76195	-7.35265	-7.17849	-7.1883	-7.26331	-7.56457	-7.78978	-7.88897	-7.24966	-6.99527	-6.80983	-6.78015	-6.82926	-7.02964	-7.206	-7.473	-7.37146	-7.21993	-7.08196	-7.10878	-7.32679	-8.02703	-8.93941	-7.92276	-7.49718	-7.2397	-6.83242	-6.59533	-6.61913	-6.6258	-7.08882	-7.5787	-8.00197	-7.30453	-7.12511	-7.00725
-7.96509	-7.37991	-7.07349	-6.85854	-6.9273	-7.02654	-7.10011	-7.11809	-7.06146	-7.13039	-7.16674	-7.52296	-7.70309	-7.8125	-7.67915	-7.29417	-7.12531	-7.11844	-7.19607	-7.54125	-8.08644	-8.10131	-7.24472	-6.94915	-6.77493	-6.75618	-6.82097	-7.0169	-7.20777	-7.39002	-7.27813	-7.19345	-7.00502	-7.13742	-7.23302	-8.16691	-9.80598	-7.81369	-7.35089	-7.0754	-6.73636	-6.5327	-6.56517	-6.57903	-7.035	-7.30137	-7.7001	-7.27185	-7.10607	-6.99536
-7.93796	-7.28025	-7.02173	-6.79964	-6.88454	-7.00367	-7.06154	-7.09854	-7.06644	-7.13326	-7.18934	-7.49443	-7.75502	-7.86191	-7.61127	-7.23727	-7.0688	-7.04691	-7.12901	-7.50128	-8.51308	-8.19144	-7.22656	-6.90489	-6.74895	-6.74013	-6.82022	-7.01282	-7.25025	-7.36883	-7.23137	-7.16442	-6.93828	-7.15008	-7.14547	-8.01131	-8.5006	-7.66872	-7.23077	-6.9319	-6.65103	-6.47751	-6.50494	-6.53097	-6.9604	-7.10132	-7.48816	-7.24532	-7.1002	-6.99984
-7.73804	-7.1483	-6.94077	-6.75392	-6.85655	-7.00829	-7.06325	-7.11105	-7.09	-7.13328	-7.21236	-7.46073	-7.86634	-8.01105	-7.56467	-7.18506	-7.00815	-6.97148	-7.05726	-7.43653	-8.3679	-7.98551	-7.18991	-6.86717	-6.73325	-6.73099	-6.82411	-7.01768	-7.33637	-7.41087	-7.22367	-7.13361	-6.88576	-7.1371	-7.07572	-7.71978	-7.95527	-7.50768	-7.12896	-6.81446	-6.57793	-6.42965	-6.44229	-6.484	-6.874	-6.96911	-7.34397	-7.24266	-7.11202	-7.01741
-7.44315	-7.00491	-6.84532	-6.72369	-6.84359	-7.03775	-7.10606	-7.15919	-7.1316	-7.13009	-7.23283	-7.42786	-8.02424	-8.28688	-7.53911	-7.13834	-6.94361	-6.89117	-6.97752	-7.34257	-7.84828	-7.69208	-7.14144	-6.84172	-6.72873	-6.72697	-6.82913	-7.03071	-7.46736	-7.52391	-7.24662	-7.10213	-6.84934	-7.09573	-7.0269	-7.46371	-7.62293	-7.3557	-7.04217	-6.72367	-6.51749	-6.38916	-6.38164	-6.44093	-6.78319	-6.88857	-7.25436	-7.27893	-7.14593	-7.0431
-7.15651	-6.86815	-6.75261	-6.71064	-6.8445	-7.08765	-7.19472	-7.25043	-7.188	-7.12232	-7.24722	-7.40114	-8.17313	-8.72153	-7.52927	-7.09569	-6.87613	-6.80615	-6.88853	-7.22098	-7.47934	-7.45126	-7.0964	-6.83464	-6.73554	-6.7254	-6.8314	-7.04954	-7.63476	-7.72324	-7.28749	-7.07136	-6.82916	-7.03235	-6.99755	-7.2685	-7.39896	-7.22891	-6.96995	-6.65805	-6.46962	-6.3564	-6.32725	-6.40426	-6.69342	-6.84452	-7.21236	-7.37036	-7.20502	-7.06947
-6.91206	-6.74938	-6.67658	-6.71648	-6.85674	-7.14966	-7.339	-7.39822	-7.25126	-7.10763	-7.25213	-7.38486	-8.20359	-8.92202	-7.52516	-7.05412	-6.80696	-6.7175	-6.79108	-7.07874	-7.22423	-7.27698	-7.07207	-6.85223	-6.75268	-6.72268	-6.82714	-7.06938	-7.79556	-8.02244	-7.32705	-7.04316	-6.82378	-6.95833	-6.9835	-7.12747	-7.24781	-7.13496	-6.91308	-6.61512	-6.43424	-6.33215	-6.28281	-6.3757	-6.60866	-6.82097	-7.21332	-7.54294	-7.28804	-7.08657
-6.71205	-6.65475	-6.62771	-6.74368	-6.8765	-7.20773	-7.55315	-7.62373	-7.30517	-7.08346	-7.24505	-7.38199	-8.1028	-8.50229	-7.51357	-7.01005	-6.73717	-6.62682	-6.68733	-6.92519	-7.04059	-7.16055	-7.08517	-6.90117	-6.77726	-6.71457	-6.81315	-7.08273	-7.85286	-8.31122	-7.34462	-7.02006	-6.83023	-6.88437	-6.97867	-7.03318	-7.15463	-7.0771	-6.87233	-6.59171	-6.41153	-6.31762	-6.2514	-6.35602	-6.53198	-6.80039	-7.24973	-7.8562	-7.38077	-7.08389
-6.55059	-6.58718	-6.61518	-6.79624	-6.89875	-7.23538	-7.82763	-7.92889	-7.32329	-7.04806	-7.2248	-7.3937	-7.98282	-8.17494	-7.48293	-6.96066	-6.6674	-6.53585	-6.5801	-6.76903	-6.90211	-7.09195	-7.15469	-6.98795	-6.80321	-6.69677	-6.78731	-7.08032	-7.76564	-8.19228	-7.33282	-7.00499	-6.8439	-6.81757	-6.97573	-6.98105	-7.11376	-7.05696	-6.8476	-6.58415	-6.4022	-6.31449	-6.23547	-6.34518	-6.46583	-6.76753	-7.3006	-8.51953	-7.44108	-7.0548
-6.41955	-6.54707	-6.64975	-6.88021	-6.91693	-7.2037	-7.94388	-8.04753	-7.27909	-7.00105	-7.19145	-7.41816	-7.91673	-7.99427	-7.42971	-6.90484	-6.59784	-6.44629	-6.47224	-6.61693	-6.78915	-7.05878	-7.31066	-7.11463	-6.81967	-6.6659	-6.74888	-7.05428	-7.62143	-7.88938	-7.30624	-7.00044	-6.85853	-6.76129	-6.96739	-6.96902	-7.12557	-7.07563	-6.8374	-6.58855	-6.40755	-6.3248	-6.23699	-6.34256	-6.41224	-6.71623	-7.31635	-8.98851	-7.40758	-7.00015
-6.30946	-6.53109	-6.74764	-7.00261	-6.92182	-7.10387	-7.64753	-7.68425	-7.16878	-6.94326	-7.14602	-7.44848	-7.93259	-7.92068	-7.35959	-6.84342	-6.52835	-6.35963	-6.3664	-6.47342	-6.68524	-7.03956	-7.6187	-7.25771	-6.81126	-6.62034	-6.69841	-7.00217	-7.49196	-7.6799	-7.29078	-7.00676	-6.86657	-6.71587	-6.94796	-6.99655	-7.19663	-7.13316	-6.83849	-6.60133	-6.42956	-6.35095	-6.2575	-6.34735	-6.37296	-6.65182	-7.23765	-7.89793	-7.27119	-6.92727
-6.20966	-6.52869	-6.93758	-7.1614	-6.90053	-6.95532	-7.27381	-7.28398	-7.01589	-6.87618	-7.09003	-7.47038	-8.05511	-7.92998	-7.2819	-6.77835	-6.45884	-6.27723	-6.26489	-6.34131	-6.57796	-6.99747	-8.23822	-7.31519	-6.76388	-6.5607	-6.63753	-6.92822	-7.39341	-7.58184	-7.31065	-7.01975	-6.86019	-6.67923	-6.9147	-7.06266	-7.34365	-7.22507	-6.84591	-6.62009	-6.47085	-6.39557	-6.29828	-6.35906	-6.3494	-6.58529	-7.06973	-7.38371	-7.08894	-6.84541
-6.10993	-6.51708	-7.26759	-7.29803	-6.83899	-6.78553	-6.96533	-6.97102	-6.84942	-6.80173	-7.02551	-7.46399	-8.33968	-7.9946	-7.20337	-6.71177	-6.38963	-6.20033	-6.16978	-6.22224	-6.46179	-6.89446	-8.07731	-7.17058	-6.67491	-6.48951	-6.56856	-6.84052	-7.31615	-7.58905	-7.38543	-7.02786	-6.83308	-6.64727	-6.8676	-7.16024	-7.60713	-7.33199	-6.85376	-6.64434	-6.53469	-6.46152	-6.36031	-6.37798	-6.34261	-6.52614	-6.87358	-7.05368	-6.90967	-6.76195
-6.0035	-6.46414	-7.61405	-7.24196	-6.73097	-6.61353	-6.71621	-6.72653	-6.68882	-6.72257	-6.95524	-7.41535	-8.93141	-8.04451	-7.12587	-6.64535	-6.3218	-6.13012	-6.08286	-6.11702	-6.3387	-6.72857	-7.32125	-6.91112	-6.55619	-6.41061	-6.49417	-6.74709	-7.24054	-7.70793	-7.52987	-7.01236	-6.78231	-6.61416	-6.80782	-7.2597	-8.10848	-7.40294	-6.8571	-6.67589	-6.62499	-6.55173	-6.44442	-6.4055	-6.3531	-6.47949	-6.69352	-6.81786	-6.7524	-6.68132
-5.8897	-6.35211	-7.21882	-6.97469	-6.58531	-6.4489	-6.51006	-6.53063	-6.54397	-6.6425	-6.88313	-7.32967	-8.92564	-7.96338	-7.04766	-6.58036	-6.25724	-6.06785	-6.00566	-6.0259	-6.21528	-6.53436	-6.86112	-6.6565	-6.42546	-6.32831	-6.41718	-6.65382	-7.14734	-7.9412	-7.72761	-6.95664	-6.70921	-6.57317	-6.73599	-7.28725	-9.086	-7.37404	-6.8544	-6.71856	-6.74632	-6.66911	-6.5515	-6.44428	-6.38053	-6.44655	-6.54628	-6.64342	-6.62099	-6.6054
-5.77353	-6.19768	-6.71872	-6.67327	-6.42077	-6.29568	-6.33533	-6.37038	-6.41908	-6.56639	-6.81435	-7.22767	-8.17492	-7.74804	-6.9661	-6.51805	-6.19856	-6.01479	-5.93946	-5.94874	-6.09865	-6.34511	-6.54374	-6.44131	-6.29739	-6.24679	-6.34044	-6.56434	-7.02956	-8.09114	-7.80385	-6.86075	-6.61871	-6.51816	-6.6515	-7.17631	-8.04019	-7.25096	-6.84909	-6.77787	-6.90385	-6.81629	-6.68321	-6.49806	-6.4229	-6.42615	-6.43616	-6.5157	-6.51439	-6.53446
[truncated: 25 more rows]
[truncated: 1,150 more columns]

## Sheet: Fig2a
spectrogram_hi
[truncated: 159 more rows]

## Sheet: Fig2b
power_ratios
[truncated: 1 more rows]
[truncated: 70 more columns]

## Sheet: Fig2c
high
[truncated: 7 more rows]
[truncated: 269 more columns]

## Sheet: Fig2d
prob_density
[truncated: 1 more rows]
[truncated: 5,000 more columns]

## Sheet: Fig2e
auto_corr
[truncated: 3 more rows]

## Sheet: Fig3a
correct_detection
[truncated: 439 more rows]
[truncated: 51 more columns]

## Sheet: Fig3b
correct_detection
[truncated: 7 more rows]
[truncated: 269 more columns]

[truncated: 29 more sheets: Fig3c, Fig3d, Fig4a, Fig4b, Fig4c, Fig5a, Fig5b, Fig5c, Fig5d, Fig5e, FigS1a, FigS1b, FigS2, FigS3a, FigS3b, FigS3c, FigS4, FigS5, FigS6a, FigS6b …]
